# Supplementary material for: Bio-inspired asymmetric Zn-N2O2 single-atom catalysts via natural skeleton for efficient N-alkylation of nitroarenes with alcohols
Source: Nat Commun. 2026 Mar 5;17:2242. doi: 10.1038/s41467-026-70172-1 (PMC12963498; doi:10.1038/s41467-026-70172-1)
Supplement: Supplementary file 2 — Supplementary Data 1 [file 41467_2026_70172_MOESM2_ESM.zip]

Archive with 40 entries (39 files):
- XYZ/
- XYZ/Cat-1a.xyz
- XYZ/Cat-1b .xyz
- XYZ/Chitosan.xyz
- XYZ/D+Cat.xyz
- XYZ/F+Cat.xyz
- XYZ/lnt-1a.xyz
- XYZ/lnt-1b.xyz
- XYZ/lnt-1c.xyz
- XYZ/lnt-1d.xyz
- XYZ/lnt-2a.xyz
- XYZ/lnt-2b.xyz
- XYZ/lnt-2c.xyz
- XYZ/lnt-2d.xyz
- XYZ/lnt-3a.xyz
- XYZ/lnt-3b.xyz
- XYZ/lnt-3c.xyz
- XYZ/lnt-3d.xyz
- XYZ/lnt-4b.xyz
- XYZ/lnt-4c.xyz
- XYZ/lnt-4d.xyz
- XYZ/lnt-5b.xyz
- XYZ/lnt-5c.xyz
- XYZ/lnt-5d.xyz
- XYZ/lnt-6b.xyz
- XYZ/lnt-6c.xyz
- XYZ/lnt-6d.xyz
- XYZ/lnt-7b.xyz
- XYZ/lnt-7c.xyz
- XYZ/lnt-7d.xyz
- XYZ/lnt-8d.xyz
- XYZ/lnt-9d.xyz
- XYZ/TS-1a .xyz
- XYZ/TS-1b.xyz
- XYZ/TS-1c.xyz
- XYZ/TS-2b.xyz
- XYZ/TS-2c.xyz
- XYZ/Zn-N2O2.xyz
- XYZ/Zn-N3O.xyz
- XYZ/Zn-N4.xyz
