# Supplementary material for: Bio-inspired asymmetric Zn-N2O2 single-atom catalysts via natural skeleton for efficient N-alkylation of nitroarenes with alcohols
Source: Nat Commun. 2026 Mar 5;17:2242. doi: 10.1038/s41467-026-70172-1 (PMC12963498; doi:10.1038/s41467-026-70172-1)
Supplement: Supplementary file 2 — Supplementary Data 1 [file 41467_2026_70172_MOESM2_ESM.zip › XYZ/Cat-1a.xyz]

99

Zn      2.912000000000000      0.748000000000000      1.926000000000000
Zn      3.729000000000000     -1.475000000000000      2.371000000000000
Zn      5.342000000000000      2.254000000000000      0.985000000000000
Zn      5.924000000000000     -0.010000000000000      0.612000000000000
C      -0.254000000000000      9.808999999999999      3.626000000000000
C      -0.880000000000000      8.792999999999999      2.708000000000000
O      -0.004000000000000      8.570000000000000      1.597000000000000
C       1.218000000000000      7.972000000000000      2.048000000000000
C       1.976000000000000      8.936000000000000      2.925000000000000
C       1.097000000000000      9.327999999999999      4.085000000000000
C      -2.191000000000000      9.240000000000000      2.162000000000000
O      -2.832000000000000      8.105000000000000      1.539000000000000
O       1.753000000000000     10.298000000000000      4.922000000000000
N       3.168000000000000      8.286000000000000      3.447000000000000
O       1.924000000000000      7.673000000000000      0.884000000000000
C       2.253000000000000      6.294000000000000      0.629000000000000
C       1.244000000000000      5.287000000000000      1.150000000000000
O       1.621000000000000      3.971000000000000      0.672000000000000
C       2.898000000000000      3.603000000000000      1.189000000000000
C       3.954000000000000      4.565000000000000      0.699000000000000
C       3.585000000000000      5.934000000000000      1.209000000000000
C      -0.177000000000000      5.487000000000000      0.740000000000000
O      -0.999000000000000      4.505000000000000      1.399000000000000
O       4.557000000000000      6.918000000000000      0.818000000000000
N       5.265000000000000      4.117000000000000      1.165000000000000
H      -0.877000000000000      9.993000000000000      4.491000000000000
H      -0.141000000000000     10.734999999999999      3.077000000000000
H      -1.013000000000000      7.845000000000000      3.222000000000000
H       0.977000000000000      7.096000000000000      2.639000000000000
H       2.192000000000000      9.811000000000000      2.316000000000000
H       0.986000000000000      8.458000000000000      4.714000000000000
H      -2.019000000000000     10.020000000000000      1.433000000000000
H      -2.811000000000000      9.608000000000001      2.968000000000000
H      -3.481000000000000      8.452000000000000      0.917000000000000
H       1.807000000000000     11.116000000000000      4.409000000000000
H       3.579000000000000      8.853000000000000      4.171000000000000
H       3.832000000000000      8.151000000000000      2.702000000000000
H       2.312000000000000      6.238000000000000     -0.446000000000000
H       1.291000000000000      5.263000000000000      2.234000000000000
O       3.192000000000000      2.293000000000000      0.800000000000000
H       2.849000000000000      3.664000000000000      2.289000000000000
H       3.884000000000000      4.596000000000000     -0.386000000000000
H       3.526000000000000      5.909000000000000      2.292000000000000
H      -0.255000000000000      5.370000000000000     -0.332000000000000
H      -0.555000000000000      6.451000000000000      1.021000000000000
H      -0.584000000000000      3.654000000000000      1.194000000000000
H       5.393000000000000      6.592000000000000      1.176000000000000
H       5.993000000000000      4.660000000000000      0.725000000000000
C       9.694000000000001     -8.990000000000000     -0.936000000000000
C       8.933999999999999     -7.994000000000000     -1.779000000000000
O       7.699000000000000     -7.638000000000000     -1.124000000000000
C       7.999000000000000     -6.958000000000000      0.086000000000000
C       8.699999999999999     -7.873000000000000      1.046000000000000
C       9.960000000000001     -8.401999999999999      0.423000000000000
C       8.569000000000001     -8.522000000000000     -3.119000000000000
O       8.156000000000001     -7.412000000000000     -3.944000000000000
O      10.600000000000000     -9.352000000000000      1.295000000000000
N       9.003000000000000     -7.119000000000000      2.250000000000000
O       6.813000000000000     -6.594000000000000      0.715000000000000
C       5.968000000000000     -5.578000000000000      0.134000000000000
C       6.752000000000000     -4.454000000000000     -0.509000000000000
O       5.925000000000000     -3.285000000000000     -0.670000000000000
C       5.408000000000000     -2.847000000000000      0.579000000000000
C       4.419000000000000     -3.848000000000000      1.088000000000000
C       5.196000000000000     -5.107000000000000      1.330000000000000
C       7.233000000000000     -4.726000000000000     -1.906000000000000
O       7.914000000000000     -3.566000000000000     -2.419000000000000
O       4.335000000000000     -6.183000000000000      1.733000000000000
N       3.819000000000000     -3.348000000000000      2.323000000000000
H      10.640000000000001     -9.236000000000001     -1.396000000000000
H       9.103000000000000     -9.888999999999999     -0.835000000000000
H       9.525000000000000     -7.091000000000000     -1.908000000000000
H       8.625999999999999     -6.094000000000000     -0.132000000000000
H       8.019000000000000     -8.707000000000001      1.220000000000000
H      10.666000000000000     -7.591000000000000      0.345000000000000
H       7.760000000000000     -9.228999999999999     -3.003000000000000
H       9.423999999999999     -9.012000000000000     -3.567000000000000
H       7.619000000000000     -7.776000000000000     -4.657000000000000
H       9.978000000000000    -10.080000000000000      1.428000000000000
H       9.516999999999999     -7.683000000000000      2.904000000000000
H       8.140000000000001     -6.796000000000000      2.651000000000000
H       5.310000000000000     -6.044000000000000     -0.590000000000000
H       7.588000000000000     -4.199000000000000      0.135000000000000
O       4.845000000000000     -1.591000000000000      0.439000000000000
H       6.269000000000000     -2.819000000000000      1.273000000000000
H       3.705000000000000     -4.045000000000000      0.287000000000000
H       5.915000000000000     -4.904000000000000      2.121000000000000
H       6.379000000000000     -4.970000000000000     -2.525000000000000
H       7.930000000000000     -5.537000000000000     -1.965000000000000
H       7.297000000000000     -2.834000000000000     -2.271000000000000
H       3.971000000000000     -5.909000000000000      2.583000000000000
H       3.010000000000000     -3.894000000000000      2.585000000000000
Zn      5.194000000000000      0.541000000000000      2.979000000000000
Zn      3.598000000000000      2.084000000000000      4.116000000000000
Zn      7.606000000000000      1.553000000000000      3.068000000000000
Zn      7.038000000000000     -1.119000000000000      2.700000000000000
Zn      3.594000000000000     -0.470000000000000      5.011000000000000
Zn      5.788000000000000      1.843000000000000      5.665000000000000
Zn      6.895000000000000     -0.440000000000000      5.177000000000000
