# Supplementary material for: Bio-inspired asymmetric Zn-N2O2 single-atom catalysts via natural skeleton for efficient N-alkylation of nitroarenes with alcohols
Source: Nat Commun. 2026 Mar 5;17:2242. doi: 10.1038/s41467-026-70172-1 (PMC12963498; doi:10.1038/s41467-026-70172-1)
Supplement: Supplementary file 2 — Supplementary Data 1 [file 41467_2026_70172_MOESM2_ESM.zip › XYZ/Cat-1b .xyz]

90
PDB File
C    5.197000    8.720000   13.219000
 C    6.656000    8.500000   12.925000
 O    6.903000    8.556000   11.494000
 C    6.511000    9.825000   10.983000
 C    5.034000   10.022000   11.099000
 C    4.695000    9.981000   12.567000
 C    7.115000    7.143000   13.361000
 O    8.513000    6.957000   13.117000
 O    3.282000   10.158000   12.769000
 N    4.696000   11.322000   10.551000
 O    6.888000    9.862000    9.640000
 C    8.292000   10.176000    9.485000
 C    8.427000   11.583000    8.984000
 O    9.835000   11.867000    8.838000
 C   10.425000   11.011000    7.868000
 C   10.294000    9.533000    8.214000
 C    8.866000    9.195000    8.515000
 C    7.892000   12.613000    9.924000
 O    8.015000   13.928000    9.362000
 O    8.813000    7.869000    9.055000
N1   10.854000    8.749000    7.144000
 H    5.044000    8.790000   14.288000
 H    4.630000    7.875000   12.851000
 H    7.257000    9.272000   13.395000
 H    7.018000   10.611000   11.540000
 H    4.549000    9.193000   10.589000
 H    5.150000   10.842000   13.031000
 H    6.535000    6.398000   12.832000
 H    6.973000    7.028000   14.423000
 H    8.647000    7.109000   12.171000
 H    2.841000    9.395000   12.373000
 H    3.777000   11.605000   10.843000
 H    4.773000   11.314000    9.550000
 H    8.804000   10.067000   10.436000
 H    7.934000   11.667000    8.021000
 O   11.810000   11.300000    7.840000
 H    9.984000   11.195000    6.891000
 H   10.881000    9.379000    9.117000
 H    8.282000    9.236000    7.598000
 H    8.432000   12.543000   10.861000
 H    6.843000   12.446000   10.089000
 H    8.960000   14.086000    9.236000
 H    7.932000    7.777000    9.449000
 H   10.173000    8.387000    6.500000
Zn   12.636000    9.169000    6.935000
 C   20.591000   14.417000    7.659000
 C   19.089001   14.333000    7.634000
 O   18.705000   12.963000    7.379000
 C   19.146000   12.123000    8.446000
 C   20.636999   12.067000    8.496000
 C   21.153999   13.471000    8.693000
 C   18.436001   15.143000    6.565000
 O   17.004999   15.044000    6.642000
 O   22.591000   13.489000    8.701000
 N   21.021000   11.232000    9.618000
 O   18.629999   10.854000    8.177000
 C   17.198999   10.772000    8.421000
 C   16.983999    9.640000    9.394000
 O   15.578000    9.453000    9.647000
 C   14.916000    9.010000    8.453000
 C   15.042000   10.224000    7.408000
 C   16.479000   10.519000    7.121000
 C   17.631001    9.905000   10.720000
 O   17.431999    8.790000   11.600000
 O   16.535999   11.655000    6.243000
N1   14.245000    9.905000    6.297000
 H   20.903000   15.419000    7.902000
 H   20.975000   14.163000    6.680000
 H   18.680000   14.620000    8.595000
 H   18.757999   12.519000    9.382000
 H   20.983000   11.695000    7.535000
 H   20.872000   13.790000    9.684000
 H   18.785000   14.812000    5.597000
 H   18.670000   16.188999    6.697000
 H   16.775999   14.107000    6.553000
 H   22.886000   13.261000    7.810000
 H   22.000999   11.346000    9.817000
 H   20.811001   10.268000    9.429000
 H   16.855000   11.712000    8.839000
 H   17.382000    8.730000    8.959000
O1   13.637000    8.720000    8.638000
 H   15.509000    8.188000    8.031000
 H   14.608000   11.019000    8.011000
 H   16.940001    9.666000    6.630000
 H   17.205000   10.804000   11.153000
 H   18.691000   10.029000   10.589000
 H   16.489000    8.582000   11.528000
 H   17.438999   12.010000    6.310000
 H   14.597000   10.239000    5.421000
 H   11.936000   12.170000    7.440000
