# Supplementary material for: Bio-inspired asymmetric Zn-N2O2 single-atom catalysts via natural skeleton for efficient N-alkylation of nitroarenes with alcohols
Source: Nat Commun. 2026 Mar 5;17:2242. doi: 10.1038/s41467-026-70172-1 (PMC12963498; doi:10.1038/s41467-026-70172-1)
Supplement: Supplementary file 2 — Supplementary Data 1 [file 41467_2026_70172_MOESM2_ESM.zip › XYZ/Chitosan.xyz]

46

C      15.978999999999999      4.206000000000000     15.589000000000000
C      17.091000000000001      3.798000000000000     14.662000000000001
O      18.231999999999999      4.637000000000000     14.888999999999999
C      18.686000000000000      4.474000000000000     16.222999999999999
C      17.678999999999998      4.930000000000000     17.224000000000000
C      16.437000000000001      4.108000000000000     17.018000000000001
C      16.730000000000000      3.957000000000000     13.230000000000000
O      17.786999999999999      3.372000000000000     12.446000000000000
O      15.401000000000000      4.495000000000000     17.939000000000000
N      18.213999999999999      4.712000000000000     18.553000000000001
O      19.847999999999999      5.223000000000000     16.373999999999999
C      20.901000000000000      4.572000000000000     15.660000000000000
C      21.829999999999998      3.959000000000000     16.649999999999999
O      22.913000000000000      3.303000000000000     15.970000000000001
C      23.658000000000001      4.267000000000000     15.250000000000000
C      22.791000000000000      4.840000000000000     14.167999999999999
C      21.608000000000001      5.533000000000000     14.792000000000000
C      21.138999999999999      2.922000000000000     17.463000000000001
O      22.038000000000000      2.317000000000000     18.402000000000001
O      20.687999999999999      5.993000000000000     13.794000000000000
N      23.591999999999999      5.661000000000000     13.275000000000000
H      15.114000000000001      3.577000000000000     15.446999999999999
H      15.711000000000000      5.231000000000000     15.369999999999999
H      17.373000000000001      2.765000000000000     14.853000000000000
H      18.908000000000001      3.423000000000000     16.402000000000001
H      17.454999999999998      5.974000000000000     17.004999999999999
H      16.652999999999999      3.081000000000000     17.277999999999999
H      16.623999999999999      5.013000000000000     13.006000000000000
H      15.795000000000000      3.443000000000000     13.042000000000000
H      17.626000000000001      3.609000000000000     11.526000000000000
H      15.141000000000000      5.396000000000000     17.707999999999998
H      17.478999999999999      4.759000000000000     19.238000000000000
H      18.928000000000001      5.391000000000000     18.753000000000000
H      20.484999999999999      3.803000000000000     15.023999999999999
H      22.241000000000000      4.730000000000000     17.292999999999999
O      24.771999999999998      3.607000000000000     14.718000000000000
H      23.966000000000001      5.048000000000000     15.946000000000000
H      22.428999999999998      3.995000000000000     13.605000000000000
H      21.943000000000001      6.371000000000000     15.395000000000000
H      20.727000000000000      2.172000000000000     16.792999999999999
H      20.341999999999999      3.375000000000000     18.030999999999999
H      22.800999999999998      2.026000000000000     17.884000000000000
H      21.164000000000001      6.648000000000000     13.266000000000000
H      23.806000000000001      6.561000000000000     13.670000000000000
H      23.160000000000000      5.752000000000000     12.372999999999999
H      24.984000000000002      4.096000000000000     13.904999999999999
