# Supplementary material for: Bio-inspired asymmetric Zn-N2O2 single-atom catalysts via natural skeleton for efficient N-alkylation of nitroarenes with alcohols
Source: Nat Commun. 2026 Mar 5;17:2242. doi: 10.1038/s41467-026-70172-1 (PMC12963498; doi:10.1038/s41467-026-70172-1)
Supplement: Supplementary file 2 — Supplementary Data 1 [file 41467_2026_70172_MOESM2_ESM.zip › XYZ/F+Cat.xyz]

105
PDB File
 C    4.859000    8.986000   13.353000
 C    6.329000    8.690000   13.219000
 O    6.693000    8.568000   11.821000
 C    6.432000    9.799000   11.159000
 C    4.960000   10.093000   11.131000
 C    4.496000   10.212000   12.559000
 C    6.716000    7.405000   13.867000
 O    8.133000    7.198000   13.806000
 O    3.093000   10.503000   12.630000
 N    4.751000   11.352000   10.438000
 O    6.904000    9.681000    9.849000
 C    8.318000    9.979000    9.742000
 C    8.492000   11.329000    9.117000
 O    9.913000   11.548000    8.966000
 C   10.457000   10.607000    8.039000
 C   10.357000    9.177000    8.579000
 C    8.916000    8.897000    8.903000
 C    7.972000   12.438000    9.966000
 O    8.129000   13.712000    9.331000
 O    8.814000    7.642000    9.588000
N1   10.898000    8.275000    7.624000
 H    4.610000    9.147000   14.395000
 H    4.298000    8.135000   12.990000
 H    6.916000    9.497000   13.646000
 H    6.953000   10.602000   11.675000
 H    4.469000    9.250000   10.653000
 H    4.972000   11.078000   12.991000
 H    6.194000    6.582000   13.393000
 H    6.456000    7.434000   14.913000
 H    8.367000    7.188000   12.867000
 H    2.615000    9.717000   12.333000
 H    3.824000   11.703000   10.611000
 H    4.913000   11.232000    9.455000
 H    8.783000    9.958000   10.719000
 H    8.016000   11.335000    8.142000
 O   11.811000   10.918000    7.856000
 H    9.921000   10.684000    7.093000
 H   10.959000    9.148000    9.486000
 H    8.359000    8.854000    7.969000
 H    8.487000   12.414000   10.916000
 H    6.917000   12.314000   10.124000
 H    9.075000   13.828000    9.179000
 H    7.920000    7.621000    9.963000
 H   10.232000    7.594000    7.282000
Zn   12.728000    8.204000    7.125000
 C   20.698999   14.252000    7.492000
 C   19.205000   14.259000    7.340000
 O   18.731001   12.907000    7.108000
 C   19.030001   12.100000    8.249000
 C   20.507000   11.944000    8.405000
 C   21.112000   13.311000    8.596000
 C   18.712999   15.068000    6.186000
 O   17.278999   15.062000    6.128000
 O   22.542999   13.232000    8.714000
 N   20.753000   11.133000    9.581000
 O   18.447001   10.848000    8.030000
 C   17.035999   10.773000    8.362000
 C   16.896000    9.822000    9.525000
 O   15.522000    9.460000    9.734000
 C   15.049000    8.772000    8.557000
 C   14.940000    9.837000    7.449000
 C   16.290001   10.375000    7.110000
 C   17.386999   10.465000   10.780000
 O   17.354000    9.549000   11.881000
 O   16.143999   11.525000    6.255000
N1   14.241000    9.255000    6.363000
 H   21.042999   15.244000    7.733000
 H   21.152000   13.949000    6.557000
 H   18.738001   14.626000    8.248000
 H   18.617001   12.577000    9.134000
 H   20.881001   11.514000    7.479000
 H   20.781000   13.692000    9.549000
 H   19.132999   14.673000    5.272000
 H   19.009001   16.098000    6.311000
 H   16.997000   14.139000    6.193000
 H   22.888000   12.938000    7.861000
 H   21.733000   11.131000    9.807000
 H   20.427999   10.196000    9.427000
 H   16.680000   11.754000    8.653000
 H   17.476000    8.927000    9.330000
O1   13.860000    8.184000    8.754000
 H   15.827000    8.061000    8.263000
 H   14.354000   10.612000    7.943000
 H   16.872000    9.623000    6.587000
 H   16.771000   11.329000   11.002000
 H   18.410999   10.772000   10.649000
 H   16.471001    9.150000   11.858000
 H   17.028999   11.918000    6.187000
 H   14.247000    9.870000    5.564000
 H   11.855000   11.815000    7.500000
 C   15.520000    4.913000    2.485000
 C   15.871000    5.720000    3.544000
 C   14.910000    6.461000    4.171000
 C   13.600000    6.391000    3.745000
 C   13.248000    5.563000    2.707000
 C   14.211000    4.832000    2.071000
 C   12.586000    7.247000    4.404000
O1   12.480000    6.835000    5.753000
 H   16.270000    4.335000    1.984000
 H   16.892000    5.758000    3.879000
 H   15.149000    7.097000    4.996000
 H   12.221000    5.520000    2.397000
 H   13.939000    4.214000    1.244000
 H   12.900000    8.287000    4.343000
 H   11.623000    7.139000    3.913000
