# Supplementary material for: Bio-inspired asymmetric Zn-N2O2 single-atom catalysts via natural skeleton for efficient N-alkylation of nitroarenes with alcohols
Source: Nat Commun. 2026 Mar 5;17:2242. doi: 10.1038/s41467-026-70172-1 (PMC12963498; doi:10.1038/s41467-026-70172-1)
Supplement: Supplementary file 2 — Supplementary Data 1 [file 41467_2026_70172_MOESM2_ESM.zip › XYZ/lnt-1a.xyz]

114

Zn      2.906000000000000      0.784000000000000      1.983000000000000
Zn      3.731000000000000     -1.408000000000000      2.494000000000000
Zn      5.431000000000000      2.277000000000000      1.204000000000000
Zn      5.928000000000000      0.021000000000000      0.689000000000000
C      -0.281000000000000      9.708000000000000      3.693000000000000
C      -0.880000000000000      8.709000000000000      2.741000000000000
O      -0.007000000000000      8.539000000000000      1.621000000000000
C       1.225000000000000      7.946000000000000      2.051000000000000
C       1.977000000000000      8.907999999999999      2.938000000000000
C       1.096000000000000      9.260999999999999      4.116000000000000
C      -2.203000000000000      9.140000000000001      2.210000000000000
O      -2.805000000000000      8.006000000000000      1.550000000000000
O       1.732000000000000     10.240000000000000      4.957000000000000
N       3.188000000000000      8.273999999999999      3.438000000000000
O       1.919000000000000      7.665000000000000      0.877000000000000
C       2.265000000000000      6.290000000000000      0.617000000000000
C       1.266000000000000      5.275000000000000      1.134000000000000
O       1.664000000000000      3.967000000000000      0.652000000000000
C       2.921000000000000      3.606000000000000      1.211000000000000
C       4.003000000000000      4.562000000000000      0.754000000000000
C       3.601000000000000      5.949000000000000      1.201000000000000
C      -0.153000000000000      5.454000000000000      0.717000000000000
O      -0.974000000000000      4.477000000000000      1.385000000000000
O       4.552000000000000      6.940000000000000      0.777000000000000
N       5.285000000000000      4.142000000000000      1.325000000000000
H      -0.893000000000000      9.814000000000000      4.578000000000000
H      -0.225000000000000     10.666000000000000      3.194000000000000
H      -0.993000000000000      7.745000000000000      3.229000000000000
H       0.999000000000000      7.061000000000000      2.633000000000000
H       2.171000000000000      9.798000000000000      2.343000000000000
H       1.024000000000000      8.375999999999999      4.732000000000000
H      -2.052000000000000      9.944000000000001      1.505000000000000
H      -2.837000000000000      9.464000000000000      3.023000000000000
H      -3.483000000000000      8.347000000000000      0.956000000000000
H       1.741000000000000     11.069000000000001      4.459000000000000
H       3.589000000000000      8.834000000000000      4.174000000000000
H       3.853000000000000      8.178000000000001      2.687000000000000
H       2.326000000000000      6.236000000000000     -0.458000000000000
H       1.309000000000000      5.248000000000000      2.217000000000000
O       3.234000000000000      2.297000000000000      0.836000000000000
H       2.838000000000000      3.681000000000000      2.311000000000000
H       4.009000000000000      4.535000000000000     -0.333000000000000
H       3.536000000000000      5.964000000000000      2.283000000000000
H      -0.221000000000000      5.321000000000000     -0.353000000000000
H      -0.542000000000000      6.418000000000000      0.980000000000000
H      -0.561000000000000      3.624000000000000      1.190000000000000
H       5.397000000000000      6.661000000000000      1.151000000000000
H       6.037000000000000      4.656000000000000      0.888000000000000
C       9.648000000000000     -8.894000000000000     -0.941000000000000
C       8.811000000000000     -7.884000000000000     -1.684000000000000
O       7.628000000000000     -7.580000000000000     -0.928000000000000
C       8.022000000000000     -6.932000000000000      0.276000000000000
C       8.768000000000001     -7.881000000000000      1.166000000000000
C       9.992000000000001     -8.364000000000001      0.427000000000000
C       8.382000000000000     -8.349000000000000     -3.030000000000000
O       7.944000000000000     -7.191000000000000     -3.770000000000000
O      10.699000000000000     -9.340999999999999      1.211000000000000
N       9.180000000000000     -7.190000000000000      2.378000000000000
O       6.885000000000000     -6.527000000000000      0.959000000000000
C       6.005000000000000     -5.557000000000000      0.336000000000000
C       6.769000000000000     -4.436000000000000     -0.344000000000000
O       5.910000000000000     -3.290000000000000     -0.535000000000000
C       5.412000000000000     -2.829000000000000      0.710000000000000
C       4.425000000000000     -3.818000000000000      1.262000000000000
C       5.192000000000000     -5.089000000000000      1.514000000000000
C       7.258000000000000     -4.728000000000000     -1.734000000000000
O       7.874000000000000     -3.553000000000000     -2.289000000000000
O       4.308000000000000     -6.166000000000000      1.878000000000000
N       3.853000000000000     -3.268000000000000      2.491000000000000
H      10.563000000000001     -9.092000000000001     -1.485000000000000
H       9.090000000000000     -9.815000000000000     -0.845000000000000
H       9.375999999999999     -6.964000000000000     -1.814000000000000
H       8.678000000000001     -6.095000000000000      0.032000000000000
H       8.112000000000000     -8.731000000000000      1.354000000000000
H      10.676000000000000     -7.535000000000000      0.343000000000000
H       7.576000000000000     -9.061000000000000     -2.924000000000000
H       9.221000000000000     -8.807000000000000     -3.538000000000000
H       7.342000000000000     -7.494000000000000     -4.457000000000000
H      10.092000000000001    -10.081000000000000      1.348000000000000
H       9.820000000000000     -7.765000000000000      2.900000000000000
H       8.372999999999999     -6.978000000000000      2.940000000000000
H       5.370000000000000     -6.057000000000000     -0.384000000000000
H       7.595000000000000     -4.138000000000000      0.294000000000000
O       4.860000000000000     -1.568000000000000      0.556000000000000
H       6.280000000000000     -2.792000000000000      1.403000000000000
H       3.693000000000000     -4.020000000000000      0.475000000000000
H       5.881000000000000     -4.905000000000000      2.334000000000000
H       6.421000000000000     -5.037000000000000     -2.345000000000000
H       8.002000000000001     -5.489000000000000     -1.768000000000000
H       7.224000000000000     -2.847000000000000     -2.160000000000000
H       4.019000000000000     -5.976000000000000      2.779000000000000
H       3.116000000000000     -3.846000000000000      2.864000000000000
Zn      5.184000000000000      0.426000000000000      3.227000000000000
Zn      3.706000000000000      2.220000000000000      4.127000000000000
Zn      7.664000000000000      1.631000000000000      3.074000000000000
Zn      7.041000000000000     -1.132000000000000      2.752000000000000
Zn      3.598000000000000     -0.145000000000000      5.221000000000000
Zn      5.801000000000000      2.327000000000000      5.724000000000000
Zn      6.895000000000000      0.061000000000000      5.060000000000000
C       4.792000000000000     -0.761000000000000     10.465999999999999
C       4.990000000000000     -1.427000000000000      9.282999999999999
C       5.912000000000000     -0.976000000000000      8.364000000000001
C       6.662000000000000      0.138000000000000      8.627000000000001
C       6.444000000000000      0.817000000000000      9.803000000000001
C       5.525000000000000      0.369000000000000     10.718999999999999
C       7.743000000000000      0.588000000000000      7.703000000000000
O       7.904000000000000     -0.238000000000000      6.563000000000000
H       4.085000000000000     -1.124000000000000     11.192000000000000
H       4.437000000000000     -2.319000000000000      9.079000000000001
H       6.100000000000000     -1.526000000000000      7.467000000000000
H       7.020000000000000      1.693000000000000     10.013999999999999
H       5.390000000000000      0.901000000000000     11.638999999999999
H       8.686000000000000      0.578000000000000      8.241000000000000
H       7.564000000000000      1.630000000000000      7.419000000000000
