# Supplementary material for: Bio-inspired asymmetric Zn-N2O2 single-atom catalysts via natural skeleton for efficient N-alkylation of nitroarenes with alcohols
Source: Nat Commun. 2026 Mar 5;17:2242. doi: 10.1038/s41467-026-70172-1 (PMC12963498; doi:10.1038/s41467-026-70172-1)
Supplement: Supplementary file 2 — Supplementary Data 1 [file 41467_2026_70172_MOESM2_ESM.zip › XYZ/lnt-1c.xyz]

105
PDB File
 C    5.166000    8.737000   13.218000
 C    6.636000    8.522000   12.983000
 O    6.918000    8.484000   11.561000
 C    6.545000    9.730000   10.975000
 C    5.060000    9.930000   11.038000
 C    4.681000    9.967000   12.497000
 C    7.137000    7.233000   13.553000
 O    8.552000    7.105000   13.369000
 O    3.265000   10.149000   12.657000
 N    4.729000   11.202000   10.420000
 O    6.980000    9.716000    9.650000
 C    8.370000   10.096000    9.549000
 C    8.476000   11.539000    9.162000
 O    9.877000   11.856000    9.040000
 C   10.468000   11.126000    7.977000
 C   10.388000    9.627000    8.197000
 C    8.970000    9.219000    8.497000
 C    7.914000   12.519000   10.142000
 O    7.985000   13.853000    9.617000
 O    8.963000    7.852000    8.937000
N1   10.880000    8.891000    7.058000
 H    4.982000    8.863000   14.275000
 H    4.616000    7.871000   12.873000
 H    7.201000    9.345000   13.410000
 H    7.021000   10.535000   11.530000
 H    4.586000    9.079000   10.554000
 H    5.124000   10.847000   12.936000
 H    6.621000    6.401000   13.090000
 H    6.968000    7.218000   14.616000
 H    8.717000    7.219000   12.423000
 H    2.835000    9.381000   12.259000
 H    3.797000   11.478000   10.676000
 H    4.818000   11.136000    9.422000
 H    8.875000    9.919000   10.491000
 H    7.990000   11.671000    8.200000
 O   11.837000   11.476000    7.950000
 H    9.980000   11.393000    7.039000
 H   11.014000    9.405000    9.049000
 H    8.373000    9.311000    7.592000
 H    8.458000   12.457000   11.078000
 H    6.869000   12.309000   10.297000
 H    8.923000   14.054000    9.510000
 H    8.085000    7.699000    9.319000
 H   10.251000    9.013000    6.277000
Zn   12.674000    9.444000    6.676000
 C   20.594000   14.355000    7.687000
 C   19.098000   14.290000    7.600000
 O   18.708000   12.925000    7.341000
 C   19.059000   12.092000    8.449000
 C   20.547001   12.031000    8.593000
 C   21.084999   13.428000    8.771000
 C   18.496000   15.104000    6.507000
 O   17.061001   15.049000    6.549000
 O   22.520000   13.416000    8.845000
 N   20.853001   11.234000    9.766000
 O   18.559999   10.826000    8.185000
 C   17.118000   10.762000    8.340000
 C   16.861000    9.592000    9.249000
 O   15.457000    9.282000    9.352000
 C   14.879000    8.985000    8.058000
 C   15.057000   10.215000    7.206000
 C   16.496000   10.555000    6.991000
 C   17.336000    9.857000   10.648000
 O   17.174000    8.689000   11.464000
 O   16.556000   11.724000    6.156000
N1   14.365000    9.950000    5.966000
 H   20.914000   15.359000    7.919000
 H   21.021999   14.072000    6.735000
 H   18.658001   14.589000    8.544000
 H   18.611000   12.507000    9.352000
 H   20.938000   11.614000    7.666000
 H   20.763000   13.793000    9.733000
 H   18.863001   14.749000    5.555000
 H   18.760000   16.143000    6.631000
 H   16.809000   14.118000    6.467000
 H   22.846001   13.139000    7.979000
 H   21.827999   11.320000   10.002000
 H   20.621000   10.271000    9.602000
 H   16.768999   11.690000    8.783000
 H   17.381001    8.736000    8.831000
O1   13.528000    8.730000    8.203000
 H   15.405000    8.124000    7.633000
 H   14.604000   11.033000    7.765000
 H   16.997000    9.730000    6.499000
 H   16.764000   10.680000   11.061000
 H   18.382999   10.104000   10.648000
 H   16.243000    8.443000   11.367000
 H   17.482000   12.019000    6.154000
 H   14.403000   10.766000    5.370000
H1   11.963000   10.287000    5.645000
 H   11.905000   12.388000    7.636000
 C   12.759000    4.731000    8.584000
 C   14.041000    4.947000    8.126000
 C   14.248000    5.696000    7.002000
 C   13.163000    6.211000    6.338000
 C   11.877000    6.004000    6.771000
 C   11.684000    5.276000    7.917000
 N   13.406000    7.032000    5.188000
O1   14.550000    7.070000    4.728000
 H   12.606000    4.161000    9.482000
 H   14.877000    4.533000    8.656000
 H   15.222000    5.903000    6.623000
 H   11.043000    6.436000    6.261000
 H   10.692000    5.162000    8.309000
O1   12.452000    7.706000    4.736000
