# Supplementary material for: Bio-inspired asymmetric Zn-N2O2 single-atom catalysts via natural skeleton for efficient N-alkylation of nitroarenes with alcohols
Source: Nat Commun. 2026 Mar 5;17:2242. doi: 10.1038/s41467-026-70172-1 (PMC12963498; doi:10.1038/s41467-026-70172-1)
Supplement: Supplementary file 2 — Supplementary Data 1 [file 41467_2026_70172_MOESM2_ESM.zip › XYZ/lnt-1d.xyz]

103
PDB File
 C    4.981000    8.920000   13.304000
 C    6.474000    8.771000   13.167000
 O    6.840000    8.649000   11.767000
 C    6.431000    9.812000   11.054000
 C    4.939000    9.934000   11.048000
 C    4.470000   10.058000   12.467000
 C    6.991000    7.547000   13.855000
 O    8.419000    7.475000   13.800000
 O    3.038000   10.164000   12.532000
 N    4.587000   11.129000   10.308000
 O    6.871000    9.674000    9.736000
 C    8.240000   10.096000    9.547000
 C    8.251000   11.432000    8.870000
 O    9.634000   11.793000    8.630000
 C   10.258000   10.864000    7.750000
 C   10.284000    9.444000    8.305000
 C    8.888000    9.044000    8.702000
 C    7.684000   12.541000    9.688000
 O    7.727000   13.776000    8.956000
 O    8.943000    7.811000    9.425000
N1   10.884000    8.566000    7.345000
 H    4.736000    9.112000   14.335000
 H    4.509000    7.995000   12.999000
 H    6.982000    9.642000   13.570000
 H    6.878000   10.694000   11.516000
 H    4.542000    9.017000   10.618000
 H    4.830000   10.998000   12.851000
 H    6.554000    6.665000   13.403000
 H    6.727000    7.586000   14.898000
 H    8.651000    7.455000   12.861000
 H    2.673000    9.337000   12.190000
 H    3.617000   11.353000   10.456000
 H    4.766000   11.003000    9.329000
 H    8.757000   10.139000   10.499000
 H    7.733000   11.348000    7.919000
 O   11.602000   11.258000    7.586000
 H    9.742000   10.874000    6.796000
 H   10.912000    9.474000    9.189000
 H    8.288000    8.917000    7.805000
 H    8.255000   12.629000   10.604000
 H    6.651000   12.351000    9.914000
 H    8.658000   13.927000    8.740000
 H    8.071000    7.715000    9.839000
 H   10.253000    8.302000    6.601000
Zn   12.695000    8.919000    7.083000
 C   20.736000   14.543000    8.045000
 C   19.236000   14.532000    8.165000
 O   18.719999   13.300000    7.598000
 C   19.198999   12.177000    8.326000
 C   20.690001   12.069000    8.210000
 C   21.327000   13.335000    8.722000
 C   18.563000   15.622000    7.391000
 O   17.136000   15.504000    7.472000
 O   22.756001   13.286000    8.561000
 N   21.118999   10.932000    8.996000
 O   18.618999   11.035000    7.762000
 C   17.252001   10.804000    8.187000
 C   17.233999    9.604000    9.095000
 O   15.882000    9.216000    9.409000
 C   15.163000    8.837000    8.221000
 C   15.059000   10.116000    7.343000
 C   16.421000   10.573000    6.953000
 C   17.889000    9.841000   10.421000
 O   17.823999    8.644000   11.212000
 O   16.306000   11.788000    6.192000
N1   14.189000    9.808000    6.274000
 H   21.153000   15.426000    8.501000
 H   21.004000   14.525000    6.998000
 H   18.940001   14.570000    9.209000
 H   18.916000   12.269000    9.374000
 H   20.923000   11.981000    7.150000
 H   21.177999   13.391000    9.787000
 H   18.886000   15.561000    6.359000
 H   18.818001   16.590000    7.792000
 H   16.938000   14.575000    7.286000
 H   22.931999   13.279000    7.610000
 H   22.120001   10.912000    9.075000
 H   20.773001   10.070000    8.608000
 H   16.878000   11.685000    8.697000
 H   17.732000    8.779000    8.588000
O1   13.931000    8.379000    8.511000
 H   15.765000    8.102000    7.675000
 H   14.625000   10.841000    8.035000
 H   16.895000    9.799000    6.359000
 H   17.374001   10.640000   10.945000
 H   18.931999   10.080000   10.292000
 H   16.900999    8.358000   11.132000
 H   17.209000   12.107000    6.052000
 H   14.257000   10.452000    5.503000
 H   11.617000   12.055000    7.045000
 C   15.188000    4.707000    6.492000
 C   15.709000    5.617000    5.600000
 C   14.913000    6.584000    5.066000
 C   13.583000    6.653000    5.432000
 C   13.064000    5.790000    6.385000
 C   13.869000    4.801000    6.877000
N1   12.730000    7.639000    4.900000
O1   13.083000    8.194000    3.856000
 H   15.806000    3.915000    6.883000
 H   16.745001    5.570000    5.323000
 H   15.297000    7.314000    4.390000
 H   12.043000    5.892000    6.708000
 H   13.466000    4.108000    7.580000
