# Supplementary material for: Bio-inspired asymmetric Zn-N2O2 single-atom catalysts via natural skeleton for efficient N-alkylation of nitroarenes with alcohols
Source: Nat Commun. 2026 Mar 5;17:2242. doi: 10.1038/s41467-026-70172-1 (PMC12963498; doi:10.1038/s41467-026-70172-1)
Supplement: Supplementary file 2 — Supplementary Data 1 [file 41467_2026_70172_MOESM2_ESM.zip › XYZ/lnt-2a.xyz]

114

Zn      3.098000000000000      0.792000000000000      2.099000000000000
Zn      3.976000000000000     -1.403000000000000      2.527000000000000
Zn      5.428000000000000      2.344000000000000      1.160000000000000
Zn      6.084000000000000      0.111000000000000      0.668000000000000
C      -0.316000000000000      9.930000000000000      3.633000000000000
C      -1.004000000000000      8.871000000000000      2.811000000000000
O      -0.176000000000000      8.507999999999999      1.692000000000000
C       1.065000000000000      7.942000000000000      2.135000000000000
C       1.856000000000000      8.961000000000000      2.908000000000000
C       1.038000000000000      9.441000000000001      4.074000000000000
C      -2.313000000000000      9.336000000000000      2.268000000000000
O      -3.065000000000000      8.191000000000001      1.820000000000000
O       1.747000000000000     10.449000000000000      4.821000000000000
N       3.085000000000000      8.351000000000001      3.391000000000000
O       1.746000000000000      7.607000000000000      0.960000000000000
C       2.159000000000000      6.243000000000000      0.760000000000000
C       1.183000000000000      5.214000000000000      1.280000000000000
O       1.612000000000000      3.905000000000000      0.843000000000000
C       2.897000000000000      3.598000000000000      1.365000000000000
C       3.931000000000000      4.598000000000000      0.897000000000000
C       3.497000000000000      5.964000000000000      1.362000000000000
C      -0.224000000000000      5.351000000000000      0.808000000000000
O      -1.036000000000000      4.367000000000000      1.472000000000000
O       4.418000000000000      6.985000000000000      0.932000000000000
N       5.224000000000000      4.189000000000000      1.440000000000000
H      -0.907000000000000     10.182000000000000      4.504000000000000
H      -0.195000000000000     10.819000000000001      3.027000000000000
H      -1.178000000000000      7.984000000000000      3.414000000000000
H       0.849000000000000      7.086000000000000      2.766000000000000
H       2.032000000000000      9.789999999999999      2.223000000000000
H       0.926000000000000      8.619999999999999      4.764000000000000
H      -2.132000000000000     10.019000000000000      1.448000000000000
H      -2.855000000000000      9.837999999999999      3.057000000000000
H      -3.641000000000000      8.484000000000000      1.106000000000000
H       1.882000000000000     11.195000000000000      4.221000000000000
H       3.537000000000000      8.962000000000000      4.052000000000000
H       3.697000000000000      8.190000000000000      2.605000000000000
H       2.241000000000000      6.157000000000000     -0.313000000000000
H       1.197000000000000      5.217000000000000      2.364000000000000
O       3.251000000000000      2.313000000000000      0.940000000000000
H       2.848000000000000      3.651000000000000      2.465000000000000
H       3.906000000000000      4.605000000000000     -0.192000000000000
H       3.439000000000000      5.972000000000000      2.444000000000000
H      -0.262000000000000      5.197000000000000     -0.262000000000000
H      -0.638000000000000      6.313000000000000      1.051000000000000
H      -0.581000000000000      3.526000000000000      1.322000000000000
H       5.238000000000000      6.793000000000000      1.403000000000000
H       5.953000000000000      4.810000000000000      1.115000000000000
C       9.457000000000001     -9.199000000000000     -0.956000000000000
C       8.663000000000000     -8.157000000000000     -1.705000000000000
O       7.617000000000000     -7.641000000000000     -0.847000000000000
C       8.209000000000000     -6.959000000000000      0.264000000000000
C       8.941000000000001     -7.937000000000000      1.140000000000000
C      10.009000000000000     -8.608000000000001      0.317000000000000
C       8.042000000000000     -8.708000000000000     -2.940000000000000
O       7.612000000000000     -7.606000000000000     -3.766000000000000
O      10.709000000000000     -9.587000000000000      1.108000000000000
N       9.566000000000001     -7.231000000000000      2.247000000000000
O       7.208000000000000     -6.378000000000000      1.037000000000000
C       6.258000000000000     -5.491000000000000      0.417000000000000
C       6.945000000000000     -4.357000000000000     -0.323000000000000
O       6.047000000000000     -3.238000000000000     -0.506000000000000
C       5.575000000000000     -2.783000000000000      0.754000000000000
C       4.647000000000000     -3.811000000000000      1.339000000000000
C       5.470000000000000     -5.030000000000000      1.609000000000000
C       7.359000000000000     -4.705000000000000     -1.720000000000000
O       7.894000000000000     -3.550000000000000     -2.389000000000000
O       4.637000000000000     -6.126000000000000      2.033000000000000
N       4.051000000000000     -3.278000000000000      2.564000000000000
H      10.278000000000000     -9.560000000000000     -1.565000000000000
H       8.805000000000000    -10.029000000000000     -0.722000000000000
H       9.300000000000001     -7.324000000000000     -1.985000000000000
H       8.914000000000000     -6.209000000000000     -0.097000000000000
H       8.209000000000000     -8.680999999999999      1.454000000000000
H      10.756000000000000     -7.864000000000000      0.081000000000000
H       7.206000000000000     -9.336000000000000     -2.666000000000000
H       8.782000000000000     -9.289000000000000     -3.474000000000000
H       6.938000000000000     -7.945000000000000     -4.365000000000000
H      10.068000000000000    -10.273999999999999      1.334000000000000
H      10.166000000000000     -7.855000000000000      2.761000000000000
H       8.855000000000000     -6.855000000000000      2.851000000000000
H       5.621000000000000     -6.044000000000000     -0.257000000000000
H       7.796000000000000     -4.033000000000000      0.267000000000000
O       4.984000000000000     -1.543000000000000      0.622000000000000
H       6.477000000000000     -2.712000000000000      1.416000000000000
H       3.919000000000000     -4.065000000000000      0.567000000000000
H       6.166000000000000     -4.784000000000000      2.407000000000000
H       6.503000000000000     -5.092000000000000     -2.259000000000000
H       8.131000000000000     -5.444000000000000     -1.749000000000000
H       7.264000000000000     -2.838000000000000     -2.203000000000000
H       4.247000000000000     -5.836000000000000      2.868000000000000
H       3.247000000000000     -3.814000000000000      2.854000000000000
Zn      5.573000000000000      0.614000000000000      3.144000000000000
Zn      3.814000000000000      2.135000000000000      4.220000000000000
Zn      7.943000000000000      1.405000000000000      3.123000000000000
Zn      7.276000000000000     -1.125000000000000      2.590000000000000
Zn      4.141000000000000     -0.733000000000000      5.023000000000000
Zn      5.834000000000000      0.979000000000000      5.858000000000000
Zn      7.434000000000000     -0.663000000000000      4.973000000000000
C       4.335000000000000     -2.326000000000000      8.920000000000000
C       4.915000000000000     -2.683000000000000      7.724000000000000
C       6.127000000000000     -2.143000000000000      7.383000000000000
C       6.760000000000000     -1.236000000000000      8.230000000000000
C       6.167000000000000     -0.875000000000000      9.417999999999999
C       4.956000000000000     -1.417000000000000      9.755000000000001
C       8.021000000000001     -0.666000000000000      7.911000000000000
O       8.622000000000000     -0.874000000000000      6.854000000000000
H       3.399000000000000     -2.761000000000000      9.211000000000000
H       4.435000000000000     -3.389000000000000      7.070000000000000
H       6.602000000000000     -2.480000000000000      6.486000000000000
H       6.664000000000000     -0.184000000000000     10.077000000000000
H       4.508000000000000     -1.138000000000000     10.680999999999999
H       8.449000000000000      0.017000000000000      8.641999999999999
H       5.508000000000000      2.161000000000000      6.814000000000000
