# Supplementary material for: Bio-inspired asymmetric Zn-N2O2 single-atom catalysts via natural skeleton for efficient N-alkylation of nitroarenes with alcohols
Source: Nat Commun. 2026 Mar 5;17:2242. doi: 10.1038/s41467-026-70172-1 (PMC12963498; doi:10.1038/s41467-026-70172-1)
Supplement: Supplementary file 2 — Supplementary Data 1 [file 41467_2026_70172_MOESM2_ESM.zip › XYZ/lnt-2b.xyz]

105
PDB File
 C    5.038000    8.686000   13.168000
 C    6.522000    8.542000   13.003000
 O    6.846000    8.570000   11.595000
 C    6.488000    9.836000   11.041000
 C    5.001000   10.036000   11.067000
 C    4.562000    9.961000   12.511000
 C    7.075000    7.265000   13.547000
 O    8.499000    7.220000   13.389000
 O    3.139000   10.116000   12.623000
 N    4.709000   11.351000   10.515000
 O    6.944000    9.862000    9.721000
 C    8.362000   10.165000    9.639000
 C    8.535000   11.532000    9.059000
 O    9.948000   11.788000    8.933000
 C   10.557000   10.896000    8.009000
 C   10.436000    9.443000    8.447000
 C    8.988000    9.126000    8.767000
 C    7.995000   12.651000    9.889000
 O    8.123000   13.903000    9.191000
 O    8.925000    7.852000    9.422000
N1   10.898000    8.518000    7.437000
 H    4.788000    8.711000   14.217000
 H    4.540000    7.837000   12.716000
 H    7.027000    9.378000   13.477000
 H    6.961000   10.624000   11.626000
 H    4.548000    9.217000   10.512000
 H    4.969000   10.818000   13.029000
 H    6.612000    6.420000   13.050000
 H    6.885000    7.210000   14.608000
 H    8.678000    7.351000   12.447000
 H    2.731000    9.338000   12.220000
 H    3.775000   11.636000   10.753000
 H    4.841000   11.345000    9.519000
 H    8.808000   10.111000   10.623000
 H    8.067000   11.554000    8.081000
 O   11.919000   11.252000    7.945000
 H   10.087000   11.006000    7.034000
 H   11.030000    9.328000    9.343000
 H    8.423000    9.081000    7.837000
 H    8.533000   12.697000   10.829000
 H    6.942000   12.512000   10.065000
 H    9.070000   14.031000    9.048000
 H    8.029000    7.792000    9.792000
 H   10.270000    8.539000    6.644000
Zn   12.713000    8.955000    6.993000
 C   20.628000   14.326000    7.607000
 C   19.128000   14.283000    7.560000
 O   18.704000   12.920000    7.333000
 C   19.097000   12.109000    8.443000
 C   20.584999   12.019000    8.544000
 C   21.146000   13.413000    8.691000
 C   18.525000   15.095000    6.462000
 O   17.094000   14.983000    6.467000
 O   22.584000   13.385000    8.714000
 N   20.908001   11.228000    9.718000
 O   18.570999   10.839000    8.227000
 C   17.132999   10.781000    8.437000
 C   16.858000    9.747000    9.506000
 O   15.442000    9.582000    9.680000
 C   14.869000    9.050000    8.471000
 C   15.052000   10.060000    7.355000
 C   16.495001   10.435000    7.115000
 C   17.386999   10.152000   10.847000
 O   17.191999    9.083000   11.788000
 O   16.530001   11.542000    6.194000
N1   14.427000    9.446000    6.190000
 H   20.958000   15.331000    7.808000
 H   21.014000   14.016000    6.646000
 H   18.712999   14.611000    8.506000
 H   18.691999   12.549000    9.353000
 H   20.948999   11.588000    7.613000
 H   20.865000   13.796000    9.659000
 H   18.927999   14.778000    5.510000
 H   18.745001   16.141001    6.616000
 H   16.881001   14.040000    6.395000
 H   22.875999   13.076000    7.847000
 H   21.895000   11.280000    9.906000
 H   20.627001   10.274000    9.577000
 H   16.783001   11.751000    8.769000
 H   17.302000    8.803000    9.209000
O1   13.528000    8.828000    8.682000
 H   15.406000    8.132000    8.212000
 H   14.526000   10.960000    7.666000
 H   17.044001    9.610000    6.677000
 H   16.846001   11.033000   11.172000
 H   18.441999   10.350000   10.801000
 H   16.259001    8.843000   11.689000
 H   17.445999   11.864000    6.188000
 H   14.367000   10.126000    5.444000
 H   11.979000   12.094000    7.475000
 C   15.808000    4.009000    3.445000
 C   16.145000    5.093000    4.226000
 C   15.181000    5.723000    4.956000
 C   13.883000    5.254000    4.920000
 C   13.539000    4.184000    4.122000
 C   14.509000    3.557000    3.390000
 C   12.901000    5.894000    5.748000
 O   13.193000    6.746000    6.571000
 H   16.568001    3.510000    2.878000
 H   17.162001    5.447000    4.250000
 H   15.404000    6.578000    5.558000
 H   12.522000    3.835000    4.094000
 H   14.256000    2.717000    2.781000
H1   12.099000    9.493000    5.711000
 H   11.865000    5.582000    5.634000
