# Supplementary material for: Bio-inspired asymmetric Zn-N2O2 single-atom catalysts via natural skeleton for efficient N-alkylation of nitroarenes with alcohols
Source: Nat Commun. 2026 Mar 5;17:2242. doi: 10.1038/s41467-026-70172-1 (PMC12963498; doi:10.1038/s41467-026-70172-1)
Supplement: Supplementary file 2 — Supplementary Data 1 [file 41467_2026_70172_MOESM2_ESM.zip › XYZ/lnt-2c.xyz]

106
PDB File
 C    5.050000    8.863000   13.262000
 C    6.500000    8.522000   13.041000
 O    6.797000    8.426000   11.624000
 C    6.546000    9.680000   11.013000
 C    5.079000   10.012000   11.051000
 C    4.674000   10.109000   12.502000
 C    6.870000    7.201000   13.624000
 O    8.269000    6.930000   13.459000
 O    3.276000   10.413000   12.629000
 N    4.867000   11.291000   10.398000
 O    6.992000    9.600000    9.690000
 C    8.395000    9.933000    9.588000
 C    8.539000   11.367000    9.178000
 O    9.943000   11.638000    9.052000
 C   10.490000   10.871000    7.988000
 C   10.417000    9.371000    8.261000
 C    8.980000    9.015000    8.557000
 C    8.004000   12.395000   10.123000
 O    8.143000   13.707000    9.552000
 O    8.896000    7.663000    9.039000
N1   10.947000    8.594000    7.164000
 H    4.869000    9.031000   14.319000
 H    4.440000    8.030000   12.942000
 H    7.132000    9.299000   13.456000
 H    7.093000   10.452000   11.552000
 H    4.543000    9.188000   10.583000
 H    5.179000   10.959000   12.935000
 H    6.279000    6.426000   13.153000
 H    6.679000    7.200000   14.684000
 H    8.452000    7.041000   12.516000
 H    2.790000    9.637000   12.320000
 H    3.948000   11.646000   10.597000
 H    5.022000   11.208000    9.409000
 H    8.886000    9.749000   10.537000
 H    8.053000   11.490000    8.213000
 O   11.850000   11.231000    7.908000
 H    9.949000   11.118000    7.069000
 H   11.024000    9.190000    9.141000
 H    8.399000    9.100000    7.640000
 H    8.534000   12.342000   11.067000
 H    6.950000   12.251000   10.274000
 H    9.089000   13.836000    9.401000
 H    7.991000    7.567000    9.376000
 H   10.302000    8.632000    6.385000
Zn   12.703000    9.292000    6.700000
 C   20.707001   14.416000    7.724000
 C   19.205999   14.410000    7.612000
 O   18.735001   13.067000    7.327000
 C   19.075001   12.197000    8.415000
 C   20.559999   12.079000    8.559000
 C   21.146999   13.446000    8.792000
 C   18.680000   15.288000    6.524000
 O   17.246000   15.255000    6.477000
 O   22.580000   13.387000    8.903000
 N   20.809000   11.222000    9.703000
 O   18.556999   10.946000    8.113000
 C   17.122000   10.861000    8.305000
 C   16.896999    9.703000    9.242000
 O   15.496000    9.410000    9.381000
 C   14.946000    9.024000    8.093000
 C   15.060000   10.210000    7.176000
 C   16.486000   10.618000    6.965000
 C   17.406000    9.987000   10.624000
 O   17.261999    8.826000   11.454000
 O   16.514000   11.778000    6.120000
N1   14.406000    9.824000    5.945000
 H   21.052999   15.399000    7.995000
 H   21.135000   14.147000    6.768000
 H   18.764000   14.715000    8.553000
 H   18.639000   12.604000    9.327000
 H   20.945999   11.684000    7.622000
 H   20.813999   13.797000    9.756000
 H   19.099001   14.981000    5.575000
 H   18.945000   16.316000    6.717000
 H   16.983000   14.328000    6.381000
 H   22.923000   13.113000    8.042000
 H   21.785999   11.232000    9.942000
 H   20.502001   10.287000    9.506000
 H   16.766001   11.790000    8.736000
 H   17.403000    8.839000    8.822000
O1   13.633000    8.653000    8.228000
 H   15.576000    8.214000    7.720000
 H   14.550000   11.023000    7.688000
 H   17.018000    9.806000    6.482000
 H   16.827999   10.805000   11.038000
 H   18.448999   10.245000   10.609000
 H   16.333000    8.572000   11.357000
 H   17.423000   12.117000    6.159000
 H   14.405000   10.607000    5.309000
H1   12.040000   10.052000    5.520000
 H   11.915000   12.074000    7.441000
 C   12.583000    5.213000    9.569000
 C   13.887000    5.428000    9.156000
 C   14.153000    5.865000    7.895000
 C   13.089000    6.044000    7.013000
 C   11.768000    5.849000    7.420000
 C   11.535000    5.435000    8.701000
 N   13.406000    6.479000    5.763000
O1   14.540000    6.782000    5.323000
 H   12.382000    4.895000   10.570000
 H   14.700000    5.275000    9.840000
 H   15.152000    6.086000    7.572000
 H   10.952000    6.077000    6.766000
 H   10.522000    5.332000    9.038000
 O   12.332000    6.552000    4.846000
 H   12.785000    6.961000    4.089000
