# Supplementary material for: Bio-inspired asymmetric Zn-N2O2 single-atom catalysts via natural skeleton for efficient N-alkylation of nitroarenes with alcohols
Source: Nat Commun. 2026 Mar 5;17:2242. doi: 10.1038/s41467-026-70172-1 (PMC12963498; doi:10.1038/s41467-026-70172-1)
Supplement: Supplementary file 2 — Supplementary Data 1 [file 41467_2026_70172_MOESM2_ESM.zip › XYZ/lnt-2d.xyz]

115
PDB File
 C    4.980000    8.938000   13.312000
 C    6.462000    8.702000   13.207000
 O    6.858000    8.551000   11.818000
 C    6.531000    9.734000   11.096000
 C    5.043000    9.952000   11.075000
 C    4.565000   10.116000   12.487000
 C    6.857000    7.454000   13.926000
 O    8.272000    7.245000   13.897000
 O    3.147000   10.337000   12.544000
 N    4.763000   11.160000   10.328000
 O    6.964000    9.559000    9.771000
 C    8.320000   10.012000    9.513000
 C    8.316000   11.391000    8.918000
 O    9.689000   11.729000    8.609000
 C   10.230000   10.853000    7.634000
 C   10.291000    9.422000    8.142000
 C    8.912000    9.003000    8.574000
 C    7.848000   12.484000    9.822000
 O    7.911000   13.751000    9.146000
 O    8.972000    7.733000    9.230000
N1   10.880000    8.565000    7.147000
 H    4.711000    9.112000   14.343000
 H    4.464000    8.053000   12.960000
 H    7.012000    9.540000   13.622000
 H    7.034000   10.580000   11.560000
 H    4.592000    9.059000   10.643000
 H    5.002000   11.019000   12.878000
 H    6.338000    6.608000   13.492000
 H    6.586000    7.538000   14.967000
 H    8.523000    7.209000   12.964000
 H    2.717000    9.533000   12.224000
 H    3.791000   11.407000   10.417000
 H    5.002000   11.025000    9.364000
 H    8.887000   10.004000   10.436000
 H    7.738000   11.399000    7.998000
 O   11.555000   11.273000    7.375000
 H    9.637000   10.895000    6.722000
 H   10.939000    9.438000    9.011000
 H    8.273000    8.935000    7.698000
 H    8.470000   12.501000   10.709000
 H    6.818000   12.330000   10.094000
 H    8.839000   13.880000    8.907000
 H    8.123000    7.635000    9.689000
 H   10.243000    8.229000    6.440000
Zn   12.692000    8.860000    6.914000
 C   20.784000   14.495000    8.022000
 C   19.285999   14.542000    8.159000
 O   18.705000   13.328000    7.608000
 C   19.153000   12.190000    8.338000
 C   20.639999   12.039000    8.244000
 C   21.318001   13.289000    8.733000
 C   18.646999   15.668000    7.417000
 O   17.226999   15.666000    7.611000
 O   22.743999   13.181000    8.591000
 N   21.030001   10.913000    9.068000
 O   18.552000   11.063000    7.764000
 C   17.165001   10.862000    8.153000
 C   17.096001    9.723000    9.136000
 O   15.721000    9.392000    9.421000
 C   15.047000    8.915000    8.231000
 C   15.027000   10.080000    7.212000
 C   16.410000   10.551000    6.887000
 C   17.724001   10.046000   10.456000
 O   17.671000    8.908000   11.330000
 O   16.334999   11.728000    6.063000
N1   14.247000    9.608000    6.105000
 H   21.240000   15.370000    8.459000
 H   21.048000   14.450000    6.975000
 H   19.004000   14.598000    9.205000
 H   18.864000   12.296000    9.383000
 H   20.882999   11.917000    7.189000
 H   21.157000   13.379000    9.796000
 H   18.885000   15.585000    6.364000
 H   19.009001   16.608999    7.797000
 H   16.920000   14.795000    7.323000
 H   22.937000   13.152000    7.644000
 H   22.030001   10.866000    9.149000
 H   20.659000   10.057000    8.695000
 H   16.777000   11.777000    8.587000
 H   17.594000    8.865000    8.693000
O1   13.789000    8.531000    8.503000
 H   15.662000    8.104000    7.818000
 H   14.506000   10.869000    7.754000
 H   16.943001    9.768000    6.360000
 H   17.190001   10.875000   10.909000
 H   18.768000   10.284000   10.335000
 H   16.733999    8.675000   11.382000
 H   17.242001   12.062000    5.987000
 H   14.367000   10.177000    5.283000
 H   11.509000   12.102000    6.883000
 C   13.078000    4.245000    7.713000
 C   14.168000    5.067000    7.546000
 C   14.222000    5.916000    6.471000
 C   13.145000    5.961000    5.611000
 C   12.035000    5.163000    5.778000
 C   12.016000    4.297000    6.840000
 N   13.208000    6.805000    4.456000
O1   14.345000    6.956000    3.902000
 H   13.052000    3.545000    8.522000
 H   14.980000    5.024000    8.249000
 H   15.043000    6.589000    6.316000
 H   11.221000    5.221000    5.085000
 H   11.166000    3.655000    6.988000
N1   12.090000    7.323000    4.121000
 C   11.937000    7.996000    2.934000
 C   10.731000    8.688000    2.849000
 C   10.385000    9.329000    1.694000
 C   11.213000    9.276000    0.595000
 C   12.402000    8.593000    0.667000
 C   12.781000    7.969000    1.826000
 H   10.072000    8.692000    3.697000
 H    9.454000    9.852000    1.641000
 H   10.924000    9.750000   -0.318000
 H   13.050000    8.538000   -0.186000
 H   13.711000    7.451000    1.874000
