# Supplementary material for: Bio-inspired asymmetric Zn-N2O2 single-atom catalysts via natural skeleton for efficient N-alkylation of nitroarenes with alcohols
Source: Nat Commun. 2026 Mar 5;17:2242. doi: 10.1038/s41467-026-70172-1 (PMC12963498; doi:10.1038/s41467-026-70172-1)
Supplement: Supplementary file 2 — Supplementary Data 1 [file 41467_2026_70172_MOESM2_ESM.zip › XYZ/lnt-3a.xyz]

100

Zn      2.969000000000000      0.803000000000000      1.900000000000000
Zn      3.784000000000000     -1.413000000000000      2.384000000000000
Zn      5.408000000000000      2.326000000000000      1.061000000000000
Zn      6.018000000000000      0.037000000000000      0.640000000000000
C      -0.266000000000000      9.759000000000000      3.668000000000000
C      -0.879000000000000      8.755000000000001      2.729000000000000
O      -0.008000000000000      8.568000000000000      1.610000000000000
C       1.219000000000000      7.971000000000000      2.043000000000000
C       1.979000000000000      8.923000000000000      2.933000000000000
C       1.101000000000000      9.292000000000000      4.103000000000000
C      -2.198000000000000      9.192000000000000      2.194000000000000
O      -2.808000000000000      8.060000000000000      1.538000000000000
O       1.747000000000000     10.265000000000001      4.945000000000000
N       3.172000000000000      8.263000000000000      3.438000000000000
O       1.914000000000000      7.694000000000000      0.869000000000000
C       2.251000000000000      6.321000000000000      0.599000000000000
C       1.252000000000000      5.300000000000000      1.116000000000000
O       1.640000000000000      3.992000000000000      0.626000000000000
C       2.920000000000000      3.639000000000000      1.140000000000000
C       3.968000000000000      4.607000000000000      0.647000000000000
C       3.589000000000000      5.968000000000000      1.166000000000000
C      -0.168000000000000      5.489000000000000      0.703000000000000
O      -0.981000000000000      4.493000000000000      1.349000000000000
O       4.548000000000000      6.963000000000000      0.776000000000000
N       5.282000000000000      4.185000000000000      1.115000000000000
H      -0.880000000000000      9.901000000000000      4.548000000000000
H      -0.185000000000000     10.702999999999999      3.146000000000000
H      -0.998000000000000      7.795000000000000      3.226000000000000
H       0.987000000000000      7.085000000000000      2.622000000000000
H       2.193000000000000      9.808999999999999      2.339000000000000
H       1.010000000000000      8.413000000000000      4.724000000000000
H      -2.040000000000000      9.992000000000001      1.485000000000000
H      -2.831000000000000      9.523999999999999      3.005000000000000
H      -3.474000000000000      8.406000000000001      0.932000000000000
H       1.769000000000000     11.092000000000001      4.447000000000000
H       3.572000000000000      8.798000000000000      4.191000000000000
H       3.845000000000000      8.162000000000001      2.696000000000000
H       2.300000000000000      6.277000000000000     -0.478000000000000
H       1.299000000000000      5.267000000000000      2.199000000000000
O       3.229000000000000      2.327000000000000      0.766000000000000
H       2.876000000000000      3.710000000000000      2.238000000000000
H       3.898000000000000      4.641000000000000     -0.438000000000000
H       3.535000000000000      5.939000000000000      2.249000000000000
H      -0.240000000000000      5.379000000000000     -0.371000000000000
H      -0.558000000000000      6.447000000000000      0.989000000000000
H      -0.561000000000000      3.649000000000000      1.133000000000000
H       5.390000000000000      6.643000000000000      1.126000000000000
H       6.002000000000000      4.716000000000000      0.652000000000000
C       9.657000000000000     -8.978000000000000     -0.940000000000000
C       8.901000000000000     -7.953000000000000     -1.749000000000000
O       7.677000000000000     -7.609000000000000     -1.071000000000000
C       8.000999999999999     -6.940000000000000      0.137000000000000
C       8.706000000000000     -7.874000000000000      1.079000000000000
C       9.946999999999999     -8.414999999999999      0.427000000000000
C       8.528000000000000     -8.438000000000001     -3.105000000000000
O       8.077000000000000     -7.305000000000000     -3.875000000000000
O      10.577999999999999     -9.388999999999999      1.275000000000000
N       9.058999999999999     -7.153000000000000      2.290000000000000
O       6.828000000000000     -6.556000000000000      0.783000000000000
C       5.968000000000000     -5.545000000000000      0.207000000000000
C       6.734000000000000     -4.415000000000000     -0.451000000000000
O       5.889000000000000     -3.257000000000000     -0.617000000000000
C       5.385000000000000     -2.812000000000000      0.629000000000000
C       4.395000000000000     -3.816000000000000      1.147000000000000
C       5.185000000000000     -5.071000000000000      1.401000000000000
C       7.201000000000000     -4.691000000000000     -1.849000000000000
O       7.859000000000000     -3.529000000000000     -2.384000000000000
O       4.326000000000000     -6.147000000000000      1.804000000000000
N       3.777000000000000     -3.297000000000000      2.363000000000000
H      10.593000000000000     -9.231000000000000     -1.419000000000000
H       9.054000000000000     -9.872000000000000     -0.849000000000000
H       9.500000000000000     -7.051000000000000     -1.855000000000000
H       8.632999999999999     -6.082000000000000     -0.089000000000000
H       8.013999999999999     -8.698000000000000      1.251000000000000
H      10.670000000000000     -7.617000000000000      0.352000000000000
H       7.739000000000000     -9.170000000000000     -3.014000000000000
H       9.395000000000000     -8.881000000000000     -3.579000000000000
H       7.689000000000000     -7.645000000000000     -4.688000000000000
H       9.949000000000000    -10.114000000000001      1.398000000000000
H       9.619000000000000     -7.734000000000000      2.890000000000000
H       8.215999999999999     -6.861000000000000      2.754000000000000
H       5.314000000000000     -6.019000000000000     -0.514000000000000
H       7.571000000000000     -4.149000000000000      0.187000000000000
O       4.849000000000000     -1.543000000000000      0.506000000000000
H       6.252000000000000     -2.796000000000000      1.336000000000000
H       3.686000000000000     -4.019000000000000      0.344000000000000
H       5.893000000000000     -4.850000000000000      2.199000000000000
H       6.345000000000000     -4.952000000000000     -2.454000000000000
H       7.906000000000000     -5.492000000000000     -1.910000000000000
H       7.239000000000000     -2.802000000000000     -2.227000000000000
H       3.938000000000000     -5.852000000000000      2.637000000000000
H       2.932000000000000     -3.803000000000000      2.582000000000000
Zn      5.426000000000000      0.621000000000000      3.021000000000000
Zn      3.553000000000000      2.113000000000000      4.079000000000000
Zn      7.874000000000000      1.362000000000000      3.080000000000000
Zn      7.086000000000000     -1.270000000000000      2.595000000000000
Zn      3.617000000000000     -0.613000000000000      4.893000000000000
Zn      5.765000000000000      0.969000000000000      5.613000000000000
Zn      6.878000000000000     -1.135000000000000      5.027000000000000
H       5.537000000000000      2.267000000000000      6.442000000000000
