# Supplementary material for: Bio-inspired asymmetric Zn-N2O2 single-atom catalysts via natural skeleton for efficient N-alkylation of nitroarenes with alcohols
Source: Nat Commun. 2026 Mar 5;17:2242. doi: 10.1038/s41467-026-70172-1 (PMC12963498; doi:10.1038/s41467-026-70172-1)
Supplement: Supplementary file 2 — Supplementary Data 1 [file 41467_2026_70172_MOESM2_ESM.zip › XYZ/lnt-3b.xyz]

91
PDB File
 C    5.028000    8.851000   13.231000
 C    6.499000    8.594000   13.090000
 O    6.862000    8.511000   11.690000
 C    6.559000    9.734000   11.035000
 C    5.075000    9.984000   11.031000
 C    4.623000   10.078000   12.463000
 C    6.911000    7.298000   13.706000
 O    8.331000    7.115000   13.647000
 O    3.209000   10.318000   12.543000
 N    4.795000   11.235000   10.350000
 O    7.032000    9.624000    9.716000
 C    8.426000   10.001000    9.587000
 C    8.536000   11.409000    9.074000
 O    9.938000   11.702000    8.922000
 C   10.505000   10.882000    7.911000
 C   10.454000    9.407000    8.278000
 C    9.029000    9.030000    8.622000
 C    7.986000   12.469000    9.976000
 O    8.095000   13.762000    9.362000
 O    9.015000    7.716000    9.181000
N1   10.963000    8.554000    7.221000
 H    4.781000    8.988000   14.274000
 H    4.488000    7.992000   12.855000
 H    7.066000    9.406000   13.534000
 H    7.058000   10.550000   11.551000
 H    4.610000    9.124000   10.559000
 H    5.074000   10.953000   12.901000
 H    6.405000    6.478000   13.209000
 H    6.649000    7.296000   14.752000
 H    8.568000    7.139000   12.710000
 H    2.767000    9.529000   12.203000
 H    3.839000   11.506000   10.506000
 H    4.976000   11.143000    9.366000
 H    8.926000    9.915000   10.545000
 H    8.052000   11.470000    8.104000
 O   11.855000   11.267000    7.798000
 H    9.973000   11.059000    6.976000
 H   11.082000    9.285000    9.151000
 H    8.430000    9.041000    7.712000
 H    8.516000   12.446000   10.922000
 H    6.935000   12.302000   10.137000
 H    9.038000   13.919000    9.231000
 H    8.144000    7.612000    9.598000
 H   10.303000    8.527000    6.456000
Zn   12.713000    9.161000    6.726000
 C   20.650000   14.410000    7.812000
 C   19.146999   14.406000    7.877000
 O   18.649000   13.105000    7.486000
 C   19.103001   12.133000    8.418000
 C   20.593000   12.016000    8.423000
 C   21.218000   13.352000    8.720000
 C   18.518000   15.380000    6.941000
 O   17.084999   15.344000    7.019000
 O   22.652000   13.273000    8.627000
 N   20.968000   11.062000    9.449000
 O   18.568001   10.909000    8.011000
 C   17.138000   10.838000    8.243000
 C   16.884001    9.750000    9.255000
 O   15.468000    9.542000    9.416000
 C   14.935000    9.070000    8.163000
 C   15.058000   10.171000    7.132000
 C   16.489000   10.575000    6.910000
 C   17.431000   10.094000   10.602000
 O   17.240999    8.997000   11.506000
 O   16.518000   11.751000    6.080000
N1   14.408000    9.631000    5.945000
 H   21.039000   15.367000    8.114000
 H   20.954000   14.223000    6.791000
 H   18.820999   14.596000    8.893000
 H   18.739000   12.402000    9.408000
 H   20.881001   11.706000    7.420000
 H   21.032000   13.595000    9.755000
 H   18.846001   15.167000    5.933000
 H   18.809000   16.384001    7.204000
 H   16.815001   14.436000    6.819000
 H   22.868000   13.139000    7.695000
 H   21.968000   11.037000    9.549000
 H   20.618000   10.149000    9.216000
 H   16.781000   11.787000    8.623000
 H   17.349001    8.832000    8.912000
O1   13.606000    8.736000    8.323000
 H   15.533000    8.213000    7.857000
 H   14.528000   11.023000    7.550000
 H   17.032000    9.775000    6.417000
 H   16.923000   10.972000   10.983000
 H   18.489000   10.271000   10.533000
 H   16.302000    8.774000   11.431000
 H   17.443001   12.043000    6.047000
 H   14.385000   10.327000    5.214000
H1   12.016000    9.753000    5.518000
 H   11.877000   12.148000    7.403000
