# Supplementary material for: Bio-inspired asymmetric Zn-N2O2 single-atom catalysts via natural skeleton for efficient N-alkylation of nitroarenes with alcohols
Source: Nat Commun. 2026 Mar 5;17:2242. doi: 10.1038/s41467-026-70172-1 (PMC12963498; doi:10.1038/s41467-026-70172-1)
Supplement: Supplementary file 2 — Supplementary Data 1 [file 41467_2026_70172_MOESM2_ESM.zip › XYZ/lnt-3c.xyz]

106
PDB File
 C    4.997000    8.947000   13.316000
 C    6.495000    8.857000   13.207000
 O    6.879000    8.658000   11.823000
 C    6.461000    9.779000   11.048000
 C    4.966000    9.885000   11.023000
 C    4.458000   10.035000   12.429000
 C    7.070000    7.716000   13.984000
 O    8.504000    7.723000   13.958000
 O    3.021000   10.074000   12.453000
 N    4.598000   11.053000   10.242000
 O    6.915000    9.583000    9.736000
 C    8.272000   10.049000    9.516000
 C    8.265000   11.394000    8.846000
 O    9.642000   11.757000    8.613000
 C   10.272000   10.856000    7.705000
 C   10.316000    9.439000    8.247000
 C    8.926000    9.023000    8.637000
 C    7.680000   12.499000    9.660000
 O    7.630000   13.722000    8.902000
 O    8.991000    7.759000    9.302000
N1   10.912000    8.556000    7.286000
 H    4.720000    9.167000   14.332000
 H    4.569000    7.993000   13.035000
 H    6.950000    9.778000   13.558000
 H    6.902000   10.675000   11.477000
 H    4.591000    8.949000   10.613000
 H    4.765000   11.002000   12.797000
 H    6.690000    6.787000   13.579000
 H    6.791000    7.802000   15.021000
 H    8.762000    7.642000   13.030000
 H    2.706000    9.199000   12.191000
 H    3.624000   11.267000   10.382000
 H    4.776000   10.899000    9.265000
 H    8.799000   10.095000   10.460000
 H    7.747000   11.317000    7.895000
 O   11.599000   11.298000    7.545000
 H    9.738000   10.876000    6.758000
 H   10.947000    9.463000    9.131000
 H    8.332000    8.922000    7.733000
 H    8.270000   12.641000   10.557000
 H    6.665000   12.257000    9.918000
 H    8.548000   13.948000    8.701000
 H    8.148000    7.674000    9.774000
 H   10.259000    8.080000    6.687000
Zn   12.726000    8.765000    6.941000
 C   20.714001   14.470000    8.063000
 C   19.219999   14.470000    8.216000
 O   18.671000   13.284000    7.591000
 C   19.145000   12.118000    8.266000
 C   20.635000   11.985000    8.155000
 C   21.292999   13.230000    8.690000
 C   18.559000   15.642000    7.574000
 O   17.160999   15.687000    7.885000
 O   22.719999   13.161000    8.521000
 N   21.039000   10.830000    8.938000
 O   18.563999   11.006000    7.647000
 C   17.202000   10.745000    8.067000
 C   17.209999    9.529000    8.960000
 O   15.876000    9.053000    9.219000
 C   15.209000    8.707000    7.994000
 C   15.032000   10.028000    7.209000
 C   16.382999   10.533000    6.825000
 C   17.780001    9.807000   10.314000
 O   17.716999    8.635000   11.135000
 O   16.250000   11.766000    6.099000
N1   14.139000    9.802000    6.129000
 H   21.143999   15.328000    8.553000
 H   20.966000   14.496000    7.013000
 H   18.950001   14.447000    9.267000
 H   18.851999   12.175000    9.312000
 H   20.875999   11.897000    7.097000
 H   21.143999   13.258000    9.758000
 H   18.704000   15.596000    6.502000
 H   18.983000   16.552999    7.962000
 H   16.791000   14.852000    7.571000
 H   22.900999   13.247000    7.576000
 H   22.041000   10.787000    9.001000
 H   20.677000    9.985000    8.534000
 H   16.816999   11.620000    8.586000
 H   17.771999    8.736000    8.470000
O1   14.023000    8.113000    8.246000
 H   15.883000    8.069000    7.415000
 H   14.590000   10.702000    7.948000
 H   16.867001    9.788000    6.203000
 H   17.198000   10.601000   10.774000
 H   18.820999   10.087000   10.240000
 H   16.804001    8.322000   11.047000
 H   17.149000   12.112000    6.003000
 H   14.120000   10.579000    5.487000
 H   11.564000   12.214000    7.239000
 H   11.873000    8.576000    3.893000
 C   13.504000    3.159000    7.381000
 C   14.821000    3.495000    7.126000
 C   15.139000    4.701000    6.574000
 C   14.108000    5.574000    6.282000
 C   12.791000    5.262000    6.562000
 C   12.485000    4.040000    7.102000
N1   14.317000    6.801000    5.652000
O1   15.470000    7.074000    5.321000
 H   13.283000    2.204000    7.814000
 H   15.601000    2.804000    7.375000
 H   16.153000    4.972000    6.362000
 H   12.020000    5.974000    6.340000
 H   11.467000    3.767000    7.299000
 O   11.860000    7.747000    4.390000
 H   12.797000    7.535000    4.567000
