# Supplementary material for: Bio-inspired asymmetric Zn-N2O2 single-atom catalysts via natural skeleton for efficient N-alkylation of nitroarenes with alcohols
Source: Nat Commun. 2026 Mar 5;17:2242. doi: 10.1038/s41467-026-70172-1 (PMC12963498; doi:10.1038/s41467-026-70172-1)
Supplement: Supplementary file 2 — Supplementary Data 1 [file 41467_2026_70172_MOESM2_ESM.zip › XYZ/lnt-3d.xyz]

116
PDB File
 C    5.021000    8.886000   13.243000
 C    6.494000    8.629000   13.113000
 O    6.863000    8.519000   11.714000
 C    6.557000    9.727000   11.031000
 C    5.073000    9.967000   11.018000
 C    4.611000   10.089000   12.446000
 C    6.900000    7.343000   13.753000
 O    8.319000    7.156000   13.704000
 O    3.194000   10.316000   12.515000
 N    4.784000   11.206000   10.321000
 O    7.037000    9.593000    9.716000
 C    8.427000    9.986000    9.577000
 C    8.524000   11.384000    9.032000
 O    9.921000   11.691000    8.869000
 C   10.504000   10.850000    7.880000
 C   10.466000    9.389000    8.282000
 C    9.045000    9.004000    8.633000
 C    7.968000   12.446000    9.922000
 O    8.065000   13.735000    9.297000
 O    9.040000    7.699000    9.219000
N1   10.962000    8.523000    7.239000
 H    4.766000    9.043000   14.282000
 H    4.488000    8.016000   12.882000
 H    7.060000    9.448000   13.546000
 H    7.056000   10.556000   11.529000
 H    4.616000    9.095000   10.558000
 H    5.054000   10.979000   12.862000
 H    6.395000    6.517000   13.266000
 H    6.632000    7.357000   14.797000
 H    8.564000    7.186000   12.769000
 H    2.763000    9.515000   12.190000
 H    3.820000   11.464000   10.459000
 H    4.989000   11.112000    9.343000
 H    8.931000    9.924000   10.535000
 H    8.039000   11.422000    8.062000
 O   11.852000   11.243000    7.762000
 H    9.977000   10.997000    6.938000
 H   11.103000    9.288000    9.151000
 H    8.453000    8.992000    7.719000
 H    8.501000   12.442000   10.866000
 H    6.920000   12.271000   10.087000
 H    9.007000   13.893000    9.160000
 H    8.168000    7.597000    9.633000
 H   10.285000    8.476000    6.490000
Zn   12.708000    9.090000    6.695000
 C   20.652000   14.419000    7.851000
 C   19.150000   14.414000    7.936000
 O   18.645000   13.126000    7.510000
 C   19.113001   12.125000    8.403000
 C   20.604000   12.004000    8.379000
 C   21.229000   13.334000    8.719000
 C   18.514999   15.419000    7.038000
 O   17.083000   15.372000    7.122000
 O   22.662001   13.265000    8.612000
 N   20.986000   11.018000    9.372000
 O   18.559999   10.920000    7.973000
 C   17.131001   10.849000    8.227000
 C   16.893999    9.746000    9.225000
 O   15.482000    9.526000    9.402000
 C   14.937000    9.063000    8.146000
 C   15.041000   10.177000    7.128000
 C   16.469000   10.601000    6.899000
 C   17.459999   10.065000   10.571000
 O   17.259001    8.959000   11.462000
 O   16.489000   11.787000    6.081000
N1   14.391000    9.644000    5.946000
 H   21.045000   15.367000    8.180000
 H   20.944000   14.262000    6.822000
 H   18.837000   14.576000    8.962000
 H   18.777000   12.367000    9.408000
 H   20.888000   11.740000    7.361000
 H   21.048000   13.543000    9.763000
 H   18.834000   15.236000    6.021000
 H   18.809000   16.413000    7.334000
 H   16.823999   14.465000    6.904000
 H   22.870001   13.158000    7.675000
 H   21.986000   10.989000    9.473000
 H   20.629000   10.110000    9.127000
 H   16.781000   11.792000    8.629000
 H   17.356001    8.836000    8.858000
O1   13.617000    8.705000    8.312000
 H   15.552000    8.218000    7.829000
 H   14.508000   11.018000    7.564000
 H   17.006001    9.809000    6.389000
 H   16.976000   10.950000   10.969000
 H   18.521999   10.221000   10.495000
 H   16.320999    8.738000   11.372000
 H   17.419001   12.054000    6.017000
 H   14.368000   10.339000    5.215000
H1   11.991000    9.702000    5.506000
 H   11.865000   12.118000    7.354000
 C   12.293000    4.240000    8.583000
 C   13.275000    5.162000    8.307000
 C   13.199000    5.930000    7.174000
 C   12.119000    5.782000    6.349000
 C   11.132000    4.854000    6.595000
 C   11.231000    4.076000    7.721000
 N   12.043000    6.652000    5.221000
O1   13.146000    7.157000    4.794000
 H   12.350000    3.646000    9.475000
 H   14.090000    5.313000    8.981000
 H   13.944000    6.672000    6.967000
 H   10.298000    4.770000    5.933000
 H   10.471000    3.349000    7.939000
N1   10.873000    6.927000    4.818000
 C   10.638000    7.881000    3.860000
 C    9.284000    8.158000    3.694000
 C    8.853000    9.104000    2.813000
 C    9.773000    9.795000    2.060000
 C   11.110000    9.542000    2.200000
 C   11.560000    8.600000    3.094000
 H    8.589000    7.590000    4.274000
 H    7.804000    9.292000    2.711000
 H    9.439000   10.529000    1.366000
 H   11.821000   10.083000    1.606000
 H   12.603000    8.409000    3.169000
