# Supplementary material for: Bio-inspired asymmetric Zn-N2O2 single-atom catalysts via natural skeleton for efficient N-alkylation of nitroarenes with alcohols
Source: Nat Commun. 2026 Mar 5;17:2242. doi: 10.1038/s41467-026-70172-1 (PMC12963498; doi:10.1038/s41467-026-70172-1)
Supplement: Supplementary file 2 — Supplementary Data 1 [file 41467_2026_70172_MOESM2_ESM.zip › XYZ/lnt-4b.xyz]

116
PDB File
 C    5.020000    8.915000   13.228000
 C    6.504000    8.691000   13.125000
 O    6.879000    8.515000   11.734000
 C    6.573000    9.700000   11.017000
 C    5.088000    9.918000   10.960000
 C    4.595000   10.076000   12.373000
 C    6.947000    7.454000   13.825000
 O    8.373000    7.318000   13.788000
 O    3.173000   10.274000   12.414000
 N    4.815000   11.131000   10.213000
 O    7.068000    9.556000    9.709000
 C    8.465000    9.917000    9.588000
 C    8.587000   11.354000    9.177000
 O    9.982000   11.642000    8.996000
 C   10.511000   10.874000    7.924000
 C   10.466000    9.385000    8.207000
 C    9.042000    9.004000    8.544000
 C    8.083000   12.355000   10.168000
 O    8.210000   13.687000    9.652000
 O    9.017000    7.657000    9.023000
N1   10.945000    8.582000    7.093000
 H    4.745000    9.113000   14.254000
 H    4.513000    8.018000   12.895000
 H    7.051000    9.538000   13.528000
 H    7.056000   10.530000   11.526000
 H    4.653000    9.024000   10.518000
 H    5.011000   10.989000   12.763000
 H    6.473000    6.596000   13.364000
 H    6.675000    7.501000   14.866000
 H    8.619000    7.291000   12.853000
 H    2.760000    9.454000   12.113000
 H    3.848000   11.388000   10.326000
 H    5.018000   10.985000    9.242000
 H    8.975000    9.748000   10.529000
 H    8.068000   11.496000    8.233000
 O   11.849000   11.286000    7.776000
 H    9.953000   11.067000    7.011000
 H   11.109000    9.208000    9.056000
 H    8.428000    9.079000    7.646000
 H    8.630000   12.259000   11.101000
 H    7.029000   12.209000   10.319000
 H    9.155000   13.846000    9.534000
 H    8.151000    7.549000    9.448000
 H   10.288000    8.641000    6.325000
Zn   12.725000    9.161000    6.623000
 C   20.660000   14.391000    7.789000
 C   19.159000   14.408000    7.860000
 O   18.643999   13.106000    7.501000
 C   19.083000   12.136000    8.447000
 C   20.570000   12.004000    8.446000
 C   21.215000   13.338000    8.710000
 C   18.537001   15.364000    6.899000
 O   17.104000   15.342000    6.979000
 O   22.646000   13.241000    8.612000
 N   20.940001   11.073000    9.493000
 O   18.535000   10.913000    8.056000
 C   17.101000   10.849000    8.260000
 C   16.825001    9.745000    9.251000
 O   15.408000    9.539000    9.385000
 C   14.897000    9.086000    8.115000
 C   15.034000   10.203000    7.108000
 C   16.462999   10.610000    6.917000
 C   17.356001   10.073000   10.609000
 O   17.163000    8.965000   11.502000
 O   16.493000   11.797000    6.102000
N1   14.429000    9.688000    5.888000
 H   21.059000   15.346000    8.081000
 H   20.962000   14.193000    6.769000
 H   18.840000   14.627000    8.872000
 H   18.729000   12.428000    9.433000
 H   20.848000   11.672000    7.448000
 H   21.041000   13.607000    9.742000
 H   18.864000   15.124000    5.896000
 H   18.839001   16.368999    7.139000
 H   16.823999   14.433000    6.803000
 H   22.860001   13.069000    7.685000
 H   21.941000   11.054000    9.588000
 H   20.594999   10.155000    9.280000
 H   16.747000   11.792000    8.655000
 H   17.291000    8.833000    8.897000
O1   13.574000    8.731000    8.244000
 H   15.514000    8.246000    7.802000
 H   14.494000   11.053000    7.519000
 H   17.011999    9.821000    6.414000
 H   16.826000   10.936000   10.994000
 H   18.413000   10.266000   10.551000
 H   16.224001    8.745000   11.426000
 H   17.400000   12.138000    6.149000
 H   14.402000   10.416000    5.189000
H1   12.079000    9.795000    5.406000
 H   11.836000   12.188000    7.427000
 C   13.681000    4.347000    8.762000
 C   14.714000    5.189000    8.417000
 C   14.628000    5.925000    7.268000
 C   13.510000    5.860000    6.462000
 C   12.474000    5.006000    6.806000
 C   12.577000    4.250000    7.947000
 N   13.541000    6.603000    5.302000
 H   13.747000    3.754000    9.655000
 H   15.586000    5.258000    9.032000
 H   15.432000    6.553000    6.956000
 H   11.635000    4.895000    6.155000
 H   11.791000    3.566000    8.191000
 C   12.482000    7.009000    4.739000
 C   12.561000    7.631000    3.447000
 C   11.401000    7.825000    2.719000
 C   11.459000    8.272000    1.421000
 C   12.677000    8.558000    0.852000
 C   13.841000    8.405000    1.582000
 C   13.789000    7.947000    2.871000
 H   10.458000    7.577000    3.172000
 H   10.555000    8.394000    0.849000
 H   12.717000    8.885000   -0.163000
 H   14.788000    8.641000    1.127000
 H   14.685000    7.809000    3.453000
 H   11.497000    6.876000    5.194000
