# Supplementary material for: Bio-inspired asymmetric Zn-N2O2 single-atom catalysts via natural skeleton for efficient N-alkylation of nitroarenes with alcohols
Source: Nat Commun. 2026 Mar 5;17:2242. doi: 10.1038/s41467-026-70172-1 (PMC12963498; doi:10.1038/s41467-026-70172-1)
Supplement: Supplementary file 2 — Supplementary Data 1 [file 41467_2026_70172_MOESM2_ESM.zip › XYZ/lnt-4c.xyz]

104
PDB File
 C    5.030000    8.896000   13.245000
 C    6.503000    8.637000   13.108000
 O    6.864000    8.520000   11.708000
 C    6.556000    9.728000   11.024000
 C    5.073000    9.968000   11.014000
 C    4.617000   10.093000   12.443000
 C    6.908000    7.353000   13.752000
 O    8.327000    7.164000   13.698000
 O    3.201000   10.317000   12.516000
 N    4.785000   11.207000   10.314000
 O    7.032000    9.594000    9.705000
 C    8.426000    9.977000    9.563000
 C    8.533000   11.375000    9.023000
 O    9.937000   11.668000    8.861000
 C   10.522000   10.823000    7.877000
 C   10.463000    9.358000    8.279000
 C    9.036000    8.991000    8.615000
 C    7.982000   12.439000    9.918000
 O    8.087000   13.731000    9.302000
 O    9.017000    7.686000    9.199000
N1   10.983000    8.482000    7.250000
 H    4.780000    9.060000   14.284000
 H    4.495000    8.023000   12.893000
 H    7.072000    9.457000   13.535000
 H    7.057000   10.555000   11.521000
 H    4.611000    9.096000   10.558000
 H    5.059000   10.986000   12.852000
 H    6.399000    6.526000   13.270000
 H    6.644000    7.371000   14.797000
 H    8.566000    7.183000   12.761000
 H    2.770000    9.513000   12.200000
 H    3.824000   11.466000   10.464000
 H    4.969000   11.101000    9.333000
 H    8.927000    9.906000   10.521000
 H    8.046000   11.422000    8.054000
 O   11.877000   11.205000    7.781000
 H   10.007000   10.977000    6.929000
 H   11.082000    9.256000    9.162000
 H    8.446000    8.989000    7.699000
 H    8.514000   12.430000   10.863000
 H    6.932000   12.274000   10.082000
 H    9.030000   13.895000    9.180000
 H    8.141000    7.589000    9.605000
 H   10.338000    8.412000    6.473000
Zn   12.746000    9.088000    6.763000
 C   20.643999   14.416000    7.837000
 C   19.142000   14.410000    7.926000
 O   18.635000   13.118000    7.514000
 C   19.108000   12.123000    8.410000
 C   20.598000   12.005000    8.385000
 C   21.224001   13.338000    8.713000
 C   18.506001   15.408000    7.022000
 O   17.075001   15.364000    7.109000
 O   22.657000   13.269000    8.602000
 N   20.985001   11.025000    9.382000
 O   18.566000   10.912000    7.979000
 C   17.139000   10.824000    8.226000
 C   16.920000    9.701000    9.208000
 O   15.521000    9.430000    9.382000
 C   14.971000    8.990000    8.126000
 C   15.064000   10.131000    7.137000
 C   16.483000   10.572000    6.901000
 C   17.461000   10.029000   10.563000
 O   17.246000    8.933000   11.464000
 O   16.478001   11.758000    6.086000
N1   14.389000    9.642000    5.943000
 H   21.035000   15.366000    8.159000
 H   20.934999   14.252000    6.809000
 H   18.834000   14.581000    8.951000
 H   18.761000   12.362000    9.414000
 H   20.875999   11.733000    7.368000
 H   21.048000   13.555000    9.756000
 H   18.823000   15.219000    6.005000
 H   18.802000   16.403999    7.309000
 H   16.813000   14.460000    6.884000
 H   22.864000   13.163000    7.665000
 H   21.986000   10.997000    9.477000
 H   20.631001   10.116000    9.139000
 H   16.774000   11.762000    8.626000
 H   17.415001    8.814000    8.823000
O1   13.655000    8.624000    8.323000
 H   15.555000    8.146000    7.755000
 H   14.533000   10.963000    7.593000
 H   17.041000    9.794000    6.389000
 H   16.966000   10.915000   10.947000
 H   18.521999   10.191000   10.506000
 H   16.306000    8.717000   11.369000
 H   17.400000   12.057000    6.037000
 H   14.304000   10.382000    5.265000
H1   11.969000    9.660000    5.606000
 H   11.901000   12.088000    7.391000
 C   15.428000    5.699000    6.909000
 C   15.532000    6.381000    5.712000
 C   14.409000    6.748000    5.036000
 C   13.175000    6.437000    5.588000
 C   13.064000    5.789000    6.804000
 C   14.203000    5.429000    7.465000
N1   11.950000    6.723000    4.968000
O1   12.005000    7.434000    3.963000
 H   16.316999    5.351000    7.400000
 H   16.492001    6.626000    5.308000
 H   14.466000    7.272000    4.108000
 H   12.096000    5.613000    7.237000
 H   14.137000    4.905000    8.395000
