# Supplementary material for: Bio-inspired asymmetric Zn-N2O2 single-atom catalysts via natural skeleton for efficient N-alkylation of nitroarenes with alcohols
Source: Nat Commun. 2026 Mar 5;17:2242. doi: 10.1038/s41467-026-70172-1 (PMC12963498; doi:10.1038/s41467-026-70172-1)
Supplement: Supplementary file 2 — Supplementary Data 1 [file 41467_2026_70172_MOESM2_ESM.zip › XYZ/lnt-4d.xyz]

117
PDB File
 C    5.050000    8.864000   13.250000
 C    6.521000    8.611000   13.077000
 O    6.848000    8.495000   11.671000
 C    6.530000    9.712000   11.005000
 C    5.045000    9.962000   11.027000
 C    4.621000   10.073000   12.468000
 C    6.952000    7.334000   13.715000
 O    8.371000    7.157000   13.637000
 O    3.207000   10.303000   12.575000
 N    4.765000   11.214000   10.348000
 O    6.990000    9.600000    9.685000
 C    8.392000    9.961000    9.559000
 C    8.522000   11.376000    9.075000
 O    9.931000   11.653000    8.957000
 C   10.498000   10.853000    7.921000
 C   10.414000    9.368000    8.240000
 C    8.984000    9.007000    8.569000
 C    7.964000   12.436000    9.972000
 O    8.091000   13.729000    9.359000
 O    8.946000    7.676000    9.105000
N1   10.936000    8.548000    7.171000
 H    4.821000    9.021000   14.296000
 H    4.507000    7.993000   12.904000
 H    7.099000    9.432000   13.491000
 H    7.032000   10.532000   11.511000
 H    4.557000    9.104000   10.570000
 H    5.076000   10.956000   12.885000
 H    6.442000    6.502000   13.242000
 H    6.705000    7.350000   14.764000
 H    8.595000    7.175000   12.696000
 H    2.764000    9.510000   12.244000
 H    3.817000   11.501000   10.523000
 H    4.938000   11.122000    9.363000
 H    8.889000    9.843000   10.515000
 H    8.056000   11.451000    8.097000
 O   11.862000   11.210000    7.840000
 H    9.976000   11.078000    6.990000
 H   11.031000    9.213000    9.118000
 H    8.385000    9.045000    7.660000
 H    8.483000   12.418000   10.924000
 H    6.910000   12.280000   10.113000
 H    9.038000   13.884000    9.245000
 H    8.080000    7.583000    9.534000
 H   10.306000    8.576000    6.376000
Zn   12.703000    9.192000    6.723000
 C   20.629999   14.416000    7.821000
 C   19.127001   14.405000    7.890000
 O   18.628000   13.105000    7.503000
 C   19.087999   12.126000    8.427000
 C   20.580000   12.020000    8.428000
 C   21.201000   13.358000    8.727000
 C   18.497999   15.377000    6.949000
 O   17.066000   15.349000    7.034000
 O   22.636000   13.286000    8.627000
 N   20.962999   11.060000    9.444000
 O   18.566999   10.904000    8.004000
 C   17.136000   10.807000    8.232000
 C   16.900999    9.695000    9.222000
 O   15.494000    9.451000    9.381000
 C   14.953000    8.991000    8.116000
 C   15.074000   10.114000    7.109000
 C   16.496000   10.549000    6.899000
 C   17.450001   10.013000   10.577000
 O   17.254000    8.899000   11.459000
 O   16.504999   11.738000    6.082000
N1   14.415000    9.599000    5.919000
 H   21.011000   15.374000    8.127000
 H   20.934999   14.231000    6.800000
 H   18.802999   14.601000    8.905000
 H   18.714001   12.376000    9.419000
 H   20.864000   11.723000    7.419000
 H   21.017000   13.601000    9.763000
 H   18.816999   15.149000    5.942000
 H   18.798000   16.381001    7.199000
 H   16.794001   14.444000    6.826000
 H   22.846001   13.168000    7.691000
 H   21.962999   11.048000    9.551000
 H   20.628000   10.145000    9.202000
 H   16.764999   11.746000    8.622000
 H   17.379999    8.796000    8.846000
O1   13.636000    8.641000    8.272000
 H   15.573000    8.149000    7.792000
 H   14.546000   10.953000    7.556000
 H   17.056999    9.768000    6.396000
 H   16.948000   10.888000   10.979000
 H   18.511000   10.187000   10.510000
 H   16.316000    8.677000   11.365000
 H   17.419001   12.060000    6.078000
 H   14.400000   10.305000    5.200000
H1   12.023000    9.831000    5.494000
 H   11.918000   12.058000    7.381000
 C   13.214000    4.385000    9.011000
 C   14.443000    4.813000    8.565000
 C   14.539000    5.599000    7.446000
 C   13.378000    5.955000    6.776000
 C   12.135000    5.621000    7.284000
 C   12.069000    4.805000    8.375000
 N   13.450000    6.644000    5.573000
 O   14.740000    6.626000    4.930000
 H   13.148000    3.737000    9.863000
 H   15.331000    4.537000    9.103000
 H   15.494000    5.930000    7.098000
 H   11.249000    6.017000    6.844000
 H   11.111000    4.505000    8.740000
N1   12.391000    7.097000    5.007000
 C   12.286000    7.637000    3.790000
 C   10.959000    7.924000    3.411000
 C   10.672000    8.402000    2.169000
 C   11.693000    8.630000    1.269000
 C   13.004000    8.442000    1.671000
 C   13.325000    7.964000    2.909000
 H   10.181000    7.737000    4.128000
 H    9.656000    8.589000    1.892000
 H   11.468000    8.972000    0.281000
 H   13.796000    8.688000    0.992000
 H   14.349000    7.864000    3.207000
 H   14.887000    5.676000    4.781000
