# Supplementary material for: Bio-inspired asymmetric Zn-N2O2 single-atom catalysts via natural skeleton for efficient N-alkylation of nitroarenes with alcohols
Source: Nat Commun. 2026 Mar 5;17:2242. doi: 10.1038/s41467-026-70172-1 (PMC12963498; doi:10.1038/s41467-026-70172-1)
Supplement: Supplementary file 2 — Supplementary Data 1 [file 41467_2026_70172_MOESM2_ESM.zip › XYZ/lnt-5b.xyz]

116
PDB File
 C    5.108000    9.114000   13.448000
 C    6.601000    9.217000   13.323000
 O    7.018000    8.787000   11.994000
 C    6.469000    9.691000   11.044000
 C    4.972000    9.632000   11.028000
 C    4.439000    9.960000   12.400000
 C    7.302000    8.340000   14.298000
 O    8.727000    8.458000   14.187000
 O    3.007000    9.811000   12.432000
 N    4.474000   10.600000   10.066000
 O    6.920000    9.316000    9.765000
 C    8.229000    9.835000    9.439000
 C    8.122000   11.172000    8.764000
 O    9.481000   11.605000    8.534000
 C   10.144000   10.740000    7.610000
 C   10.239000    9.309000    8.088000
 C    8.875000    8.839000    8.514000
 C    7.466000   12.249000    9.569000
 O    7.506000   13.503000    8.867000
 O    8.991000    7.567000    9.159000
N1   10.841000    8.479000    7.055000
 H    4.792000    9.428000   14.432000
 H    4.829000    8.078000   13.313000
 H    6.921000   10.247000   13.448000
 H    6.798000   10.693000   11.293000
 H    4.712000    8.603000   10.790000
 H    4.597000   11.013000   12.591000
 H    6.999000    7.313000   14.142000
 H    7.042000    8.640000   15.298000
 H    8.928000    8.298000   13.255000
 H    2.819000    8.871000   12.317000
 H    3.479000   10.711000   10.170000
 H    4.700000   10.317000    9.130000
 H    8.812000    9.927000   10.348000
 H    7.607000   11.060000    7.814000
 O   11.466000   11.215000    7.474000
 H    9.625000   10.786000    6.656000
 H   10.903000    9.307000    8.944000
 H    8.247000    8.744000    7.631000
 H    7.971000   12.336000   10.524000
 H    6.426000   12.012000    9.719000
 H    8.443000   13.669000    8.701000
 H    8.176000    7.456000    9.673000
 H   10.204000    8.402000    6.274000
Zn   12.604000    9.112000    6.850000
 C   20.896000   14.382000    8.307000
 C   19.402000   14.458000    8.445000
 O   18.802000   13.365000    7.705000
 C   19.212999   12.121000    8.280000
 C   20.693001   11.914000    8.174000
 C   21.406000   13.065000    8.823000
 C   18.815001   15.727000    7.923000
 O   17.403999   15.791000    8.177000
 O   22.826000   12.945000    8.638000
 N   21.023001   10.680000    8.865000
 O   18.561001   11.109000    7.572000
 C   17.187000   10.921000    8.009000
 C   17.112000    9.734000    8.930000
 O   15.741000    9.501000    9.303000
 C   14.976000    9.108000    8.151000
 C   14.974000   10.313000    7.148000
 C   16.367001   10.706000    6.770000
 C   17.857000    9.906000   10.216000
 O   17.777000    8.704000   11.000000
 O   16.327000   11.915000    5.987000
N1   14.120000    9.940000    6.072000
 H   21.371000   15.178000    8.858000
 H   21.152000   14.481000    7.261000
 H   19.117001   14.345000    9.486000
 H   18.921000   12.113000    9.327000
 H   20.952000   11.905000    7.117000
 H   21.268000   12.999000    9.891000
 H   19.004999   15.820000    6.861000
 H   19.250999   16.563000    8.446000
 H   17.023001   14.986000    7.801000
 H   22.995001   13.059000    7.693000
 H   22.017000   10.599000    8.984000
 H   20.662001    9.895000    8.353000
 H   16.834000   11.819000    8.510000
 H   17.502001    8.871000    8.396000
O1   13.712000    8.781000    8.476000
 H   15.513000    8.289000    7.656000
 H   14.541000   11.103000    7.761000
 H   16.811001    9.907000    6.185000
 H   17.424999   10.732000   10.772000
 H   18.903999   10.077000   10.033000
 H   16.833000    8.524000   11.105000
 H   17.240000   12.239000    5.948000
 H   14.296000   10.449000    5.224000
 H   11.443000   12.047000    6.990000
 C   14.200000    3.813000    7.421000
 C   14.952000    3.742000    6.259000
 C   14.633000    4.538000    5.207000
 C   13.515000    5.415000    5.272000
 C   12.791000    5.495000    6.493000
 C   13.150000    4.705000    7.541000
N1   13.231000    6.070000    4.173000
 H   14.452000    3.178000    8.246000
 H   15.769000    3.052000    6.192000
 H   15.183000    4.513000    4.284000
 H   11.983000    6.192000    6.616000
 H   12.610000    4.775000    8.465000
 C   12.042000    6.849000    4.122000
 C   12.013000    7.856000    3.033000
 C   10.856000    8.600000    2.874000
 C   10.773000    9.572000    1.903000
 C   11.850000    9.815000    1.078000
 C   12.999000    9.071000    1.233000
 C   13.083000    8.096000    2.201000
 H   10.009000    8.403000    3.507000
 H    9.865000   10.139000    1.782000
 H   11.797000   10.566000    0.316000
 H   13.843000    9.259000    0.596000
 H   13.977000    7.515000    2.315000
 H   11.208000    6.163000    3.989000
 H   11.851000    7.368000    5.056000
