# Supplementary material for: Bio-inspired asymmetric Zn-N2O2 single-atom catalysts via natural skeleton for efficient N-alkylation of nitroarenes with alcohols
Source: Nat Commun. 2026 Mar 5;17:2242. doi: 10.1038/s41467-026-70172-1 (PMC12963498; doi:10.1038/s41467-026-70172-1)
Supplement: Supplementary file 2 — Supplementary Data 1 [file 41467_2026_70172_MOESM2_ESM.zip › XYZ/lnt-5c.xyz]

105
PDB File
 C    5.078000    8.616000   13.157000
 C    6.548000    8.370000   13.001000
 O    6.903000    8.416000   11.595000
 C    6.634000    9.713000   11.077000
 C    5.160000   10.008000   11.107000
 C    4.705000    9.940000   12.541000
 C    6.975000    7.026000   13.483000
 O    8.395000    6.867000   13.377000
 O    3.296000   10.195000   12.643000
 N    4.937000   11.341000   10.580000
 O    7.077000    9.738000    9.746000
 C    8.480000   10.072000    9.599000
 C    8.628000   11.509000    9.186000
 O   10.024000   11.783000    9.000000
 C   10.507000   11.017000    7.908000
 C   10.426000    9.525000    8.168000
 C    9.011000    9.162000    8.536000
 C    8.129000   12.514000   10.176000
 O    8.254000   13.838000    9.633000
 O    8.961000    7.809000    8.992000
N1   10.857000    8.782000    7.001000
 H    4.823000    8.620000   14.204000
 H    4.533000    7.819000   12.668000
 H    7.111000    9.143000   13.514000
 H    7.168000   10.448000   11.674000
 H    4.666000    9.220000   10.541000
 H    5.169000   10.753000   13.081000
 H    6.466000    6.258000   12.913000
 H    6.737000    6.920000   14.530000
 H    8.608000    7.015000   12.446000
 H    2.839000    9.442000   12.247000
 H    4.008000   11.655000   10.797000
 H    5.108000   11.366000    9.592000
 H    9.005000    9.885000   10.528000
 H    8.111000   11.644000    8.240000
 O   11.863000   11.369000    7.735000
 H    9.932000   11.267000    7.016000
 H   11.088000    9.305000    8.996000
 H    8.380000    9.274000    7.657000
 H    8.680000   12.433000   11.107000
 H    7.080000   12.357000   10.359000
 H    9.200000   13.984000    9.501000
 H    8.089000    7.696000    9.402000
 H   10.199000    8.991000    6.260000
Zn   12.660000    9.352000    6.580000
 C   20.594999   14.342000    7.702000
 C   19.106001   14.276000    7.494000
 O   18.724001   12.898000    7.254000
 C   18.993000   12.105000    8.415000
 C   20.472000   12.031000    8.640000
 C   21.018000   13.425000    8.822000
 C   18.605000   15.060000    6.323000
 O   17.171000   15.045000    6.267000
 O   22.451000   13.398000    8.960000
 N   20.716000   11.250000    9.838000
 O   18.500999   10.829000    8.191000
 C   17.058001   10.735000    8.301000
 C   16.754999    9.666000    9.317000
 O   15.335000    9.437000    9.397000
 C   14.831000    8.990000    8.110000
 C   15.067000   10.084000    7.096000
 C   16.507999   10.442000    6.933000
 C   17.208000   10.092000   10.685000
 O   17.077999    9.029000   11.635000
 O   16.591999   11.599000    6.084000
N1   14.442000    9.618000    5.882000
 H   20.895000   15.349000    7.946000
 H   21.084999   14.052000    6.782000
 H   18.579000   14.603000    8.382000
 H   18.502001   12.574000    9.268000
 H   20.908001   11.595000    7.742000
 H   20.664000   13.808000    9.765000
 H   19.025999   14.657000    5.411000
 H   18.889999   16.096001    6.425000
 H   16.903000   14.117000    6.197000
 H   22.811001   13.124000    8.106000
 H   21.698000   11.241000   10.058000
 H   20.379000   10.311000    9.710000
 H   16.653999   11.682000    8.641000
 H   17.263000    8.751000    9.025000
O1   13.478000    8.745000    8.195000
 H   15.403000    8.099000    7.837000
 H   14.578000   10.964000    7.513000
 H   17.065001    9.625000    6.486000
 H   16.610001   10.940000   10.987000
 H   18.246000   10.375000   10.669000
 H   16.155001    8.747000   11.583000
 H   17.476999   11.981000    6.219000
 H   14.540000   10.311000    5.156000
H1   12.180000   10.000000    5.265000
 H   11.897000   12.280000    7.415000
 C   12.917000    4.662000    8.319000
 C   14.107000    4.996000    7.710000
 C   14.121000    5.792000    6.605000
 C   12.912000    6.223000    6.095000
 C   11.712000    5.911000    6.712000
 C   11.720000    5.125000    7.821000
 N   12.867000    6.962000    4.955000
O1   13.868000    7.232000    4.209000
 H   12.932000    4.037000    9.190000
 H   15.030000    4.636000    8.109000
 H   15.026000    6.075000    6.110000
 H   10.797000    6.308000    6.338000
 H   10.798000    4.881000    8.310000
 H   11.964000    7.321000    4.671000
