# Supplementary material for: Bio-inspired asymmetric Zn-N2O2 single-atom catalysts via natural skeleton for efficient N-alkylation of nitroarenes with alcohols
Source: Nat Commun. 2026 Mar 5;17:2242. doi: 10.1038/s41467-026-70172-1 (PMC12963498; doi:10.1038/s41467-026-70172-1)
Supplement: Supplementary file 2 — Supplementary Data 1 [file 41467_2026_70172_MOESM2_ESM.zip › XYZ/lnt-5d.xyz]

115
PDB File
 C    5.210000    8.859000   13.158000
 C    6.670000    8.585000   12.927000
 O    6.951000    8.460000   11.510000
 C    6.622000    9.681000   10.863000
 C    5.140000    9.939000   10.926000
 C    4.764000   10.063000   12.378000
 C    7.126000    7.315000   13.565000
 O    8.541000    7.138000   13.424000
 O    3.358000   10.318000   12.536000
 N    4.859000   11.189000   10.244000
 O    7.040000    9.584000    9.531000
 C    8.437000    9.927000    9.386000
 C    8.578000   11.353000    8.945000
 O    9.982000   11.623000    8.784000
 C   10.532000   10.828000    7.743000
 C   10.424000    9.340000    8.036000
 C    8.991000    8.996000    8.352000
 C    8.072000   12.384000    9.904000
 O    8.190000   13.699000    9.339000
 O    8.936000    7.649000    8.835000
N1   10.901000    8.519000    6.946000
 H    5.040000    9.054000   14.208000
 H    4.633000    7.990000   12.873000
 H    7.268000    9.405000   13.312000
 H    7.144000   10.494000   11.362000
 H    4.629000    9.083000   10.488000
 H    5.245000   10.945000   12.771000
 H    6.595000    6.476000   13.131000
 H    6.930000    7.351000   14.623000
 H    8.727000    7.138000   12.474000
 H    2.887000    9.536000   12.219000
 H    3.924000   11.498000   10.450000
 H    4.999000   11.086000    9.254000
 H    8.959000    9.766000   10.323000
 H    8.082000   11.473000    7.986000
 O   11.897000   11.162000    7.668000
 H   10.026000   11.049000    6.805000
 H   11.036000    9.145000    8.907000
 H    8.387000    9.090000    7.449000
 H    8.633000   12.320000   10.831000
 H    7.023000   12.230000   10.090000
 H    9.133000   13.861000    9.215000
 H    8.060000    7.547000    9.239000
 H   10.278000    8.589000    6.153000
Zn   12.688000    9.056000    6.545000
 C   20.535999   14.345000    7.796000
 C   19.034000   14.336000    7.880000
 O   18.534000   13.041000    7.481000
 C   18.993999   12.051000    8.393000
 C   20.488001   11.946000    8.394000
 C   21.112000   13.284000    8.695000
 C   18.400000   15.322000    6.960000
 O   16.969000   15.304000    7.066000
 O   22.546000   13.211000    8.590000
 N   20.871000   10.988000    9.413000
 O   18.476000   10.833000    7.956000
 C   17.044001   10.729000    8.175000
 C   16.816000    9.582000    9.129000
 O   15.410000    9.308000    9.280000
 C   14.883000    8.885000    7.996000
 C   14.992000   10.055000    7.051000
 C   16.408001   10.488000    6.839000
 C   17.353001    9.881000   10.497000
 O   17.194000    8.741000   11.355000
 O   16.419001   11.677000    6.030000
N1   14.338000    9.659000    5.820000
 H   20.926001   15.301000    8.101000
 H   20.832001   14.161000    6.772000
 H   18.719000   14.517000    8.901000
 H   18.614000   12.284000    9.387000
 H   20.774000   11.648000    7.386000
 H   20.934000   13.524000    9.732000
 H   18.702999   15.105000    5.945000
 H   18.712000   16.320999    7.220000
 H   16.687000   14.405000    6.848000
 H   22.754000   13.089000    7.655000
 H   21.868999   11.001000    9.539000
 H   20.559999   10.066000    9.166000
 H   16.673000   11.657000    8.596000
 H   17.313000    8.704000    8.723000
O1   13.563000    8.516000    8.127000
 H   15.505000    8.056000    7.660000
 H   14.461000   10.860000    7.554000
 H   16.959999    9.705000    6.328000
 H   16.815001   10.727000   10.913000
 H   18.407000   10.097000   10.448000
 H   16.263000    8.490000   11.262000
 H   17.309999   12.049000    6.112000
 H   14.301000   10.443000    5.188000
H1   11.929000    9.793000    5.445000
 H   11.969000   12.032000    7.255000
 C   14.031000    4.950000    7.763000
 C   15.004000    5.618000    7.064000
 C   14.665000    6.373000    5.970000
 C   13.352000    6.418000    5.548000
 C   12.375000    5.751000    6.255000
 C   12.715000    5.030000    7.363000
 N   13.077000    7.224000    4.450000
 H   14.299000    4.377000    8.629000
 H   16.025000    5.564000    7.399000
 H   15.386000    6.979000    5.457000
 H   11.357000    5.834000    5.921000
 H   11.953000    4.532000    7.926000
 N   11.867000    7.461000    4.241000
 C   11.605000    8.431000    3.290000
 C   10.294000    8.869000    3.250000
 C    9.930000    9.897000    2.419000
 C   10.880000   10.488000    1.624000
 C   12.186000   10.044000    1.651000
 C   12.559000    9.022000    2.481000
 H    9.569000    8.386000    3.883000
 H    8.911000   10.242000    2.388000
 H   10.599000   11.288000    0.976000
 H   12.922000   10.503000    1.014000
 H   13.577000    8.681000    2.534000
