# Supplementary material for: Bio-inspired asymmetric Zn-N2O2 single-atom catalysts via natural skeleton for efficient N-alkylation of nitroarenes with alcohols
Source: Nat Commun. 2026 Mar 5;17:2242. doi: 10.1038/s41467-026-70172-1 (PMC12963498; doi:10.1038/s41467-026-70172-1)
Supplement: Supplementary file 2 — Supplementary Data 1 [file 41467_2026_70172_MOESM2_ESM.zip › XYZ/lnt-6b.xyz]

132
PDB File
 C    5.124000    8.811000   13.208000
 C    6.582000    8.571000   12.930000
 O    6.828000    8.562000   11.502000
 C    6.471000    9.826000   10.946000
 C    4.989000   10.051000   11.043000
 C    4.642000   10.060000   12.512000
 C    7.060000    7.246000   13.430000
 O    8.452000    7.068000   13.145000
 O    3.233000   10.262000   12.709000
 N    4.685000   11.346000   10.455000
 O    6.894000    9.819000    9.617000
 C    8.316000   10.100000    9.499000
 C    8.489000   11.505000    8.994000
 O    9.895000   11.755000    8.794000
 C   10.447000   10.862000    7.828000
 C   10.343000    9.407000    8.253000
 C    8.894000    9.096000    8.551000
 C    8.010000   12.523000    9.974000
 O    8.166000   13.848000    9.452000
 O    8.804000    7.777000    9.116000
N1   10.908000    8.600000    7.211000
 H    4.957000    8.927000   14.271000
 H    4.553000    7.961000   12.862000
 H    7.179000    9.366000   13.367000
 H    6.978000   10.617000   11.496000
 H    4.481000    9.221000   10.558000
 H    5.105000   10.930000   12.953000
 H    6.476000    6.456000   12.973000
 H    6.959000    7.194000   14.500000
 H    8.565000    7.235000   12.199000
 H    2.777000    9.498000   12.332000
 H    3.781000   11.665000   10.758000
 H    4.725000   11.298000    9.452000
 H    8.804000    9.993000   10.463000
 H    7.951000   11.631000    8.061000
 O   11.809000   11.194000    7.713000
 H    9.924000   10.988000    6.881000
 H   10.923000    9.295000    9.167000
 H    8.331000    9.133000    7.620000
 H    8.558000   12.401000   10.902000
 H    6.955000   12.387000   10.146000
 H    9.111000   13.980000    9.302000
 H    7.891000    7.693000    9.434000
 H   10.298000    7.882000    6.856000
Zn   12.753000    8.598000    6.881000
 C   20.645000   14.462000    7.828000
 C   19.142000   14.457000    7.910000
 O   18.641001   13.177000    7.459000
 C   19.087999   12.151000    8.339000
 C   20.584000   12.037000    8.343000
 C   21.212000   13.367000    8.690000
 C   18.511000   15.478000    7.026000
 O   17.079000   15.441000    7.112000
 O   22.648001   13.293000    8.584000
 N   20.964001   11.052000    9.336000
 O   18.548000   10.954000    7.865000
 C   17.139000   10.801000    8.191000
 C   17.017000    9.762000    9.273000
 O   15.629000    9.458000    9.513000
 C   15.067000    8.821000    8.354000
 C   15.046000    9.953000    7.202000
 C   16.436001   10.408000    6.922000
 C   17.582001   10.198000   10.584000
 O   17.488001    9.135000   11.540000
 O   16.399000   11.529000    6.012000
N1   14.317000    9.426000    6.129000
 H   21.042999   15.406000    8.162000
 H   20.936001   14.313000    6.796000
 H   18.820999   14.599000    8.936000
 H   18.731001   12.369000    9.343000
 H   20.882000   11.777000    7.328000
 H   21.028000   13.576000    9.733000
 H   18.829000   15.306000    6.006000
 H   18.813000   16.466999    7.332000
 H   16.820000   14.529000    6.921000
 H   22.853001   13.190000    7.646000
 H   21.962000   11.047000    9.468000
 H   20.642000   10.141000    9.064000
 H   16.747000   11.753000    8.529000
 H   17.533001    8.864000    8.949000
O1   13.846000    8.343000    8.566000
 H   15.790000    8.074000    8.002000
 H   14.488000   10.732000    7.715000
 H   16.978001    9.583000    6.468000
 H   17.046000   11.064000   10.959000
 H   18.629999   10.425000   10.478000
 H   16.563999    8.849000   11.497000
 H   17.283001   11.927000    6.050000
 H   14.644000    9.655000    5.208000
 H   11.853000   12.134000    7.488000
 C   15.731000    3.290000    7.232000
 C   14.472000    3.816000    7.029000
 C   14.285000    4.887000    6.210000
 C   15.378000    5.493000    5.546000
 C   16.665001    4.964000    5.816000
 C   16.819000    3.879000    6.617000
N1   15.144000    6.485000    4.696000
 H   15.868000    2.441000    7.874000
 H   13.630000    3.370000    7.515000
 H   13.303000    5.271000    6.037000
 H   17.537001    5.403000    5.391000
 H   17.799000    3.470000    6.771000
 C   16.280001    7.023000    3.998000
 C   15.981000    7.700000    2.711000
 C   17.055000    7.995000    1.897000
 C   16.874001    8.549000    0.655000
 C   15.599000    8.819000    0.214000
 C   14.528000    8.554000    1.034000
 C   14.716000    7.994000    2.278000
 H   18.040001    7.754000    2.241000
 H   17.726999    8.755000    0.032000
 H   15.450000    9.232000   -0.761000
 H   13.539000    8.779000    0.694000
 H   13.880000    7.775000    2.907000
 H   16.806000    7.708000    4.654000
 H   16.974001    6.230000    3.746000
 C    8.549000    4.427000    4.494000
 C    9.435000    4.597000    5.537000
 C   10.421000    5.556000    5.470000
 C   10.532000    6.349000    4.346000
 C    9.641000    6.179000    3.303000
 C    8.653000    5.226000    3.376000
 H    7.783000    3.678000    4.547000
 H    9.358000    3.991000    6.422000
 H   11.097000    5.677000    6.295000
 H    9.727000    6.785000    2.418000
 H    7.965000    5.110000    2.559000
 C   11.567000    7.409000    4.249000
 O   12.623000    7.218000    5.210000
 H   11.124000    8.371000    4.473000
 H   11.981000    7.437000    3.253000
 H   13.518000    6.984000    4.810000
