# Supplementary material for: Bio-inspired asymmetric Zn-N2O2 single-atom catalysts via natural skeleton for efficient N-alkylation of nitroarenes with alcohols
Source: Nat Commun. 2026 Mar 5;17:2242. doi: 10.1038/s41467-026-70172-1 (PMC12963498; doi:10.1038/s41467-026-70172-1)
Supplement: Supplementary file 2 — Supplementary Data 1 [file 41467_2026_70172_MOESM2_ESM.zip › XYZ/lnt-6c.xyz]

106
PDB File
 C    5.060000    8.799000   13.210000
 C    6.525000    8.518000   13.032000
 O    6.860000    8.456000   11.623000
 C    6.582000    9.715000   11.019000
 C    5.105000   10.005000   11.039000
 C    4.667000   10.059000   12.480000
 C    6.926000    7.211000   13.624000
 O    8.340000    7.010000   13.534000
 O    3.258000   10.321000   12.584000
 N    4.862000   11.289000   10.404000
 O    7.033000    9.660000    9.698000
 C    8.438000    9.988000    9.584000
 C    8.583000   11.422000    9.193000
 O    9.983000   11.692000    9.033000
 C   10.518000   10.929000    7.963000
 C   10.432000    9.431000    8.213000
 C    8.997000    9.074000    8.535000
 C    8.084000   12.422000   10.189000
 O    8.229000   13.754000    9.668000
 O    8.925000    7.722000    9.004000
N1   10.908000    8.685000    7.080000
 H    4.838000    8.915000   14.263000
 H    4.491000    7.958000   12.834000
 H    7.113000    9.317000   13.473000
 H    7.105000   10.489000   11.572000
 H    4.613000    9.172000   10.544000
 H    5.139000   10.910000   12.947000
 H    6.397000    6.404000   13.130000
 H    6.685000    7.204000   14.674000
 H    8.562000    7.056000   12.594000
 H    2.798000    9.550000   12.228000
 H    3.925000   11.604000   10.589000
 H    5.033000   11.226000    9.416000
 H    8.944000    9.799000   10.523000
 H    8.074000   11.576000    8.246000
 O   11.868000   11.308000    7.853000
 H    9.983000   11.142000    7.039000
 H   11.060000    9.223000    9.065000
 H    8.388000    9.179000    7.638000
 H    8.632000   12.320000   11.119000
 H    7.029000   12.284000   10.350000
 H    9.177000   13.891000    9.538000
 H    8.053000    7.629000    9.418000
 H   10.255000    8.745000    6.311000
Zn   12.705000    9.196000    6.593000
 C   20.665001   14.396000    7.703000
 C   19.167999   14.377000    7.604000
 O   18.712000   13.026000    7.345000
 C   19.051001   12.169000    8.442000
 C   20.539000   12.074000    8.595000
 C   21.118000   13.454000    8.792000
 C   18.611000   15.209000    6.495000
 O   17.176001   15.148000    6.488000
 O   22.552999   13.402000    8.884000
 N   20.809999   11.248000    9.755000
 O   18.541000   10.912000    8.144000
 C   17.101999   10.815000    8.297000
 C   16.834999    9.709000    9.290000
 O   15.419000    9.447000    9.404000
 C   14.898000    9.017000    8.110000
 C   15.064000   10.166000    7.145000
 C   16.503000   10.543000    6.945000
 C   17.330999   10.060000   10.662000
 O   17.191999    8.934000   11.539000
 O   16.565001   11.698000    6.090000
N1   14.422000    9.756000    5.912000
 H   21.000000   15.389000    7.948000
 H   21.094999   14.106000    6.753000
 H   18.729000   14.701000    8.540000
 H   18.600000   12.589000    9.340000
 H   20.934999   11.666000    7.666000
 H   20.804001   13.832000    9.752000
 H   19.011999   14.858000    5.554000
 H   18.868000   16.247000    6.636000
 H   16.941000   14.209000    6.425000
 H   22.889000   13.127000    8.021000
 H   21.790001   11.270000    9.982000
 H   20.507000   10.306000    9.584000
 H   16.709999   11.751000    8.671000
 H   17.348000    8.813000    8.952000
O1   13.562000    8.684000    8.214000
 H   15.495000    8.158000    7.803000
 H   14.555000   11.001000    7.621000
 H   17.046000    9.731000    6.472000
 H   16.764000   10.898000   11.046000
 H   18.378000   10.312000   10.636000
 H   16.268999    8.657000   11.451000
 H   17.480000   12.021000    6.136000
 H   14.417000   10.537000    5.276000
H1   11.976000   10.065000    5.577000
 H   11.888000   12.192000    7.463000
 C   11.658000    4.139000    7.473000
 C   10.660000    4.898000    6.915000
 C   10.955000    5.934000    6.071000
 C   12.268000    6.189000    5.775000
 C   13.274000    5.428000    6.315000
 C   12.966000    4.399000    7.168000
 N   12.617000    7.323000    5.020000
 O   11.733000    7.586000    3.896000
 H   11.405000    3.348000    8.146000
 H    9.640000    4.714000    7.158000
 H   10.177000    6.542000    5.659000
 H   14.291000    5.648000    6.083000
 H   13.752000    3.815000    7.604000
 H   13.560000    7.292000    4.663000
 H   11.704000    6.751000    3.398000
