# Supplementary material for: Bio-inspired asymmetric Zn-N2O2 single-atom catalysts via natural skeleton for efficient N-alkylation of nitroarenes with alcohols
Source: Nat Commun. 2026 Mar 5;17:2242. doi: 10.1038/s41467-026-70172-1 (PMC12963498; doi:10.1038/s41467-026-70172-1)
Supplement: Supplementary file 2 — Supplementary Data 1 [file 41467_2026_70172_MOESM2_ESM.zip › XYZ/lnt-6d.xyz]

116
PDB File
 C    5.085000    8.779000   13.201000
 C    6.535000    8.434000   12.999000
 O    6.854000    8.387000   11.582000
 C    6.627000    9.672000   11.025000
 C    5.168000   10.031000   11.062000
 C    4.744000   10.074000   12.512000
 C    6.873000    7.088000   13.533000
 O    8.273000    6.807000   13.408000
 O    3.350000   10.401000   12.640000
 N    5.000000   11.338000   10.455000
 O    7.066000    9.652000    9.699000
 C    8.472000    9.965000    9.575000
 C    8.643000   11.408000    9.239000
 O   10.042000   11.654000    9.062000
 C   10.543000   10.911000    7.961000
 C   10.424000    9.412000    8.158000
 C    8.989000    9.084000    8.483000
 C    8.171000   12.370000   10.283000
 O    8.355000   13.722000    9.837000
 O    8.864000    7.718000    8.897000
N1   10.862000    8.695000    6.974000
 H    4.875000    8.867000   14.258000
 H    4.479000    7.980000   12.798000
 H    7.169000    9.191000   13.448000
 H    7.188000   10.397000   11.605000
 H    4.627000    9.239000   10.547000
 H    5.259000   10.894000   12.986000
 H    6.287000    6.348000   13.003000
 H    6.643000    7.042000   14.586000
 H    8.481000    6.903000   12.468000
 H    2.849000    9.651000   12.295000
 H    4.087000   11.709000   10.657000
 H    5.153000   11.282000    9.465000
 H    8.994000    9.732000   10.496000
 H    8.119000   11.614000    8.310000
 O   11.903000   11.248000    7.855000
 H   10.000000   11.180000    7.056000
 H   11.051000    9.149000    8.994000
 H    8.374000    9.258000    7.602000
 H    8.715000   12.207000   11.208000
 H    7.112000   12.248000   10.439000
 H    9.303000   13.834000    9.688000
 H    8.004000    7.661000    9.342000
 H   10.243000    8.964000    6.217000
Zn   12.696000    9.218000    6.613000
 C   20.665001   14.354000    7.636000
 C   19.171000   14.331000    7.484000
 O   18.740000   12.970000    7.288000
 C   19.006001   12.187000    8.458000
 C   20.483999   12.091000    8.670000
 C   21.073000   13.475000    8.790000
 C   18.667999   15.102000    6.309000
 O   17.236000   15.095000    6.265000
 O   22.506001   13.405000    8.917000
 N   20.724001   11.335000    9.886000
 O   18.502001   10.916000    8.223000
 C   17.052000   10.836000    8.323000
 C   16.749001    9.769000    9.341000
 O   15.335000    9.520000    9.424000
 C   14.863000    9.041000    8.137000
 C   15.056000   10.158000    7.128000
 C   16.497999   10.528000    6.956000
 C   17.202000   10.158000   10.717000
 O   16.962999    9.068000   11.620000
 O   16.594999   11.674000    6.089000
N1   14.428000    9.701000    5.908000
 H   21.013000   15.359000    7.821000
 H   21.112000   13.988000    6.721000
 H   18.694000   14.712000    8.379000
 H   18.510000   12.664000    9.304000
 H   20.898001   11.617000    7.780000
 H   20.740000   13.910000    9.718000
 H   19.075001   14.672000    5.403000
 H   18.957001   16.139000    6.383000
 H   16.961000   14.168000    6.206000
 H   22.848000   13.067000    8.079000
 H   21.698999   11.381000   10.134000
 H   20.441000   10.380000    9.753000
 H   16.653999   11.790000    8.646000
 H   17.256001    8.858000    9.040000
O1   13.534000    8.703000    8.234000
 H   15.467000    8.172000    7.859000
 H   14.553000   11.022000    7.560000
 H   17.066999    9.717000    6.519000
 H   16.656000   11.032000   11.053000
 H   18.257999   10.359000   10.724000
 H   16.030001    8.842000   11.489000
 H   17.472000   12.063000    6.262000
 H   14.379000   10.448000    5.233000
H1   12.062000   10.011000    5.453000
 H   11.953000   12.176000    7.589000
 C   13.164000    3.799000    7.399000
 C   14.184000    4.731000    7.333000
 C   14.102000    5.782000    6.468000
 C   12.969000    5.924000    5.660000
 C   11.954000    4.959000    5.705000
 C   12.063000    3.910000    6.572000
N1   12.952000    7.012000    4.875000
 H   13.231000    2.979000    8.088000
 H   15.038000    4.624000    7.978000
 H   14.871000    6.526000    6.406000
 H   11.124000    5.001000    5.026000
 H   11.290000    3.168000    6.600000
 N   11.787000    7.344000    4.346000
 C   11.739000    8.384000    3.447000
 C   10.514000    8.924000    3.120000
 C   10.455000    9.947000    2.212000
 C   11.609000   10.444000    1.642000
 C   12.829000    9.904000    1.993000
 C   12.907000    8.881000    2.898000
 H    9.625000    8.530000    3.568000
 H    9.503000   10.361000    1.951000
 H   11.547000   11.230000    0.914000
 H   13.727000   10.286000    1.561000
 H   13.841000    8.466000    3.204000
 H   10.944000    7.087000    4.842000
