# Supplementary material for: Bio-inspired asymmetric Zn-N2O2 single-atom catalysts via natural skeleton for efficient N-alkylation of nitroarenes with alcohols
Source: Nat Commun. 2026 Mar 5;17:2242. doi: 10.1038/s41467-026-70172-1 (PMC12963498; doi:10.1038/s41467-026-70172-1)
Supplement: Supplementary file 2 — Supplementary Data 1 [file 41467_2026_70172_MOESM2_ESM.zip › XYZ/lnt-7b.xyz]

132
PDB File
 C    5.076000    9.224000   13.464000
 C    6.560000    9.424000   13.373000
 O    7.039000    8.977000   12.082000
 C    6.446000    9.764000   11.054000
 C    4.958000    9.580000   11.020000
 C    4.385000    9.970000   12.361000
 C    7.317000    8.650000   14.402000
 O    8.726000    8.889000   14.308000
 O    2.966000    9.763000   12.389000
 N    4.403000   10.440000    9.996000
 O    6.978000    9.334000    9.829000
 C    8.222000    9.982000    9.462000
 C    7.944000   11.173000    8.591000
 O    9.227000   11.709000    8.199000
 C    9.948000   10.784000    7.369000
 C   10.296000    9.492000    8.107000
 C    9.020000    8.942000    8.714000
 C    7.172000   12.280000    9.245000
 O    6.927000   13.352000    8.319000
 O    9.357000    7.870000    9.600000
N1   10.933000    8.585000    7.197000
 H    4.707000    9.568000   14.418000
 H    4.865000    8.168000   13.374000
 H    6.797000   10.477000   13.471000
 H    6.679000   10.806000   11.240000
 H    4.767000    8.521000   10.853000
 H    4.500000   11.037000   12.489000
 H    7.113000    7.592000   14.286000
 H    7.018000    8.968000   15.386000
 H    8.977000    8.661000   13.402000
 H    2.810000    8.812000   12.320000
 H    3.403000   10.486000   10.089000
 H    4.658000   10.123000    9.078000
 H    8.751000   10.275000   10.359000
 H    7.409000   10.838000    7.709000
 O   11.134000   11.422000    6.977000
 H    9.323000   10.547000    6.510000
 H   11.000000    9.737000    8.897000
 H    8.381000    8.576000    7.914000
 H    7.724000   12.642000   10.105000
 H    6.204000   11.922000    9.549000
 H    7.797000   13.656000    8.030000
 H    8.543000    7.659000   10.081000
 H   10.273000    8.118000    6.595000
Zn   12.753000    8.702000    6.639000
 C   20.889999   14.462000    8.327000
 C   19.407000   14.542000    8.547000
 O   18.743000   13.443000    7.866000
 C   19.195000   12.182000    8.388000
 C   20.667999   12.007000    8.162000
 C   21.420000   13.137000    8.797000
 C   18.813999   15.800000    8.008000
 O   17.410999   15.881000    8.281000
 O   22.827999   13.014000    8.544000
 N   21.070000   10.746000    8.761000
 O   18.530001   11.170000    7.694000
 C   17.239000   10.778000    8.215000
 C   17.351999    9.358000    8.703000
 O   16.062000    8.820000    9.034000
 C   15.212000    8.794000    7.865000
 C   14.961000   10.269000    7.480000
 C   16.247999   10.942000    7.102000
 C   18.177999    9.266000    9.947000
 O   18.266001    7.913000   10.406000
 O   16.014000   12.340000    6.855000
N1   13.937000   10.304000    6.526000
 H   21.400000   15.254000    8.855000
 H   21.080999   14.572000    7.269000
 H   19.169001   14.454000    9.600000
 H   18.955999   12.130000    9.446000
 H   20.825001   12.046000    7.086000
 H   21.333000   13.051000    9.867000
 H   18.996000   15.860000    6.943000
 H   19.266001   16.643999    8.501000
 H   17.013000   15.075000    7.928000
 H   22.957001   13.143000    7.595000
 H   22.070999   10.671000    8.791000
 H   20.670000    9.980000    8.251000
 H   16.966000   11.433000    9.029000
 H   17.785000    8.754000    7.914000
O1   14.057000    8.152000    8.095000
 H   15.787000    8.317000    7.061000
 H   14.618000   10.713000    8.413000
 H   16.653000   10.476000    6.213000
 H   17.737000    9.892000   10.713000
 H   19.179001    9.599000    9.753000
 H   17.351999    7.595000   10.428000
 H   16.892000   12.745000    6.780000
 H   13.806000   11.229000    6.152000
 H   10.874000   12.223000    6.503000
 C   16.215000    3.980000    7.731000
 C   15.208000    4.923000    7.679000
 C   15.018000    5.669000    6.560000
 C   15.855000    5.495000    5.458000
 C   16.858999    4.520000    5.501000
 C   17.034000    3.781000    6.635000
 N   15.665000    6.316000    4.407000
 H   16.368000    3.401000    8.621000
 H   14.588000    5.116000    8.530000
 H   14.264000    6.420000    6.516000
 H   17.469000    4.339000    4.643000
 H   17.799000    3.030000    6.665000
 C   16.504000    6.240000    3.236000
 C   16.487000    7.434000    2.350000
 C   17.434000    7.474000    1.338000
 C   17.479000    8.528000    0.459000
 C   16.569000    9.560000    0.577000
 C   15.632000    9.523000    1.586000
 C   15.582000    8.468000    2.473000
 H   18.142000    6.673000    1.244000
 H   18.226000    8.544000   -0.313000
 H   16.599001   10.382000   -0.110000
 H   14.928000   10.326000    1.686000
 H   14.842000    8.477000    3.248000
 H   17.525999    6.095000    3.563000
 H   14.874000    6.984000    4.524000
 H   16.224001    5.371000    2.647000
 C   10.557000    3.566000    4.748000
 C   10.925000    4.365000    5.804000
 C   11.599000    5.545000    5.597000
 C   11.903000    5.952000    4.323000
 C   11.550000    5.140000    3.267000
 C   10.878000    3.961000    3.472000
 H   10.017000    2.651000    4.909000
 H   10.681000    4.064000    6.799000
 H   11.885000    6.151000    6.430000
 H   11.797000    5.452000    2.278000
 H   10.607000    3.353000    2.633000
 C   12.550000    7.255000    4.028000
O1   13.427000    7.751000    5.024000
 H   11.776000    7.982000    3.795000
 H   13.118000    7.122000    3.116000
