# Supplementary material for: Bio-inspired asymmetric Zn-N2O2 single-atom catalysts via natural skeleton for efficient N-alkylation of nitroarenes with alcohols
Source: Nat Commun. 2026 Mar 5;17:2242. doi: 10.1038/s41467-026-70172-1 (PMC12963498; doi:10.1038/s41467-026-70172-1)
Supplement: Supplementary file 2 — Supplementary Data 1 [file 41467_2026_70172_MOESM2_ESM.zip › XYZ/lnt-7c.xyz]

106
PDB File
 C    5.003000    8.891000   13.181000
 C    6.473000    8.662000   12.950000
 O    6.751000    8.594000   11.531000
 C    6.398000    9.829000   10.916000
 C    4.912000   10.052000   10.984000
 C    4.536000   10.119000   12.445000
 C    6.982000    7.384000   13.539000
 O    8.398000    7.259000   13.358000
 O    3.125000   10.334000   12.612000
 N    4.601000   11.316000   10.340000
 O    6.837000    9.773000    9.591000
 C    8.255000   10.074000    9.491000
 C    8.421000   11.441000    8.891000
 O    9.832000   11.710000    8.767000
 C   10.459000   10.774000    7.900000
 C   10.341000    9.343000    8.423000
 C    8.893000    9.011000    8.662000
 C    7.856000   12.519000    9.752000
 O    8.009000   13.809000    9.139000
 O    8.816000    7.749000    9.339000
N1   10.997000    8.437000    7.531000
 H    4.814000    9.031000   14.236000
 H    4.444000    8.028000   12.844000
 H    7.042000    9.491000   13.362000
 H    6.893000   10.644000   11.439000
 H    4.421000    9.200000   10.518000
 H    4.996000   10.999000   12.867000
 H    6.468000    6.545000   13.087000
 H    6.812000    7.382000   14.602000
 H    8.569000    7.341000   12.409000
 H    2.676000    9.570000   12.226000
 H    3.678000   11.622000   10.592000
 H    4.691000   11.230000    9.343000
 H    8.698000   10.046000   10.478000
 H    7.959000   11.464000    7.912000
 O   11.833000   11.086000    7.875000
 H   10.023000   10.842000    6.904000
 H   10.853000    9.345000    9.383000
 H    8.362000    8.948000    7.715000
 H    8.351000   12.499000   10.716000
 H    6.799000   12.363000    9.879000
 H    8.957000   13.928000    8.999000
 H    7.918000    7.696000    9.704000
 H   10.394000    7.890000    6.940000
Zn   12.813000    8.645000    7.219000
 C   20.659000   14.549000    7.973000
 C   19.165001   14.515000    8.140000
 O   18.627001   13.304000    7.552000
 C   19.146999   12.162000    8.237000
 C   20.636000   12.069000    8.077000
 C   21.275999   13.326000    8.604000
 C   18.469000   15.652000    7.471000
 O   17.075001   15.678000    7.796000
 O   22.698999   13.288000    8.414000
 N   21.093000   10.912000    8.825000
 O   18.569000   11.034000    7.664000
 C   17.221001   10.794000    8.140000
 C   17.261999    9.657000    9.117000
 O   15.931000    9.235000    9.445000
 C   15.265000    8.754000    8.250000
 C   15.071000    9.959000    7.329000
 C   16.410000   10.474000    6.921000
 C   17.915001    9.994000   10.421000
 O   17.837000    8.860000   11.298000
 O   16.247000   11.641000    6.100000
N1   14.218000    9.552000    6.240000
 H   21.077000   15.425000    8.444000
 H   20.896999   14.568000    6.919000
 H   18.907000   14.513000    9.193000
 H   18.893000   12.234000    9.293000
 H   20.841000   12.001000    7.009000
 H   21.143000   13.361000    9.675000
 H   18.604000   15.577000    6.401000
 H   18.875999   16.584000    7.826000
 H   16.711000   14.837000    7.490000
 H   22.855000   13.307000    7.461000
 H   22.096001   10.921000    8.897000
 H   20.778000   10.062000    8.386000
 H   16.829000   11.689000    8.612000
 H   17.792999    8.830000    8.651000
O1   14.089000    8.169000    8.574000
 H   15.966000    8.056000    7.778000
 H   14.574000   10.702000    7.957000
 H   16.924999    9.699000    6.362000
 H   17.414000   10.842000   10.879000
 H   18.964001   10.199000   10.275000
 H   16.912001    8.573000   11.242000
 H   17.127001   12.035000    6.004000
 H   14.090000   10.309000    5.586000
 H   11.949000   11.929000    7.415000
 H   11.241000    8.078000    4.306000
 C   14.619000    4.847000    8.835000
 C   13.352000    4.800000    8.281000
 C   13.136000    5.351000    7.062000
 C   14.187000    5.998000    6.369000
 C   15.482000    5.949000    6.918000
 C   15.676000    5.410000    8.142000
N1   13.910000    6.672000    5.277000
 O   11.236000    7.270000    4.834000
 H   14.790000    4.454000    9.819000
 H   12.537000    4.371000    8.825000
 H   12.166000    5.381000    6.620000
 H   16.285999    6.410000    6.382000
 H   16.643000    5.414000    8.594000
 H   14.718000    7.164000    4.915000
 H   12.188000    7.025000    4.917000
