# Supplementary material for: Bio-inspired asymmetric Zn-N2O2 single-atom catalysts via natural skeleton for efficient N-alkylation of nitroarenes with alcohols
Source: Nat Commun. 2026 Mar 5;17:2242. doi: 10.1038/s41467-026-70172-1 (PMC12963498; doi:10.1038/s41467-026-70172-1)
Supplement: Supplementary file 2 — Supplementary Data 1 [file 41467_2026_70172_MOESM2_ESM.zip › XYZ/lnt-7d.xyz]

117
PDB File
 C    5.026000    8.841000   13.203000
 C    6.495000    8.556000   13.077000
 O    6.870000    8.463000   11.679000
 C    6.605000    9.701000   11.034000
 C    5.127000    9.994000   11.010000
 C    4.658000   10.084000   12.438000
 C    6.874000    7.257000   13.700000
 O    8.290000    7.048000   13.652000
 O    3.250000   10.361000   12.505000
 N    4.903000   11.265000   10.340000
 O    7.081000    9.597000    9.717000
 C    8.487000    9.933000    9.597000
 C    8.622000   11.363000    9.177000
 O   10.022000   11.634000    8.991000
 C   10.515000   10.858000    7.912000
 C   10.456000    9.367000    8.192000
 C    9.036000    9.002000    8.554000
 C    8.119000   12.388000   10.143000
 O    8.253000   13.706000    9.587000
 O    8.981000    7.663000    9.053000
N1   10.917000    8.591000    7.055000
 H    4.768000    8.974000   14.245000
 H    4.472000    7.995000   12.817000
 H    7.069000    9.359000   13.526000
 H    7.124000   10.496000   11.566000
 H    4.644000    9.154000   10.517000
 H    5.123000   10.945000   12.892000
 H    6.358000    6.445000   13.202000
 H    6.605000    7.264000   14.743000
 H    8.534000    7.054000   12.717000
 H    2.785000    9.581000   12.175000
 H    3.963000   11.589000   10.499000
 H    5.089000   11.170000    9.357000
 H    8.993000    9.760000   10.541000
 H    8.108000   11.488000    8.229000
 O   11.867000   11.219000    7.743000
 H    9.938000   11.082000    7.013000
 H   11.107000    9.177000    9.033000
 H    8.407000    9.089000    7.669000
 H    8.662000   12.314000   11.078000
 H    7.065000   12.253000   10.301000
 H    9.199000   13.864000    9.483000
 H    8.114000    7.570000    9.480000
 H   10.263000    8.740000    6.297000
Zn   12.698000    9.192000    6.618000
 C   20.673000   14.380000    7.767000
 C   19.169001   14.403000    7.746000
 O   18.655001   13.082000    7.409000
 C   19.035000   12.144000    8.434000
 C   20.525999   12.020000    8.514000
 C   21.160999   13.362000    8.762000
 C   18.594000   15.350000    6.746000
 O   17.162001   15.334000    6.781000
 O   22.594999   13.253000    8.744000
 N   20.851000   11.116000    9.599000
 O   18.518000   10.906000    8.058000
 C   17.079000   10.831000    8.214000
 C   16.789000    9.772000    9.241000
 O   15.376000    9.536000    9.341000
 C   14.906000    9.023000    8.072000
 C   15.068000   10.124000    7.049000
 C   16.502001   10.534000    6.863000
 C   17.280001   10.173000   10.603000
 O   17.113001    9.098000   11.537000
 O   16.534000   11.693000    6.018000
N1   14.420000    9.663000    5.825000
 H   21.052000   15.344000    8.056000
 H   21.042000   14.148000    6.779000
 H   18.798000   14.651000    8.733000
 H   18.607000   12.477000    9.380000
 H   20.846001   11.658000    7.539000
 H   20.934999   13.680000    9.768000
 H   18.954000   15.101000    5.759000
 H   18.893000   16.356001    6.987000
 H   16.885000   14.426000    6.599000
 H   22.858000   13.028000    7.842000
 H   21.846001   11.087000    9.742000
 H   20.500999   10.197000    9.399000
 H   16.700001   11.787000    8.552000
 H   17.285999    8.854000    8.942000
O1   13.576000    8.679000    8.191000
 H   15.523000    8.161000    7.816000
 H   14.549000   10.984000    7.470000
 H   17.080000    9.737000    6.409000
 H   16.738001   11.050000   10.946000
 H   18.334999   10.391000   10.566000
 H   16.184999    8.834000   11.458000
 H   17.386999   12.128000    6.171000
 H   14.373000   10.446000    5.186000
H1   12.042000    9.827000    5.386000
 H   11.894000   12.132000    7.430000
 C   13.784000    4.025000    6.408000
 C   14.806000    4.842000    5.978000
 C   14.549000    5.966000    5.242000
 C   13.247000    6.274000    4.894000
 C   12.220000    5.475000    5.340000
 C   12.493000    4.368000    6.097000
 N   13.030000    7.381000    4.091000
 H   13.989000    3.144000    6.985000
 H   15.818000    4.583000    6.198000
 H   15.345000    6.600000    4.909000
 H   11.210000    5.712000    5.105000
 H   11.682000    3.755000    6.434000
 N   11.676000    7.683000    3.862000
 C   11.441000    8.661000    2.912000
 C   10.152000    9.145000    2.768000
 C    9.880000   10.081000    1.807000
 C   10.880000   10.549000    0.982000
 C   12.157000   10.067000    1.128000
 C   12.446000    9.129000    2.089000
 H    9.363000    8.748000    3.379000
 H    8.871000   10.426000    1.684000
 H   10.657000   11.265000    0.221000
 H   12.936000   10.417000    0.478000
 H   13.448000    8.760000    2.178000
 H   11.176000    7.818000    4.728000
 H   13.580000    8.186000    4.368000
