# Supplementary material for: Bio-inspired asymmetric Zn-N2O2 single-atom catalysts via natural skeleton for efficient N-alkylation of nitroarenes with alcohols
Source: Nat Commun. 2026 Mar 5;17:2242. doi: 10.1038/s41467-026-70172-1 (PMC12963498; doi:10.1038/s41467-026-70172-1)
Supplement: Supplementary file 2 — Supplementary Data 1 [file 41467_2026_70172_MOESM2_ESM.zip › XYZ/lnt-8d.xyz]

104
PDB File
 C    5.031000    8.881000   13.257000
 C    6.503000    8.626000   13.109000
 O    6.860000    8.521000   11.708000
 C    6.545000    9.732000   11.036000
 C    5.061000    9.964000   11.032000
 C    4.611000   10.083000   12.463000
 C    6.917000    7.342000   13.747000
 O    8.335000    7.155000   13.687000
 O    3.195000   10.305000   12.541000
 N    4.769000   11.203000   10.334000
 O    7.020000    9.617000    9.719000
 C    8.410000   10.012000    9.595000
 C    8.511000   11.415000    9.066000
 O    9.911000   11.723000    8.918000
 C   10.504000   10.896000    7.924000
 C   10.454000    9.429000    8.303000
 C    9.030000    9.047000    8.641000
 C    7.949000   12.475000    9.957000
 O    8.048000   13.764000    9.334000
 O    9.019000    7.728000    9.199000
N1   10.944000    8.566000    7.254000
 H    4.789000    9.042000   14.298000
 H    4.492000    8.010000   12.908000
 H    7.072000    9.444000   13.540000
 H    7.040000   10.559000   11.540000
 H    4.602000    9.091000   10.575000
 H    5.053000   10.974000   12.877000
 H    6.408000    6.514000   13.267000
 H    6.658000    7.358000   14.793000
 H    8.573000    7.184000   12.750000
 H    2.765000    9.505000   12.212000
 H    3.810000   11.467000   10.485000
 H    4.955000   11.101000    9.353000
 H    8.906000    9.935000   10.556000
 H    8.030000   11.462000    8.094000
 O   11.852000   11.291000    7.820000
 H    9.987000   11.049000    6.979000
 H   11.081000    9.312000    9.178000
 H    8.442000    9.052000    7.724000
 H    8.479000   12.467000   10.903000
 H    6.900000   12.301000   10.121000
 H    8.989000   13.914000    9.184000
 H    8.143000    7.621000    9.603000
 H   10.280000    8.560000    6.488000
Zn   12.707000    9.114000    6.742000
 C   20.655001   14.428000    7.844000
 C   19.153999   14.422000    7.936000
 O   18.649000   13.129000    7.527000
 C   19.125000   12.135000    8.422000
 C   20.615000   12.015000    8.387000
 C   21.240000   13.348000    8.715000
 C   18.511999   15.418000    7.032000
 O   17.080999   15.368000    7.123000
 O   22.672001   13.281000    8.599000
 N   21.007000   11.032000    9.379000
 O   18.573000   10.926000    7.999000
 C   17.146000   10.856000    8.256000
 C   16.905001    9.760000    9.261000
 O   15.493000    9.561000    9.445000
 C   14.937000    9.088000    8.199000
 C   15.058000   10.176000    7.153000
 C   16.486000   10.597000    6.930000
 C   17.487000   10.070000   10.601000
 O   17.284000    8.961000   11.487000
 O   16.496000   11.775000    6.103000
N1   14.431000    9.590000    5.982000
 H   21.049000   15.377000    8.164000
 H   20.941999   14.264000    6.814000
 H   18.847000   14.594000    8.962000
 H   18.792000   12.376000    9.429000
 H   20.885000   11.745000    7.367000
 H   21.068001   13.561000    9.760000
 H   18.827999   15.228000    6.015000
 H   18.802999   16.415001    7.317000
 H   16.822001   14.462000    6.901000
 H   22.875999   13.173000    7.661000
 H   22.007999   11.006000    9.469000
 H   20.650999   10.124000    9.135000
 H   16.792999   11.802000    8.648000
 H   17.357000    8.842000    8.899000
O1   13.613000    8.754000    8.376000
 H   15.554000    8.244000    7.886000
 H   14.512000   11.030000    7.548000
 H   17.033001    9.806000    6.427000
 H   17.020000   10.957000   11.013000
 H   18.549000   10.213000   10.511000
 H   16.341000    8.752000   11.411000
 H   17.421000   12.058000    6.041000
 H   14.409000   10.236000    5.204000
H1   12.091000    9.684000    5.475000
 H   11.865000   12.165000    7.409000
 C   13.132000    5.717000    7.741000
 C   14.343000    6.117000    7.203000
 C   14.398000    6.637000    5.956000
 C   13.231000    6.704000    5.144000
 C   12.009000    6.253000    5.725000
 C   11.966000    5.813000    7.008000
N1   13.312000    7.220000    3.946000
 H   13.097000    5.403000    8.758000
 H   15.228000    6.069000    7.804000
 H   15.287000    7.086000    5.570000
 H   11.102000    6.359000    5.160000
 H   11.031000    5.585000    7.486000
 H   12.414000    7.180000    3.482000
