# Supplementary material for: Bio-inspired asymmetric Zn-N2O2 single-atom catalysts via natural skeleton for efficient N-alkylation of nitroarenes with alcohols
Source: Nat Commun. 2026 Mar 5;17:2242. doi: 10.1038/s41467-026-70172-1 (PMC12963498; doi:10.1038/s41467-026-70172-1)
Supplement: Supplementary file 2 — Supplementary Data 1 [file 41467_2026_70172_MOESM2_ESM.zip › XYZ/lnt-9d.xyz]

104
PDB File
 C    5.141000    8.815000   13.324000
 C    6.624000    8.619000   13.143000
 O    6.958000    8.497000   11.737000
 C    6.572000    9.687000   11.055000
 C    5.081000    9.838000   11.071000
 C    4.632000    9.961000   12.499000
 C    7.108000    7.377000   13.817000
 O    8.534000    7.267000   13.759000
 O    3.202000   10.074000   12.578000
 N    4.720000   11.041000   10.347000
 O    7.002000    9.599000    9.721000
 C    8.360000   10.053000    9.496000
 C    8.388000   11.481000    9.016000
 O    9.769000   11.828000    8.805000
 C   10.317000   11.054000    7.742000
 C   10.308000    9.568000    8.063000
 C    8.920000    9.148000    8.441000
 C    7.847000   12.492000    9.976000
 O    7.920000   13.815000    9.418000
 O    8.944000    7.796000    8.914000
N1   10.840000    8.821000    6.966000
 H    4.920000    9.018000   14.361000
 H    4.634000    7.903000   13.035000
 H    7.168000    9.469000   13.545000
 H    7.044000   10.540000   11.539000
 H    4.667000    8.929000   10.638000
 H    5.000000   10.898000   12.884000
 H    6.644000    6.509000   13.365000
 H    6.848000    7.414000   14.862000
 H    8.766000    7.245000   12.822000
 H    2.837000    9.241000   12.253000
 H    3.755000   11.271000   10.516000
 H    4.882000   10.919000    9.364000
 H    8.940000    9.952000   10.406000
 H    7.854000   11.553000    8.074000
 O   11.660000   11.450000    7.586000
 H    9.750000   11.245000    6.831000
 H   10.968000    9.430000    8.916000
 H    8.276000    9.215000    7.566000
 H    8.403000   12.449000   10.907000
 H    6.804000   12.293000   10.157000
 H    8.859000   13.991000    9.281000
 H    8.093000    7.655000    9.359000
 H   10.147000    8.510000    6.305000
Zn   12.684000    8.921000    6.764000
 C   20.818001   14.377000    7.922000
 C   19.320999   14.515000    7.856000
 O   18.714001   13.247000    7.463000
 C   19.028999   12.211000    8.414000
 C   20.511000   11.995000    8.518000
 C   21.208000   13.282000    8.875000
 C   18.895000   15.534000    6.842000
 O   17.469999   15.680000    6.803000
 O   22.636000   13.098000    8.919000
 N   20.752001   11.002000    9.550000
 O   18.471001   11.027000    7.935000
 C   17.061001   10.879000    8.240000
 C   16.924999    9.751000    9.228000
 O   15.551000    9.392000    9.433000
 C   14.954000    8.922000    8.207000
 C   14.984000   10.093000    7.212000
 C   16.372999   10.553000    6.952000
 C   17.437000   10.127000   10.579000
 O   17.320000    9.026000   11.487000
 O   16.326000   11.708000    6.089000
N1   14.285000    9.666000    6.031000
 H   21.268000   15.303000    8.251000
 H   21.190001   14.151000    6.933000
 H   18.924999   14.779000    8.829000
 H   18.607000   12.475000    9.379000
 H   20.834999   11.684000    7.527000
 H   20.941000   13.550000    9.885000
 H   19.271999   15.254000    5.867000
 H   19.289000   16.502001    7.112000
 H   17.103001   14.801000    6.638000
 H   22.921000   12.875000    8.022000
 H   21.731001   10.942000    9.768000
 H   20.400000   10.105000    9.266000
 H   16.677999   11.811000    8.644000
 H   17.473000    8.896000    8.841000
O1   13.681000    8.522000    8.414000
 H   15.590000    8.112000    7.827000
 H   14.441000   10.885000    7.733000
 H   16.926001    9.759000    6.463000
 H   16.858999   10.967000   10.944000
 H   18.479000   10.393000   10.531000
 H   16.403000    8.728000   11.396000
 H   17.215000   12.095000    6.114000
 H   14.376000   10.367000    5.312000
 H   11.658000   12.361000    7.265000
 C   13.113000    4.646000    7.654000
 C   14.182000    5.380000    7.206000
 C   14.035000    6.276000    6.178000
 C   12.798000    6.460000    5.596000
 C   11.712000    5.744000    6.055000
 C   11.878000    4.845000    7.078000
 N   12.633000    7.463000    4.634000
 H   13.226000    3.939000    8.452000
 H   15.145000    5.263000    7.670000
 H   14.853000    6.896000    5.877000
 H   10.735000    5.919000    5.643000
 H   11.026000    4.316000    7.448000
 H   11.907000    7.299000    3.965000
 H   13.491000    7.806000    4.244000
