# Supplementary material for: Bio-inspired asymmetric Zn-N2O2 single-atom catalysts via natural skeleton for efficient N-alkylation of nitroarenes with alcohols
Source: Nat Commun. 2026 Mar 5;17:2242. doi: 10.1038/s41467-026-70172-1 (PMC12963498; doi:10.1038/s41467-026-70172-1)
Supplement: Supplementary file 2 — Supplementary Data 1 [file 41467_2026_70172_MOESM2_ESM.zip › XYZ/TS-1a .xyz]

114

Zn    2.925000    0.771000    1.997000
Zn    3.766000   -1.421000    2.459000
Zn    5.413000    2.293000    1.181000
Zn    5.954000    0.044000    0.672000
 C   -0.288000    9.770000    3.675000
 C   -0.916000    8.752000    2.761000
 O   -0.055000    8.530000    1.638000
 C    1.178000    7.945000    2.072000
 C    1.946000    8.920000    2.930000
 C    1.082000    9.309000    4.105000
 C   -2.234000    9.192000    2.227000
 O   -2.880000    8.052000    1.623000
 O    1.739000   10.297000    4.921000
 N    3.165000    8.295000    3.426000
 O    1.869000    7.656000    0.897000
 C    2.233000    6.283000    0.647000
 C    1.242000    5.263000    1.166000
 O    1.650000    3.959000    0.690000
 C    2.914000    3.606000    1.241000
 C    3.982000    4.577000    0.782000
 C    3.568000    5.957000    1.239000
 C   -0.175000    5.430000    0.738000
 O   -0.990000    4.450000    1.409000
 O    4.510000    6.964000    0.829000
N1    5.266000    4.159000    1.349000
 H   -0.897000    9.917000    4.558000
 H   -0.217000   10.711000    3.148000
 H   -1.046000    7.810000    3.287000
 H    0.953000    7.066000    2.664000
 H    2.134000    9.796000    2.312000
 H    0.996000    8.445000    4.746000
 H   -2.074000    9.967000    1.491000
 H   -2.844000    9.568000    3.036000
 H   -3.530000    8.390000    0.997000
 H    1.782000   11.108000    4.397000
 H    3.577000    8.870000    4.144000
 H    3.816000    8.185000    2.665000
 H    2.303000    6.219000   -0.427000
 H    1.279000    5.243000    2.250000
O1    3.228000    2.304000    0.848000
 H    2.834000    3.671000    2.339000
 H    3.981000    4.564000   -0.308000
 H    3.504000    5.968000    2.320000
 H   -0.237000    5.289000   -0.332000
 H   -0.571000    6.395000    0.995000
 H   -0.568000    3.598000    1.225000
 H    5.352000    6.701000    1.220000
 H    6.017000    4.700000    0.944000
 C    9.596000   -8.982000   -0.952000
 C    8.775000   -7.961000   -1.698000
 O    7.628000   -7.595000   -0.910000
 C    8.074000   -6.941000    0.277000
 C    8.812000   -7.898000    1.163000
 C    9.995000   -8.433000    0.396000
 C    8.290000   -8.452000   -3.017000
 O    7.859000   -7.312000   -3.786000
 O   10.706000   -9.411000    1.177000
 N    9.287000   -7.199000    2.348000
 O    6.972000   -6.488000    0.993000
 C    6.074000   -5.545000    0.360000
 C    6.816000   -4.424000   -0.341000
 O    5.943000   -3.285000   -0.532000
 C    5.456000   -2.820000    0.715000
 C    4.483000   -3.819000    1.279000
 C    5.268000   -5.073000    1.535000
 C    7.287000   -4.728000   -1.734000
 O    7.881000   -3.555000   -2.317000
 O    4.399000   -6.155000    1.917000
N1    3.916000   -3.283000    2.515000
 H   10.485000   -9.224000   -1.518000
 H    9.013000   -9.884000   -0.819000
 H    9.366000   -7.065000   -1.875000
 H    8.740000   -6.124000    0.003000
 H    8.130000   -8.719000    1.387000
 H   10.697000   -7.625000    0.270000
 H    7.473000   -9.143000   -2.859000
 H    9.108000   -8.944000   -3.525000
 H    7.229000   -7.624000   -4.442000
 H   10.089000  -10.136000    1.346000
 H    9.918000   -7.790000    2.864000
 H    8.505000   -6.942000    2.925000
 H    5.439000   -6.063000   -0.346000
 H    7.648000   -4.119000    0.281000
O1    4.905000   -1.566000    0.569000
 H    6.329000   -2.775000    1.402000
 H    3.750000   -4.039000    0.498000
 H    5.959000   -4.866000    2.349000
 H    6.446000   -5.054000   -2.329000
 H    8.041000   -5.482000   -1.769000
 H    7.236000   -2.847000   -2.175000
 H    4.083000   -5.934000    2.800000
 H    3.148000   -3.838000    2.857000
Zn    5.295000    0.503000    3.178000
Zn    3.735000    2.178000    4.156000
Zn    7.700000    1.575000    3.083000
Zn    7.076000   -1.131000    2.703000
Zn    3.752000   -0.312000    5.157000
Zn    5.916000    1.941000    5.889000
Zn    7.058000   -0.151000    5.038000
 C    4.632000   -1.202000   10.079000
 C    4.923000   -1.791000    8.874000
 C    5.931000   -1.297000    8.091000
 C    6.675000   -0.235000    8.525000
 C    6.387000    0.356000    9.747000
 C    5.370000   -0.136000   10.512000
 C    7.812000    0.240000    7.753000
O1    8.121000   -0.347000    6.613000
 H    3.833000   -1.611000   10.674000
 H    4.397000   -2.645000    8.539000
 H    6.228000   -1.791000    7.196000
 H    6.958000    1.171000   10.108000
 H    5.115000    0.327000   11.441000
 H    8.684000    0.593000    8.327000
 H    7.210000    1.818000    7.238000
