# Supplementary material for: Bio-inspired asymmetric Zn-N2O2 single-atom catalysts via natural skeleton for efficient N-alkylation of nitroarenes with alcohols
Source: Nat Commun. 2026 Mar 5;17:2242. doi: 10.1038/s41467-026-70172-1 (PMC12963498; doi:10.1038/s41467-026-70172-1)
Supplement: Supplementary file 2 — Supplementary Data 1 [file 41467_2026_70172_MOESM2_ESM.zip › XYZ/TS-1b.xyz]

105
PDB File
 C    4.908000   18.885000   13.316000
 C    6.381000   18.629999   13.168000
 O    6.734000   18.555000   11.765000
 C    6.446000   19.802999   11.142000
 C    4.968000   20.073000   11.137000
 C    4.509000   20.132999   12.568000
 C    6.811000   17.341000   13.785000
 O    8.230000   17.169001   13.706000
 O    3.096000   20.377001   12.649000
 N    4.728000   21.347000   10.477000
 O    6.904000   19.732000    9.827000
 C    8.319000   20.013000    9.723000
 C    8.498000   21.368999    9.110000
 O    9.912000   21.603001    8.958000
 C   10.457000   20.666000    8.034000
 C   10.349000   19.233999    8.541000
 C    8.910000   18.934999    8.874000
 C    7.962000   22.466999    9.960000
 O    8.119000   23.740999    9.320000
 O    8.830000   17.673000    9.549000
N1   10.900000   18.371000    7.540000
 H    4.663000   19.006001   14.363000
 H    4.362000   18.033001   12.930000
 H    6.946000   19.445999   13.608000
 H    6.959000   20.594000   11.684000
 H    4.490000   19.233999   10.638000
 H    4.963000   20.995001   13.033000
 H    6.304000   16.514000   13.303000
 H    6.562000   17.347000   14.835000
 H    8.457000   17.191000   12.765000
 H    2.648000   19.594000   12.303000
 H    3.793000   21.667999   10.658000
 H    4.889000   21.250000    9.490000
 H    8.783000   19.981001   10.701000
 H    8.025000   21.382000    8.135000
 O   11.823000   20.959000    7.892000
 H    9.932000   20.759001    7.085000
 H   10.950000   19.177000    9.448000
 H    8.346000   18.891001    7.945000
 H    8.468000   22.445000   10.918000
 H    6.906000   22.327000   10.104000
 H    9.065000   23.846001    9.154000
 H    7.941000   17.641001    9.938000
 H   10.248000   17.718000    7.142000
Zn   12.708000   18.493999    7.067000
 C   20.694000   24.256001    7.523000
 C   19.197001   24.250999    7.404000
 O   18.746000   22.893999    7.166000
 C   19.054001   22.073999    8.295000
 C   20.534000   21.934000    8.435000
 C   21.128000   23.309999    8.616000
 C   18.664000   25.046000    6.261000
 O   17.230000   25.011000    6.234000
 O   22.561001   23.240999    8.716000
 N   20.801001   21.125999    9.608000
 O   18.476999   20.819000    8.064000
 C   17.059999   20.746000    8.379000
 C   16.896000   19.775000    9.522000
 O   15.508000   19.461000    9.730000
 C   14.998000   18.792999    8.557000
 C   14.950000   19.865999    7.442000
 C   16.319000   20.355000    7.122000
 C   17.381001   20.351999   10.808000
 O   17.292000   19.386000   11.862000
 O   16.229000   21.506001    6.255000
N1   14.308000   19.240999    6.325000
 H   21.046000   25.246000    7.763000
 H   21.121000   23.957001    6.576000
 H   18.743999   24.604000    8.324000
 H   18.629000   22.528000    9.187000
 H   20.900000   21.504000    7.507000
 H   20.805000   23.687000    9.574000
 H   19.072001   24.650000    5.341000
 H   18.940001   26.083000    6.368000
 H   16.964001   24.080000    6.257000
 H   22.891001   22.938000    7.860000
 H   21.781000   21.142000    9.835000
 H   20.496000   20.183001    9.454000
 H   16.709999   21.726999    8.676000
 H   17.443001   18.865000    9.299000
O1   13.778000   18.271999    8.749000
 H   15.734000   18.039000    8.266000
 H   14.372000   20.667999    7.896000
 H   16.875999   19.573999    6.614000
 H   16.782000   21.224001   11.044000
 H   18.417999   20.631001   10.734000
 H   16.393000   19.032000   11.811000
 H   17.131001   21.862000    6.191000
 H   14.368000   19.818001    5.499000
 H   11.894000   21.823000    7.468000
 C   15.661000   14.648000    2.711000
 C   15.975000   15.557000    3.689000
 C   14.979000   16.242001    4.329000
 C   13.668000   16.032000    3.970000
 C   13.357000   15.178000    2.936000
 C   14.355000   14.466000    2.329000
 C   12.611000   16.559999    4.810000
 O   12.711000   16.523001    6.050000
 H   16.437000   14.071000    2.250000
 H   16.993000   15.701000    3.974000
 H   15.191000   16.947001    5.100000
 H   12.337000   15.018000    2.661000
 H   14.108000   13.739000    1.592000
H1   12.561000   18.552000    4.680000
 H   11.661000   16.761999    4.325000
