# Supplementary material for: Bio-inspired asymmetric Zn-N2O2 single-atom catalysts via natural skeleton for efficient N-alkylation of nitroarenes with alcohols
Source: Nat Commun. 2026 Mar 5;17:2242. doi: 10.1038/s41467-026-70172-1 (PMC12963498; doi:10.1038/s41467-026-70172-1)
Supplement: Supplementary file 2 — Supplementary Data 1 [file 41467_2026_70172_MOESM2_ESM.zip › XYZ/TS-1c.xyz]

106
PDB File
 C    5.030000   11.833000   13.259000
 C    6.504000   11.566000   13.092000
 O    6.841000   11.453000   11.685000
 C    6.533000   12.675000   11.021000
 C    5.059000   12.934000   11.032000
 C    4.616000   13.044000   12.469000
 C    6.933000   10.286000   13.730000
 O    8.349000   10.093000   13.624000
 O    3.201000   13.282000   12.558000
 N    4.796000   14.185000   10.342000
 O    6.979000   12.558000    9.699000
 C    8.370000   12.928000    9.559000
 C    8.474000   14.342000    9.071000
 O    9.878000   14.639000    8.887000
 C   10.441000   13.815000    7.868000
 C   10.394000   12.346000    8.229000
 C    8.968000   11.973000    8.562000
 C    7.934000   15.376000   10.004000
 O    8.015000   16.679001    9.406000
 O    8.943000   10.642000    9.089000
N1   10.919000   11.502000    7.182000
 H    4.806000   12.002000   14.302000
 H    4.476000   10.968000   12.921000
 H    7.080000   12.386000   13.506000
 H    7.047000   13.489000   11.523000
 H    4.570000   12.078000   10.572000
 H    5.065000   13.930000   12.890000
 H    6.406000    9.460000   13.270000
 H    6.708000   10.320000   14.783000
 H    8.562000   10.142000   12.682000
 H    2.753000   12.474000   12.276000
 H    3.860000   14.498000   10.534000
 H    4.931000   14.069000    9.354000
 H    8.879000   12.812000   10.508000
 H    7.967000   14.424000    8.116000
 O   11.797000   14.176000    7.743000
 H    9.907000   13.990000    6.936000
 H   11.011000   12.211000    9.108000
 H    8.361000   12.020000    7.661000
 H    8.484000   15.358000   10.939000
 H    6.888000   15.196000   10.188000
 H    8.952000   16.834999    9.230000
 H    8.057000   10.532000    9.467000
 H   10.265000   11.415000    6.418000
Zn   12.719000   12.004000    6.676000
 C   20.716999   17.402000    7.832000
 C   19.215000   17.417999    7.785000
 O   18.743000   16.112000    7.379000
 C   19.089001   15.133000    8.364000
 C   20.573999   14.992000    8.458000
 C   21.181000   16.333000    8.786000
 C   18.643999   18.384001    6.802000
 O   17.211000   18.371000    6.844000
 O   22.615999   16.243000    8.820000
 N   20.875000   14.044000    9.514000
 O   18.558001   13.912000    7.956000
 C   17.136000   13.764000    8.208000
 C   16.966000   12.587000    9.131000
 O   15.577000   12.255000    9.288000
 C   14.996000   11.914000    8.014000
 C   15.036000   13.133000    7.123000
 C   16.452000   13.562000    6.883000
 C   17.487000   12.874000   10.505000
 O   17.389000   11.715000   11.345000
 O   16.455000   14.784000    6.121000
N1   14.333000   12.767000    5.903000
 H   21.097000   18.357000    8.163000
 H   21.096001   17.198999    6.839000
 H   18.812000   17.631001    8.769000
 H   18.674999   15.436000    9.323000
 H   20.927000   14.678000    7.477000
 H   20.898001   16.591999    9.794000
 H   18.993999   18.132999    5.808000
 H   18.945999   19.386000    7.057000
 H   16.931999   17.462000    6.666000
 H   22.910000   16.077999    7.914000
 H   21.858999   14.051000    9.718000
 H   20.580000   13.122000    9.245000
 H   16.746000   14.666000    8.666000
 H   17.493999   11.739000    8.703000
O1   13.691000   11.521000    8.216000
 H   15.603000   11.109000    7.580000
 H   14.533000   13.925000    7.675000
 H   16.978001   12.788000    6.335000
 H   16.914000   13.689000   10.935000
 H   18.528999   13.144000   10.458000
 H   16.466000   11.432000   11.286000
 H   17.364000   15.122000    6.164000
 H   14.246000   13.579000    5.308000
H1   11.895000   12.198000    5.401000
 H   11.837000   15.076000    7.396000
 C   12.852000    7.462000    9.096000
 C   14.166000    7.681000    8.744000
 C   14.463000    8.390000    7.618000
 C   13.421000    8.899000    6.858000
 C   12.100000    8.703000    7.206000
 C   11.828000    7.956000    8.318000
 N   13.742000    9.812000    5.850000
 O   14.773000    9.755000    5.229000
 H   12.632000    6.924000    9.997000
 H   14.957000    7.321000    9.366000
 H   15.471000    8.611000    7.344000
 H   11.324000    9.119000    6.605000
 H   10.810000    7.782000    8.602000
O1   12.124000   10.326000    4.735000
 H   12.681000   10.553000    3.970000
