# Supplementary material for: Bio-inspired asymmetric Zn-N2O2 single-atom catalysts via natural skeleton for efficient N-alkylation of nitroarenes with alcohols
Source: Nat Commun. 2026 Mar 5;17:2242. doi: 10.1038/s41467-026-70172-1 (PMC12963498; doi:10.1038/s41467-026-70172-1)
Supplement: Supplementary file 2 — Supplementary Data 1 [file 41467_2026_70172_MOESM2_ESM.zip › XYZ/TS-2b.xyz]

116
PDB File
 C    5.063000   18.363001   13.397000
 C    6.566000   18.341999   13.295000
 O    6.967000   17.992001   11.940000
 C    6.492000   19.003000   11.053000
 C    4.993000   19.042000   11.016000
 C    4.474000   19.326000   12.399000
 C    7.185000   17.333000   14.204000
 O    8.617000   17.358999   14.130000
 O    3.035000   19.301001   12.413000
 N    4.576000   20.094999   10.109000
 O    6.950000   18.694000    9.764000
 C    8.299000   19.153999    9.503000
 C    8.281000   20.525000    8.895000
 O    9.661000   20.896000    8.673000
 C   10.270000   20.034000    7.709000
 C   10.304000   18.591000    8.155000
 C    8.908000   18.166000    8.552000
 C    7.683000   21.594000    9.750000
 O    7.762000   22.875999    9.097000
 O    8.966000   16.872000    9.153000
N1   10.843000   17.707001    7.132000
 H    4.762000   18.653000   14.390000
 H    4.695000   17.364000   13.202000
 H    6.973000   19.323000   13.512000
 H    6.882000   19.955000   11.385000
 H    4.662000   18.052000   10.714000
 H    4.724000   20.344999   12.656000
 H    6.814000   16.349001   13.949000
 H    6.936000   17.555000   15.231000
 H    8.841000   17.239000   13.198000
 H    2.762000   18.389999   12.242000
 H    3.586000   20.263000   10.206000
 H    4.792000   19.854000    9.161000
 H    8.861000   19.158001   10.429000
 H    7.762000   20.495001    7.941000
 O   11.605000   20.464001    7.558000
 H    9.736000   20.122000    6.766000
 H   10.960000   18.541000    9.012000
 H    8.285000   18.127001    7.660000
 H    8.199000   21.628000   10.704000
 H    6.635000   21.403000    9.897000
 H    8.703000   23.038000    8.948000
 H    8.127000   16.764999    9.630000
 H   10.199000   17.665001    6.352000
Zn   12.638000   18.252001    6.701000
 C   20.795000   23.716999    8.144000
 C   19.297001   23.764000    8.261000
 O   18.747999   22.577000    7.641000
 C   19.173000   21.410000    8.347000
 C   20.657000   21.231001    8.277000
 C   21.329000   22.473000    8.803000
 C   18.677000   24.938999    7.576000
 O   17.256001   24.974001    7.762000
 O   22.754999   22.372000    8.654000
 N   21.014000   20.086000    9.093000
 O   18.561001   20.309999    7.739000
 C   17.164000   20.157000    8.113000
 C   17.035999   18.997000    9.062000
 O   15.647000   18.760000    9.356000
 C   14.954000   18.346001    8.154000
 C   14.990000   19.514999    7.164000
 C   16.393000   19.923000    6.838000
 C   17.707001   19.226999   10.380000
 O   17.606001   18.052999   11.200000
 O   16.375000   21.139000    6.057000
N1   14.240000   19.052999    6.021000
 H   21.246000   24.576000    8.619000
 H   21.063999   23.714001    7.096000
 H   18.997999   23.763000    9.305000
 H   18.861000   21.483000    9.386000
 H   20.917999   21.115999    7.226000
 H   21.166000   22.523001    9.869000
 H   18.913000   24.914000    6.518000
 H   19.059000   25.851000    8.006000
 H   16.919001   24.122999    7.445000
 H   22.938000   22.379999    7.704000
 H   22.010000   20.038000    9.222000
 H   20.672001   19.235001    8.683000
 H   16.809999   21.072001    8.576000
 H   17.459000   18.118999    8.582000
O1   13.658000   18.007999    8.411000
 H   15.520000   17.516001    7.724000
 H   14.518000   20.333000    7.705000
 H   16.884001   19.139999    6.273000
 H   17.235001   20.062000   10.889000
 H   18.760000   19.410000   10.239000
 H   16.659000   17.851999   11.235000
 H   17.291000   21.461000    6.025000
 H   14.313000   19.691999    5.244000
H1   11.939000   17.669001    5.008000
 H   11.590000   21.330000    7.129000
 C   14.127000   13.221000    7.895000
 C   15.108000   13.441000    6.925000
 C   14.810000   14.240000    5.856000
 C   13.528000   14.831000    5.717000
 C   12.538000   14.544000    6.700000
 C   12.857000   13.760000    7.761000
 N   13.357000   15.660000    4.644000
 H   14.371000   12.617000    8.747000
 H   16.096001   13.004000    7.007000
 H   15.583000   14.441000    5.112000
 H   11.532000   14.941000    6.641000
 H   12.068000   13.545000    8.489000
 C   12.229000   16.208000    4.244000
 C   12.179000   16.985001    2.991000
 C   10.980000   17.580000    2.596000
 C   10.959000   18.485001    1.550000
 C   12.121000   18.756001    0.867000
 C   13.308000   18.152000    1.242000
 C   13.340000   17.278999    2.308000
 H   10.081000   17.423000    3.161000
 H   10.057000   19.024000    1.312000
 H   12.102000   19.455000    0.041000
 H   14.214000   18.370001    0.713000
 H   14.258000   16.853001    2.655000
 H   11.294000   15.716000    4.491000
