# Supplementary material for: Bio-inspired asymmetric Zn-N2O2 single-atom catalysts via natural skeleton for efficient N-alkylation of nitroarenes with alcohols
Source: Nat Commun. 2026 Mar 5;17:2242. doi: 10.1038/s41467-026-70172-1 (PMC12963498; doi:10.1038/s41467-026-70172-1)
Supplement: Supplementary file 2 — Supplementary Data 1 [file 41467_2026_70172_MOESM2_ESM.zip › XYZ/TS-2c.xyz]

106
PDB File
C	5.048000	8.826000	13.213000
C	6.518000	8.561000	13.027000
O	6.848000	8.534000	11.615000
C	6.546000	9.795000	11.023000
C	5.072000	10.058000	11.056000
C	4.639000	10.088000	12.498000
C	6.941000	7.242000	13.589000
O	8.356000	7.049000	13.479000
O	3.228000	10.332000	12.612000
N	4.805000	11.341000	10.429000
O	6.977000	9.751000	9.693000
C	8.373000	10.093000	9.551000
C	8.503000	11.512000	9.079000
O	9.911000	11.792000	8.891000
C	10.458000	10.967000	7.873000
C	10.385000	9.493000	8.241000
C	8.951000	9.145000	8.544000
C	7.992000	12.526000	10.048000
O	8.102000	13.853000	9.508000
O	8.913000	7.809000	9.043000
N1	10.907000	8.629000	7.208000
H	4.832000	8.940000	14.264000
H	4.485000	7.986000	12.830000
H	7.099000	9.353000	13.486000
H	7.068000	10.578000	11.567000
H	4.584000	9.223000	10.559000
H	5.101000	10.941000	12.970000
H	6.411000	6.447000	13.081000
H	6.712000	7.214000	14.642000
H	8.571000	7.119000	12.539000
H	2.773000	9.548000	12.277000
H	3.870000	11.643000	10.641000
H	4.929000	11.267000	9.435000
H	8.889000	9.956000	10.493000
H	7.993000	11.623000	8.129000
O	11.822000	11.317000	7.752000
H	9.929000	11.153000	6.939000
H	10.993000	9.346000	9.124000
H	8.359000	9.219000	7.635000
H	8.551000	12.449000	10.973000
H	6.944000	12.358000	10.233000
H	9.046000	14.014000	9.382000
H	8.038000	7.703000	9.443000
H	10.278000	8.612000	6.417000
Zn2+	12.663000	9.255000	6.807000
C	20.659000	14.396000	7.715000
C	19.155000	14.393000	7.757000
O	18.682000	13.069000	7.429000
C	19.101000	12.132000	8.421000
C	20.588000	12.006000	8.426000
C	21.209000	13.361000	8.662000
C	18.526000	15.310000	6.760000
O	17.095000	15.243000	6.819000
O	22.644000	13.284000	8.579000
N	20.971000	11.100000	9.494000
O	18.556000	10.895000	8.076000
C	17.123000	10.830000	8.289000
C	16.850000	9.790000	9.334000
O	15.427000	9.655000	9.512000
C	14.844000	9.151000	8.304000
C	15.050000	10.148000	7.197000
C	16.487000	10.502000	6.964000
C	17.409000	10.130000	10.677000
O	17.192000	9.044000	11.590000
O	16.536000	11.650000	6.089000
N1	14.395000	9.574000	6.028000
H	21.045000	15.366000	7.988000
H	20.969000	14.164000	6.706000
H	18.800000	14.640000	8.751000
H	18.732000	12.451000	9.394000
H	20.877000	11.657000	7.436000
H	21.011000	13.646000	9.683000
H	18.875000	15.053000	5.767000
H	18.794000	16.327000	6.992000
H	16.851000	14.317000	6.679000
H	22.866000	13.099000	7.656000
H	21.967000	11.131000	9.628000
H	20.681000	10.164000	9.274000
H	16.747000	11.790000	8.624000
H	17.261000	8.841000	9.003000
O1	13.480000	8.990000	8.487000
H	15.341000	8.200000	8.055000
H	14.557000	11.057000	7.540000
H	17.031000	9.682000	6.511000
H	16.932000	11.028000	11.056000
H	18.473000	10.275000	10.603000
H	16.249000	8.837000	11.527000
H	17.424000	12.034000	6.185000
H	14.421000	10.238000	5.267000
H	11.873000	12.220000	7.415000
H1	12.010000	9.711000	5.495000
C	14.232000	3.902000	8.421000
C	14.348000	5.259000	8.708000
C	13.906000	6.220000	7.838000
C	13.590000	5.794000	6.543000
C	13.326000	4.447000	6.274000
C	13.580000	3.515000	7.251000
N	13.684000	6.735000	5.521000
O	12.415000	6.843000	4.773000
H	14.569000	3.153000	9.126000
H	14.734000	5.597000	9.648000
H	13.694000	7.238000	8.167000
H	12.874000	4.204000	5.332000
H	13.298000	2.487000	7.150000
H	14.039000	7.664000	5.767000
H	12.617000	7.484000	4.059000
