# Supplementary material for: Bio-inspired asymmetric Zn-N2O2 single-atom catalysts via natural skeleton for efficient N-alkylation of nitroarenes with alcohols
Source: Nat Commun. 2026 Mar 5;17:2242. doi: 10.1038/s41467-026-70172-1 (PMC12963498; doi:10.1038/s41467-026-70172-1)
Supplement: Supplementary file 2 — Supplementary Data 1 [file 41467_2026_70172_MOESM2_ESM.zip › XYZ/Zn-N3O.xyz]

90
PDB File
C   12.703000   21.273001   12.878000
 C   14.036000   20.919001   12.271000
 O   14.776000   20.072001   13.180000
 C   14.075000   18.839001   13.337000
 C   12.753000   19.052000   13.997000
 C   11.935000   20.014999   13.178000
 C   14.870000   22.114000   11.968000
 O   15.980000   21.681999   11.156000
 O   10.681000   20.295000   13.825000
 N   12.058000   17.778000   14.084000
 O   14.858000   18.010000   14.143000
 C   15.909000   17.386999   13.377000
 C   15.529000   15.966000   13.086000
 O   16.622999   15.321000   12.400000
 C   17.801001   15.320000   13.187000
 C   18.282000   16.709999   13.480000
 C   17.167999   17.462999   14.182000
 C   14.357000   15.811000   12.170000
 O   14.057000   14.424000   11.967000
 O   17.579000   18.823999   14.342000
N1   19.451000   16.610001   14.295000
 H   12.128000   21.889000   12.197000
 H   12.868000   21.825001   13.793000
 H   13.886000   20.365999   11.350000
 H   13.935000   18.379000   12.359000
 H   12.947000   19.497999   14.971000
 H   11.674000   19.510000   12.262000
 H   15.216000   22.555000   12.892000
 H   14.273000   22.827999   11.416000
 H   16.625000   22.396999   11.141000
 H   10.887000   20.771999   14.640000
 H   11.104000   17.927999   14.360000
 H   12.525000   17.181999   14.745000
 H   16.052000   17.936001   12.452000
 H   15.339000   15.441000   14.018000
 O   18.802000   14.666000   12.423000
 H   17.632999   14.781000   14.116000
 H   18.454000   17.223000   12.533000
 H   17.014000   16.999001   15.152000
 H   14.581000   16.290001   11.224000
 H   13.480000   16.254000   12.611000
 H   14.863000   14.026000   11.614000
 H   16.767000   19.354000   14.337000
 H   19.874001   17.521000   14.422000
Zn   20.782000   15.241000   13.663000
 C   23.702999   11.112000   15.616000
 C   24.875000   12.054000   15.627000
 O   24.780001   12.936000   14.499000
 C   23.584000   13.706000   14.582000
 C   22.334000   12.875000   14.528000
 C   22.406000   11.872000   15.648000
 C   26.184999   11.344000   15.544000
 O   27.229000   12.312000   15.777000
 O   21.277000   10.985000   15.641000
N1   21.190001   13.727000   14.676000
 O   23.558001   14.583000   13.502000
 C   24.625999   15.560000   13.398000
 C   24.993000   16.233000   14.702000
 O   24.174000   17.403999   14.955000
 C   22.839001   17.195999   14.509000
 C   22.766001   17.202999   12.979000
 C   24.042000   16.534000   12.417000
 C   26.409000   16.702000   14.717000
 O   26.759001   17.230000   16.010000
 O   25.066999   17.493000   12.101000
N1   21.583000   16.539000   12.486000
 H   23.747000   10.450000   16.466000
 H   23.745001   10.533000   14.701000
 H   24.875000   12.642000   16.542000
 H   23.573000   14.247000   15.523000
 H   22.355000   12.335000   13.584000
 H   22.309000   12.416000   16.577000
 H   26.288000   10.903000   14.561000
 H   26.212000   10.575000   16.302000
 H   28.069000   11.839000   15.757000
 H   21.302000   10.469000   14.823000
 H   20.503000   13.308000   15.282000
 H   25.496000   15.056000   12.988000
 H   24.854000   15.544000   15.521000
 O   22.048000   18.250999   14.998000
 H   22.507000   16.232000   14.900000
 H   22.777000   18.247000   12.683000
 H   23.754999   15.991000   11.530000
 H   26.554001   17.452999   13.956000
 H   27.062000   15.865000   14.541000
 H   26.125999   17.940001   16.181999
 H   24.700001   18.076000   11.426000
 H   20.957001   17.195000   12.051000
 H   22.004999   18.153000   15.959000
 H   18.679001   13.714000   12.517000
