# Supplementary material for: Bio-inspired asymmetric Zn-N2O2 single-atom catalysts via natural skeleton for efficient N-alkylation of nitroarenes with alcohols
Source: Nat Commun. 2026 Mar 5;17:2242. doi: 10.1038/s41467-026-70172-1 (PMC12963498; doi:10.1038/s41467-026-70172-1)
Supplement: Supplementary file 2 — Supplementary Data 1 [file 41467_2026_70172_MOESM2_ESM.zip › XYZ/Zn-N4.xyz]

90
PDB File
 C   18.436001   24.740999   17.013000
 C   19.849001   25.240999   17.108000
 O   20.606001   24.392000   18.007000
 C   20.667000   23.089001   17.451000
 C   19.306999   22.466000   17.334999
 C   18.417000   23.332001   16.499001
 C   19.908001   26.624001   17.641001
 O   21.271999   27.077000   17.579000
 O   17.077000   22.801001   16.474001
N1   19.372000   21.129999   16.818001
 O   21.356001   22.233999   18.296000
 C   22.768999   22.410999   18.523001
 C   23.520000   23.025999   17.379000
 O   23.855000   22.076000   16.334999
 C   23.024000   20.934000   16.313999
 C   23.198999   20.124001   17.577999
 C   23.209999   21.016001   18.841999
 C   24.823000   23.622999   17.820999
 O   25.462999   24.298000   16.724001
 O   24.533001   21.096001   19.420000
N1   22.173000   19.106001   17.582001
 H   17.851999   25.367001   16.361000
 H   18.006001   24.757000   18.004999
 H   20.330000   25.207001   16.136000
 H   21.129000   23.143999   16.465000
 H   18.910000   22.462999   18.353001
 H   18.743999   23.298000   15.471000
 H   19.552000   26.624001   18.663000
 H   19.283001   27.259001   17.028000
 H   21.306999   27.940001   18.006001
 H   16.754999   22.836000   17.384001
 H   18.419001   20.830999   16.663000
 H   22.882000   23.045000   19.386000
 H   22.940001   23.823999   16.944000
 O   23.419001   20.202000   15.168000
 H   21.990000   21.231001   16.198000
 H   24.181000   19.662001   17.509001
 H   22.524000   20.606001   19.583000
 H   25.465000   22.846001   18.205000
 H   24.641001   24.372000   18.573000
 H   25.572001   23.625999   16.037001
 H   24.812000   20.191000   19.598000
 H   22.403000   18.424999   18.289000
 H   22.947001   19.358000   15.238000
Zn   20.415001   19.839001   17.754999
 C   16.594000   17.745001   14.786000
 C   15.399000   17.690001   15.705000
 O   15.755000   16.999001   16.923000
 C   16.784000   17.702000   17.594999
 C   18.075001   17.493000   16.778999
 C   17.820999   18.261000   15.497000
 C   14.244000   16.974001   15.091000
 O   13.125000   17.098000   15.986000
 O   18.976000   18.187000   14.642000
 N   19.391001   17.933001   17.281000
 O   16.698000   17.212000   18.940001
 C   17.844999   17.530001   19.735001
 C   17.775999   17.010000   21.150000
 O   19.073999   17.229000   21.785000
 C   19.643999   18.547001   21.695000
 C   19.597000   18.968000   20.232000
 C   18.125000   18.983999   19.924000
 C   17.538000   15.540000   21.195999
 O   17.496000   15.048000   22.542000
 O   17.767000   19.868999   18.856001
N1   20.320999   20.094999   19.799999
 H   16.398001   18.365999   13.922000
 H   16.806000   16.733000   14.463000
 H   15.081000   18.691000   15.966000
 H   16.551001   18.754000   17.577000
 H   18.101999   16.433001   16.525999
 H   17.757999   19.309999   15.749000
 H   14.489000   15.931000   14.935000
 H   14.017000   17.455000   14.148000
 H   12.409000   16.573000   15.614000
 H   18.979000   17.315001   14.227000
 H   19.761000   17.271000   17.940001
 H   18.674999   17.014999   19.285000
 H   17.014000   17.541000   21.702000
 O   20.961000   18.417000   22.156000
 H   19.077000   19.233999   22.318001
 H   20.084999   18.125999   19.760000
 H   17.577000   19.351999   20.782000
 H   18.327999   15.054000   20.636999
 H   16.584999   15.327000   20.740000
 H   18.332001   15.314000   22.948000
 H   16.847000   20.098000   19.020000
 H   19.767000   20.937000   19.914000
 H   21.431999   19.188000   21.797001
 H   19.997999   17.886000   16.472000
