# Supplementary material for: Bio-inspired asymmetric Zn-N2O2 single-atom catalysts via natural skeleton for efficient N-alkylation of nitroarenes with alcohols
Source: Nat Commun. 2026 Mar 5;17:2242. doi: 10.1038/s41467-026-70172-1 (PMC12963498; doi:10.1038/s41467-026-70172-1)
Supplement: Supplementary file 4 — Source Data [file 41467_2026_70172_MOESM4_ESM.xlsx]

## Sheet: Figure 1d
Pure chitosan			Zn/CS			Pure chitosan			Zn/CS
Relative Pressure (P/P0)	Quantity Adsorbed (cm3/g STP)		Relative Pressure (P/P0)	Quantity Adsorbed (cm3/g STP)		Pore diameter (nm)	Pore Volume (cm3/g)		Pore diameter (nm)	Pore Volume (cm3/g)
0.05926	35.4042		0.0578	21.9954		3.1045	0.00476		3.0836	0.0065
0.08966	38.7885		0.09159	24.7454		3.3815	0.01492		3.365	0.00486
0.12363	41.9653		0.12745	27.2726		3.6786	0.07829		3.6761	0.01437
0.16474	45.4305		0.16476	29.5803		4.0117	0.0252		4.0241	0.008
0.20525	48.6503		0.20282	31.806		4.4139	0.02366		4.4245	0.00607
0.24044	51.5067		0.24135	33.9315		4.8752	0.02549		4.8904	0.00483
0.28154	54.8494		0.28002	36.0592		5.4379	0.02428		5.4412	0.00405
0.32175	58.265		0.31874	38.2432		6.1301	0.02417		6.1075	0.00391
0.35677	61.3226		0.35756	40.3922		6.8933	0.02443		6.9326	0.0038
0.39751	65.1044		0.39643	42.5713		7.9495	0.02592		7.9803	0.00332
0.43714	68.9549		0.43518	44.8533		9.4077	0.02727		9.3697	0.00247
0.47627	72.8768		0.47384	47.2935		11.3901	0.02612		11.3193	0.00188
0.51486	77.1051		0.51699	50.1966		14.5363	0.02264		14.3053	0.00122
0.55287	81.6607		0.55382	52.8984		19.8388	0.01911		19.4557	0.00075934
0.59469	87.1948		0.59108	55.8861		32.0909	0.01014		30.5575	0.00034841
0.63077	92.5162		0.63285	59.6173		70.9812	0.0017		70.9138	8.2878e-05
0.67099	99.8203		0.66861	63.4347
0.71005	107.558		0.70815	68.8043
0.74806	116.73		0.75001	76.0819
0.78989	130.789		0.78773	85.3433
0.82483	147.472		0.82509	99.2377
0.86496	174.28		0.86679	125.759
0.90333	213.876		0.90346	170.655
0.94232	287.884		0.94145	260.818
0.98059	471.605		0.98276	375.359
0.9508	411.597		0.94537	353.84
0.9109	313.205		0.90936	303.178
0.87287	247.162		0.87146	234.596
0.83189	202.372		0.83155	174.924
0.79154	170.95		0.79371	133.839
0.75318	149.028		0.75515	106.459
0.70833	130.525		0.70646	85.1736
0.67493	119.938		0.6719	75.5059
0.6347	109.284		0.63077	66.8637
0.59347	99.9889		0.59998	61.7928
0.55471	92.172		0.54966	55.2367
0.51564	85.3984		0.51876	51.9159
0.47592	78.9823		0.48215	48.3916
0.44158	69.3606		0.43518	42.5924
0.40111	64.4014		0.40092	40.3424
0.36461	60.8476		0.36314	38.1345
0.32612	57.2858		0.32441	35.9574
0.28703	53.7782		0.28548	33.7519
0.24799	50.3321		0.2465	31.514
0.20872	46.9743		0.2075	29.2612
0.16963	43.6122		0.16851	26.9257
0.13061	40.1742		0.12961	24.4637
0.09198	36.4663		0.091	21.6425
0.05376	32.3752		0.05283	18.3315

## Sheet: Figure 1e
Zn 2P
B.E.(eV)	Raw	Peak	Sum	Background
1052.28	15221
1052.18	15037.5
1052.08	15059.3
1051.98	14863.8
1051.88	15179.8
1051.78	14831.2
1051.68	14978.5
1051.58	14961.4
1051.48	15046.1
1051.38	14973
1051.28	15027.4
1051.18	14957.3
1051.08	14909.1
1050.98	14983.8
1050.88	14989.3
1050.78	14821.9
1050.68	14992.8
1050.58	15078
1050.48	15135.6
1050.38	15205.5
1050.28	15011.7
1050.18	15110.4
1050.08	15261.9
1049.98	15074.8
1049.88	14949.7
1049.78	15078.4
1049.68	14971
1049.58	15222.1
1049.48	15180.9
1049.38	15063.5
1049.28	15251.5
1049.18	15157.7
1049.08	15147.4
1048.98	15118	15118	15118.6	15118
1048.88	15028.1	15118.5	15119.1	15118.5
1048.78	15052	15118.9	15119.5	15119
1048.68	15033.2	15119.4	15120	15119.5
1048.58	15103.8	15119.8	15120.5	15120
1048.48	15005.5	15120.3	15120.9	15120.5
1048.38	15071	15120.8	15121.4	15121.1
1048.28	15113.6	15121.2	15121.9	15121.9
1048.18	14989.7	15121.7	15122.3	15122.7
1048.08	15096.4	15122.1	15122.8	15123.8
1047.98	15189.6	15122.6	15123.2	15125.3
1047.88	15139.5	15123	15123.7	15127.2
1047.78	15194.9	15123.5	15124.2	15129.9
1047.68	15211.6	15124	15124.6	15133.6
1047.58	15283.7	15124.4	15125.1	15138.7
1047.48	15226.4	15124.9	15125.6	15145.9
1047.38	15339.7	15125.3	15126	15155.6
1047.28	15154.5	15125.8	15126.5	15168.8
1047.18	15216.9	15126.2	15127	15186.4
1047.08	15161.2	15126.7	15127.4	15209.6
1046.98	15242	15127.2	15127.9	15239.7
1046.88	15554.7	15127.6	15128.4	15278
1046.78	15528.9	15128.1	15128.8	15326.1
1046.68	15651.4	15128.5	15129.3	15385.3
1046.58	15677.5	15129	15129.8	15457.1
1046.48	15628.6	15129.5	15130.2	15542.1
1046.38	15810.8	15129.9	15130.7	15641.2
1046.28	15638.1	15130.4	15131.1	15754.3
1046.18	15716	15130.8	15131.6	15880.7
1046.08	16161.3	15131.3	15132.1	16019.1
1045.98	16104.4	15131.8	15132.5	16166.8
1045.88	16118.7	15132.2	15133	16320.8
1045.78	16293.7	15132.7	15133.5	16477
1045.68	16463.3	15133.1	15133.9	16630.6
1045.58	16671.6	15133.6	15134.4	16776.7
1045.48	16908.2	15134	15134.9	16909.5
1045.38	16978.1	15134.5	15135.3	17024.1
1045.28	17056.9	15135	15135.8	17115.7
1045.18	17270.6	15135.4	15136.3	17180.4
1045.08	17405.3	15135.9	15136.7	17215.4
1044.98	17160.2	15136.3	15137.2	17219
1044.88	17356.2	15136.8	15137.7	17191.1
1044.78	17338.6	15137.2	15138.1	17133.1
1044.68	17099.3	15137.7	15138.6	17047.5
1044.58	16815	15138.2	15139	16938
1044.48	16939.8	15138.6	15139.5	16809.2
1044.38	16651.4	15139.1	15140	16666.4
1044.28	16458.2	15139.5	15140.5	16514.9
1044.18	16252.1	15140	15140.9	16359.7
1044.08	16198.2	15140.5	15141.4	16205.7
1043.98	15966.8	15140.9	15141.9	16057.4
1043.88	15889.7	15141.4	15142.3	15917.9
1043.78	15815.1	15141.8	15142.8	15789.9
1043.68	15747.9	15142.3	15143.2	15675
1043.58	15576.9	15142.8	15143.7	15573.9
1043.48	15362.7	15143.2	15144.2	15487
1043.38	15450.8	15143.7	15144.7	15413.7
1043.28	15396.3	15144.1	15145.1	15353
1043.18	15502.9	15144.6	15145.6	15303.7
1043.08	15099.8	15145	15146.1	15264.4
1042.98	15138.5	15145.5	15146.5	15233.7
1042.88	15024	15146	15147	15210.2
1042.78	15167.6	15146.4	15147.5	15192.5
1042.68	15371.9	15146.9	15147.9	15179.4
1042.58	15224.3	15147.3	15148.4	15169.9
1042.48	15019.8	15147.8	15148.9	15163.3
1042.38	15036	15148.3	15149.3	15158.7
1042.28	15155.3	15148.7	15149.8	15155.6
1042.18	15210.8	15149.2	15150.3	15153.7
1042.08	15065.4	15149.6	15150.8	15152.6
1041.98	15253.2	15150.1	15151.2	15152
1041.88	15100.4	15150.5	15151.7	15151.7
1041.78	15068.7	15151	15152.2	15151.7
1041.68	15090.4	15151.5	15152.6	15151.9
1041.58	15031	15151.9	15153.1	15152.2
1041.48	15209.5	15152.4	15153.6	15152.5
1041.38	15050.7	15152.8	15154	15152.9
1041.28	15018.9	15153.3	15154.5	15153.4
1041.18	15176.2	15153.8	15155	15153.8
1041.08	15066.8	15154.2	15155.5	15154.2
1040.98	15281.9	15154.7	15155.9	15154.7
1040.88	15078.2	15155.1	15156.4	15155.1
1040.78	15150.4	15155.6	15156.9	15155.6
1040.68	15138.4	15156	15157.3	15156
1040.58	15097.5	15156.5	15157.8	15156.5
1040.48	15115.9	15157	15158.3	15157
1040.38	15332.5	15157.4	15158.8	15157.4
1040.28	15054.6	15157.9	15159.2	15157.9
1040.18	15188.4	15158.3	15159.7	15158.3
1040.08	15147.9	15158.8	15160.2	15158.8
1039.98	15203.2	15159.3	15160.6	15159.3
1039.88	15052.6	15159.7	15161.1	15159.7
1039.78	15103.1	15160.2	15161.6	15160.2
1039.68	15127.8	15160.6	15162.1	15160.6
1039.58	15104.7	15161.1	15162.5	15161.1
1039.48	15009.7	15161.5	15163	15161.5
1039.38	15304.7	15162	15163.5	15162
1039.28	15054.5	15162.5	15164	15162.5
1039.18	15057.2	15162.9	15164.5	15162.9
1039.08	15256.2	15163.4	15164.9	15163.4
1038.98	15116.2	15163.9	15165.4	15163.9
1038.88	15247.2	15164.3	15165.9	15164.3
1038.78	15133.1	15164.8	15166.4	15164.8
1038.68	15161.7	15165.2	15166.8	15165.2
1038.58	15154.7	15165.7	15167.3	15165.7
1038.48	15145	15166.1	15167.8	15166.1
1038.38	14996.7	15166.6	15168.3	15166.6
1038.28	15074.3	15167	15168.7	15167
1038.18	15004.4	15167.5	15169.2	15167.5
1038.08	15201.2	15168	15169.7	15168
1037.98	14889.1	15168.4	15170.2	15168.4
1037.88	15154.7	15168.9	15170.7	15168.9
1037.78	14874.4	15169.4	15171.1	15169.4
1037.68	15304.2	15169.8	15171.6	15169.8
1037.58	14947	15170.3	15172.1	15170.3
1037.48	15083.5	15170.7	15172.6	15170.7
1037.38	15047.3	15171.2	15173.1	15171.2
1037.28	15017.8	15171.6	15173.5	15171.6
1037.18	14945.1	15172.1	15174	15172.1
1037.08	15029	15172.6	15174.5	15172.6
1036.98	15163.4	15173	15175	15173
1036.88	15170.6	15173.5	15175.5	15173.5
1036.78	15123.5	15173.9	15176	15173.9
1036.68	15096.4	15174.4	15176.5	15174.4
1036.58	14916	15174.9	15177	15174.9
1036.48	15034.4	15175.3	15177.4	15175.3
1036.38	15001.7	15175.8	15177.9	15175.8
1036.28	15016.9	15176.2	15178.4	15176.2
1036.18	14908	15176.7	15178.9	15176.7
1036.08	14991.2	15177.1	15179.4	15177.1
1035.98	15171.4	15177.6	15179.9	15177.6
1035.88	15041.1	15178.1	15180.4	15178.1
1035.78	15054.5	15178.5	15180.9	15178.5
1035.68	15029.7	15179	15181.4	15179
1035.58	14982.3	15179.4	15181.9	15179.4
1035.48	14980	15179.9	15182.3	15179.9
1035.38	15069.2	15180.4	15182.8	15180.4
1035.28	14890.8	15180.8	15183.3	15180.8
1035.18	15189.6	15181.3	15183.8	15181.3
1035.08	14907.7	15181.7	15184.3	15181.7
1034.98	15013	15182.2	15184.8	15182.2
1034.88	15019.4	15182.6	15185.3	15182.6
1034.78	15095.5	15183.1	15185.8	15183.1
1034.68	15146.9	15183.6	15186.3	15183.6
1034.58	14917.6	15184	15186.8	15184
1034.48	14846.2	15184.5	15187.3	15184.5
1034.38	15023.5	15184.9	15187.8	15184.9
1034.28	15114.7	15185.4	15188.3	15185.4
1034.18	15093.9	15185.9	15188.9	15185.9
1034.08	15091.8	15186.3	15189.4	15186.3
1033.98	14989.3	15186.8	15189.9	15186.8
1033.88	14969.1	15187.2	15190.4	15187.2
1033.78	14963.7	15187.7	15190.9	15187.7
1033.68	15174.1	15188.1	15191.4	15188.1
1033.58	15190.2	15188.6	15191.9	15188.6
1033.48	15180.2	15189.1	15192.4	15189.1
1033.38	14974.7	15189.5	15192.9	15189.5
1033.28	15032.3	15190	15193.5	15190
1033.18	15289.1	15190.4	15194	15190.4
1033.08	15144.8	15190.9	15194.5	15190.9
1032.98	15088.4	15191.4	15195	15191.4
1032.88	14979.6	15191.8	15195.5	15191.8
1032.78	15015.9	15192.3	15196.1	15192.3
1032.68	15002.5	15192.7	15196.6	15192.7
1032.58	15190.7	15193.2	15197.1	15193.2
1032.48	15225.8	15193.6	15197.7	15193.6
1032.38	15172.4	15194.1	15198.2	15194.1
1032.28	15006.1	15194.6	15198.7	15194.6
1032.18	15166.9	15195	15199.3	15195
1032.08	15051.6	15195.5	15199.8	15195.5
1031.98	15000.1	15195.9	15200.4	15195.9
1031.88	15012	15196.4	15200.9	15196.4
1031.78	14900.2	15196.9	15201.5	15196.9
1031.68	15087.4	15197.3	15202	15197.3
1031.58	15109.3	15197.8	15202.6	15197.8
1031.48	15126.3	15198.2	15203.1	15198.2
1031.38	15015	15198.7	15203.7	15198.7
1031.28	15173.8	15199.1	15204.3	15199.1
1031.18	15029.2	15199.6	15204.8	15199.6
1031.08	15226.8	15200.1	15205.4	15200.1
1030.98	15138.2	15200.5	15206	15200.5
1030.88	15145.5	15201	15206.5	15201
1030.78	15060.4	15201.4	15207.1	15201.4
1030.68	15061.7	15201.9	15207.7	15201.9
1030.58	14901.1	15202.4	15208.3	15202.4
1030.48	15167.7	15202.8	15208.9	15202.8
1030.38	14995.5	15203.3	15209.5	15203.3
1030.28	15021	15203.7	15210.1	15203.7
1030.18	15232.1	15204.2	15210.7	15204.2
1030.08	15083	15204.6	15211.4	15204.6
1029.98	15004.8	15205.1	15212	15205.1
1029.88	14962.2	15205.6	15212.6	15205.6
1029.78	15124.1	15206	15213.2	15206
1029.68	15012.9	15206.5	15213.9	15206.5
1029.58	15075.7	15206.9	15214.5	15206.9
1029.48	14989.5	15207.4	15215.2	15207.4
1029.38	15023.4	15207.9	15215.9	15207.9
1029.28	14985.7	15208.3	15216.5	15208.3
1029.18	14944.8	15208.8	15217.2	15208.8
1029.08	14916.8	15209.2	15217.9	15209.2
1028.98	15031.7	15209.7	15218.6	15209.7
1028.88	14985.3	15210.1	15219.3	15210.1
1028.78	15025.1	15210.6	15220	15210.6
1028.68	15103.6	15211.1	15220.8	15211.1
1028.58	14982.7	15211.5	15221.5	15211.5
1028.48	15155.3	15212	15222.3	15212
1028.38	15116.4	15212.4	15223	15212.4
1028.28	15091.7	15212.9	15223.8	15212.9
1028.18	15101.8	15213.4	15224.6	15213.4
1028.08	15217.9	15213.8	15225.4	15213.8
1027.98	15108.3	15214.3	15226.3	15214.3
1027.88	15141.7	15214.7	15227.1	15214.7
1027.78	15024.2	15215.2	15228	15215.2
1027.68	15045.8	15215.6	15228.9	15215.6
1027.58	15074	15216.1	15229.8	15216.1
1027.48	15076.6	15216.6	15230.8	15216.6
1027.38	15230.3	15217	15231.7	15217
1027.28	15195.1	15217.5	15232.7	15217.5
1027.18	15009.8	15217.9	15233.7	15217.9
1027.08	15160.7	15218.4	15234.8	15218.4
1026.98	15164	15218.9	15235.9	15218.9
1026.88	15089.7	15219.3	15237	15219.3
1026.78	15043.8	15219.8	15238.2	15219.8
1026.68	14943.5	15220.2	15239.4	15220.2
1026.58	14947.7	15220.7	15240.6	15220.7
1026.48	15202.2	15221.1	15241.9	15221.1
1026.38	15094.4	15221.6	15243.3	15221.6
1026.28	14973.8	15222.1	15244.7	15222.1
1026.18	15190.9	15222.5	15246.2	15222.5
1026.08	15006.9	15223	15247.7	15223
1025.98	15156.9	15223.5	15249.4	15223.5
1025.88	14977.5	15223.9	15251.1	15223.9
1025.78	15199.3	15224.4	15252.9	15224.4
1025.68	15322.4	15224.8	15254.8	15224.8
1025.58	15169.3	15225.3	15256.8	15225.3
1025.48	15031.6	15225.7	15259	15225.7
1025.38	15169	15226.2	15261.3	15226.2
1025.28	15641.9	15226.6	15263.8	15226.6
1025.18	15105.6	15227.1	15266.6	15227.1
1025.08	15219.4	15227.6	15269.7	15227.6
1024.98	15180	15228	15273.2	15228
1024.88	15405.1	15228.5	15277.2	15228.5
1024.78	15491.8	15229	15282	15229
1024.68	15260	15229.4	15287.9	15229.4
1024.58	15445.5	15229.9	15295.3	15229.9
1024.48	15337.8	15230.3	15304.7	15230.3
1024.38	15207.6	15230.8	15317	15230.8
1024.28	15365.9	15231.2	15333.3	15231.2
1024.18	15372.3	15231.7	15354.8	15231.7
1024.08	15567.3	15232.2	15383.5	15232.2
1023.98	15586.6	15232.6	15421.3	15232.6
1023.88	15780.4	15233.1	15470.9	15233.1
1023.78	15723.6	15233.5	15535.2	15233.5
1023.68	15727.4	15234	15617.6	15234
1023.58	15708	15234.5	15721.4	15234.5
1023.48	15982.3	15234.9	15850.2	15234.9
1023.38	16070.4	15235.4	16007.2	15235.4
1023.28	16287.4	15235.8	16195	15235.8
1023.18	16672.8	15236.3	16415.5	15236.3
1023.08	16691.9	15236.7	16668.8	15236.7
1022.98	16890.2	15237.2	16954	15237.2
1022.88	17191.9	15237.7	17267.4	15237.7
1022.78	17364.5	15238.1	17603.7	15238.1
1022.68	17874.6	15238.6	17955.5	15238.6
1022.58	18261.2	15239	18312.3	15239
1022.48	18651.7	15239.5	18662.9	15239.5
1022.38	18987	15240	18993.3	15240
1022.28	19247	15240.4	19289.6	15240.4
1022.18	19478.1	15240.9	19537.5	15240.9
1022.08	19868	15241.3	19723.5	15241.3
1021.98	19960.8	15241.8	19836.7	15241.8
1021.88	20017.8	15242.2	19870	15242.2
1021.78	19791.5	15242.7	19821.3	15242.7
1021.68	19642.1	15243.2	19693.7	15243.2
1021.58	19547.2	15243.6	19495.3	15243.6
1021.48	19336.2	15244.1	19237.5	15244.1
1021.38	18884.7	15244.5	18934.1	15244.5
1021.28	18659.4	15245	18599.5	15245
1021.18	18260.9	15245.5	18247.5	15245.5
1021.08	17918.1	15245.9	17891.7	15245.9
1020.98	17408.9	15246.4	17543.2	15246.4
1020.88	17062.8	15246.8	17211.9	15246.8
1020.78	16794.8	15247.3	16904.7	15247.3
1020.68	16569.9	15247.7	16626.6	15247.7
1020.58	16312.4	15248.2	16380.8	15248.2
1020.48	16140.2	15248.7	16167.8	15248.7
1020.38	15978.3	15249.1	15987.2	15249.1
1020.28	15747.7	15249.6	15837.1	15249.6
1020.18	15909.1	15250	15714.4	15250
1020.08	15684.4	15250.5	15616.1	15250.5
1019.98	15658.9	15251	15538.5	15251
1019.88	15569.5	15251.4	15478.4	15251.4
1019.78	15459.5	15251.9	15432.3	15251.9
1019.68	15269.5	15252.3	15397.4	15252.3
1019.58	15265.5	15252.8	15371.2	15252.8
1019.48	15251.5	15253.2	15351.7	15253.2
1019.38	15350.6	15253.7	15337.3	15253.7
1019.28	15403.7	15254.2	15326.5	15254.2
1019.18	15435.3	15254.6	15318.5	15254.6
1019.08	15429.1	15255.1	15312.4	15255.1
1018.98	15105.1	15255.5	15307.7	15255.5
1018.88	15247.4	15256	15303.9	15256
1018.78	15168.4	15256.5	15301	15256.5
1018.68	15429	15256.9	15298.5	15256.9
1018.58	15276.1	15257.4	15296.4	15257.4
1018.48	15561.5	15257.8	15294.6	15257.8
1018.38	15160.5	15258.3	15293	15258.3
1018.28	15229.9	15258.8	15291.6	15258.8
1018.18	15334.9	15259.2	15290.4	15259.2
1018.08	15256.3	15259.7	15289.3	15259.7
1017.98	15301.6	15260.1	15288.4	15260.1
1017.88	15350.6	15260.6	15287.5	15260.6
1017.78	15260.4	15261	15286.7	15261
1017.68	15447.2	15261.5	15286	15261.5
1017.58	15236.3	15262	15285.4	15262
1017.48	15441.6	15262.4	15284.9	15262.4
1017.38	15351.1	15262.9	15284.4	15262.9
1017.28	15302.1	15263.3	15283.9	15263.3
1017.18	15473.3	15263.8	15283.6	15263.8
1017.08	15239.5	15264.2	15283.2	15264.2
1016.98	15326.3	15264.7	15283	15264.7
1016.88	15414.2	15265.2	15282.7	15265.2
1016.78	15292.3	15265.6	15282.5	15265.6
1016.68	15261	15266.1	15282.4	15266.1
1016.58	15136.6	15266.5	15282.2	15266.5
1016.48	15271.7	15267	15282.1	15267
1016.38	15317.6	15267.5	15282	15267.5
1016.28	15149.5	15267.9	15282	15267.9
1016.18	15180.9	15268.4	15282	15268.4
1016.08	15349.8	15268.8	15282	15268.8
1015.98	15096.3	15269.3	15282	15269.3
1015.88	15131.2	15269.8	15282.1	15269.8
1015.78	15107.5	15270.2	15282.1	15270.2
1015.68	15300.9	15270.7	15282.2	15270.7
1015.58	15252.8	15271.1	15282.3	15271.1
1015.48	15279.7	15271.6	15282.4	15271.6
1015.38	15273.9	15272	15282.6	15272
1015.28	15272.5	15272.5	15282.7	15272.5

## Sheet: Figure 1f
Pure calcined chitosan								Zn/CS
B.E.(eV)	Raw	Peak	Sum	Background	Peak			B.E.(eV)	Raw	Peak	Sum	Background	Peak
545.3	12937.7							545.24	13564.9
545.2	13048.5							545.14	13390.2
545.1	12857.1							545.04	13233
545	12741.7							544.94	13249.5
544.9	12804.9							544.84	13274.7
544.8	12580.9							544.74	13430.7
544.7	12666.6							544.64	13059
544.6	12455.4							544.54	13285.5
544.5	12372.4							544.44	13238.8
544.4	12515.5							544.34	12752.4
544.3	12170.9							544.24	13079.7
544.2	12451.3							544.14	13155.4
544.1	12374.6							544.04	13100.8
544	12183							543.94	13112.3
543.9	12128.1							543.84	12876.8
543.8	12567.1							543.74	12780.4
543.7	12657.3							543.64	12686.5
543.6	12163.4							543.54	12622.9
543.5	12040.5							543.44	12825
543.4	11994.5							543.34	12347.6
543.3	12025.9							543.24	12748.1
543.2	11963.4							543.14	12514.7
543.1	12222.1							543.04	12329.4
543	11677.6							542.94	12129.6
542.9	11686.4							542.84	12366.6
542.8	11865.3							542.74	12529.3
542.7	11944.1							542.64	12519.6
542.6	11725.1							542.54	12551.1
542.5	11653.6							542.44	12635
542.4	11410.1							542.34	12239.8
542.3	11467.8							542.24	12339.6
542.2	11611.6							542.14	12255.4
542.1	11584.5							542.04	12055.9
542	11962.7							541.94	11971
541.9	11701.8							541.84	12472
541.8	11768.5							541.74	12086.1
541.7	11596.9							541.64	12320.4
541.6	11575.3							541.54	12320
541.5	11878.6							541.44	12164.7
541.4	11769.2							541.34	12473.4
541.3	11520.9							541.24	12159.9
541.2	11605.4							541.14	12057.4
541.1	11393.6							541.04	11963.7
541	11448.8							540.94	11701.8
540.9	11533.6							540.84	12345.2
540.8	11681.1							540.74	12205.4
540.7	11618.1							540.64	11943.2
540.6	11450.8							540.54	12307.8
540.5	11298.8							540.44	12135.4
540.4	11729.2							540.34	12456.2
540.3	11619.2							540.24	12172.5
540.2	11519							540.14	12216.9
540.1	11841							540.04	12119.2
540	11781.7							539.94	12120.2
539.9	11201.5							539.84	12338.5
539.8	11437.7							539.74	12298.6
539.7	11897.8							539.64	12341.4
539.6	11725.5							539.54	12211.7
539.5	11668.8							539.44	11933.5
539.4	11671.3							539.34	12024.6
539.3	11734.6							539.24	12024.2
539.2	12004.2							539.14	11989.5
539.1	11522.8							539.04	11857.3
539	11430.2							538.94	12525.7
538.9	11927.7							538.84	12219.1
538.8	11753.3							538.74	12302
538.7	11734.9							538.64	11715.4
538.6	11247.9							538.54	12493.6
538.5	11663.9							538.44	12180.5
538.4	11867.4							538.34	12124.4
538.3	11925							538.24	12440.6
538.2	11748.5							538.14	12301.1
538.1	11759.6							538.04	12505.3
538	11692.3	11692.3	11717.8	11720.9	11798.8			537.94	12548.7	12548.7	12592.3	12548.7	12548.7
537.9	11685.4	11692.3	11718.5	11721.8	11803.2			537.84	12471.8	12548.7	12593.5	12548.7	12548.7
537.8	11734.7	11692.3	11719.3	11722.8	11808			537.74	12530.9	12548.9	12595.1	12548.9	12548.9
537.7	11768.1	11692.2	11720	11723.8	11812.9			537.64	12571.7	12549	12596.5	12549	12549
537.6	11668.2	11692	11720.6	11724.7	11818.1			537.54	12307.3	12548.9	12597.8	12548.9	12549
537.5	11937.9	11692.1	11721.6	11725.9	11824			537.44	12601.5	12549.6	12600	12549.6	12549.7
537.4	11779.4	11691.5	11721.9	11726.5	11829.6			537.34	12355.6	12549.4	12601.4	12549.4	12549.6
537.3	11782.9	11691.3	11722.7	11727.6	11836.1			537.24	12190.7	12550	12603.6	12550	12550.3
537.2	11716.2	11691.1	11723.5	11728.7	11843.2			537.14	12435.6	12551	12606.3	12551	12551.6
537.1	11678.5	11691.1	11724.5	11730.1	11851.2			537.04	12613.8	12551.3	12608.4	12551.3	12552.3
537	12093	11691.1	11725.6	11731.6	11860			536.94	12632.9	12551.1	12610.1	12551.1	12552.8
536.9	12007.8	11690.2	11725.8	11732.3	11869			536.84	12519.9	12550.9	12611.9	12550.9	12553.5
536.8	12133.3	11689.4	11726.3	11733.2	11879.5			536.74	12199.2	12551	12614	12551	12555.2
536.7	11943.8	11688.4	11726.6	11734	11891.5			536.64	12090.5	12552	12617.2	12552	12558.5
536.6	12157	11687.8	11727.3	11735.3	11906.1			536.54	12727.6	12553.2	12620.8	12553.4	12563.3
536.5	12679.2	11686.7	11727.7	11736.2	11923.1			536.44	12855.3	12552.8	12622.7	12552.9	12568
536.4	12056.9	11684.5	11726.9	11736	11942.8			536.34	12762	12551.9	12624.4	12552.2	12574.8
536.3	11913.5	11683.6	11727.6	11737.4	11969			536.24	12509.2	12551.3	12626.5	12551.9	12585.2
536.2	12254.9	11683.1	11728.8	11739.4	12002			536.14	12412.4	12551.4	12629.5	12552.3	12601
536.1	11998.8	11681.7	11729.2	11740.6	12042.8			536.04	12408	12551.8	12632.9	12553.2	12623.3
536	12197.5	11681	11730.3	11742.7	12095.2			535.94	12745.4	12552.2	12636.5	12554.4	12654.1
535.9	12366.2	11679.8	11731.1	11744.6	12161.2			535.84	12970.6	12551.7	12639.3	12555.1	12694.9
535.8	12544	11678.2	11731.6	11746.3	12244.5			535.74	12936.4	12550.5	12641.7	12555.8	12749.4
535.7	12413.8	11676.2	11731.9	11748	12349.2			535.64	13054.6	12549.5	12644.4	12557.5	12822
535.6	13011.9	11674.5	11732.5	11750.4	12481.3			535.54	13233.4	12548	12647	12560.2	12916.9
535.5	13060.2	11671.5	11732	11752	12644.3			535.44	13153.2	12546.1	12649.4	12564.4	13038.7
535.4	12954.4	11668.3	11731.5	11754.3	12845.7			535.34	13226.7	12544.5	12652.3	12571.4	13194
535.3	13447.8	11665.3	11731.4	11757.8	13092.4			535.24	13896	12542.6	12655.3	12582	13388.2
535.2	13601.3	11661.2	11730.4	11761.7	13389.2			535.14	13936.9	12538.8	12656.7	12595.9	13625.5
535.1	13859.1	11656.7	11729.2	11767.3	13743.5			535.04	14263.5	12534.9	12658.4	12616.7	13913.8
535	14529.9	11651.6	11727.6	11775.3	14160.4			534.94	14500.2	12530.1	12659.6	12645.9	14257
534.9	15119.4	11645	11724.8	11785.8	14643.6			534.84	15133.3	12524.6	12660.6	12686.8	14659.9
534.8	15417.5	11637	11721	11800.8	15196.6			534.74	15624.6	12517.4	12660.3	12742	15124
534.7	16029.5	11628.3	11716.8	11822.9	15820.4			534.64	16124.6	12508.8	12659.3	12816.5	15649.9
534.6	16778.9	11618.1	11711.5	11854.5	16513.3			534.54	16362.2	12498.7	12657.6	12915.8	16235.9
534.5	17689.8	11606.2	11705.1	11898.9	17269.5			534.44	17676.8	12488	12656	13046.9	16877
534.4	18217.2	11592.2	11697.2	11960.5	18080.8			534.34	18210.3	12473.5	12651.9	13214.5	17562.3
534.3	19506.2	11577	11689	12046.2	18937.1			534.24	19696.2	12457.6	12647.6	13429.1	18282.7
534.2	20259.7	11558.7	11679	12161	19820.4			534.14	20716.9	12437.5	12640.8	13697.3	19019.7
534.1	21466.6	11538.6	11668.8	12314.9	20714.1			534.04	21438.1	12414.5	12633.4	14030.4	19757.7
534	22566.7	11515.7	11658	12516.1	21594.2			533.94	22544	12389.4	12626.9	14439	20476.3
533.9	24090.7	11490.3	11647.7	12775.4	22436.6			533.84	23982.4	12361.2	12621.1	14932.5	21153.3
533.8	25014.3	11461.2	11638.1	13103.4	23213.9			533.74	24936.9	12328.9	12616.5	15519.9	21765.9
533.7	26313.8	11430	11632.3	13512.4	23898.4			533.64	26480	12293.9	12615.9	16209.9	22293.2
533.6	27071.3	11395.7	11631.6	14013	24462.4			533.54	27139	12254.4	12619.9	17008.2	22714.6
533.5	28851.5	11359.5	11640.1	14615.3	24880.7			533.44	28871.8	12213.1	12633.5	17920	23015
533.4	29221.9	11319.2	11659.1	15324.6	25130.2			533.34	30424.8	12166.8	12657	18943	23179.2
533.3	30250.1	11278	11696.7	16148.6	25199.8			533.24	32277.1	12116	12695.1	20074.5	23199.6
533.2	31467.6	11234.2	11756.8	17084.1	25082.1			533.14	33651.4	12060	12751.2	21303.8	23072.5
533.1	32872.2	11187.6	11845.9	18125.9	24780.5			533.04	34405	12000	12832.3	22620	22802
533	33254.5	11137.6	11971	19260.2	24307.5			532.94	35315.1	11937.8	12945.6	24004.2	22397.9
532.9	34472.4	11086.7	12143	20471.2	23685.5			532.84	36820.9	11872.8	13097.2	25432.7	21872.5
532.8	35000	11032.8	12369.3	21732.4	22936.8			532.74	38286.3	11803.5	13291.8	26875.8	21240.5
532.7	36051.7	10977.5	12659.9	23011.9	22091.6			532.64	39079.8	11729.9	13535.4	28298.9	20522.3
532.6	36712.9	10919.7	13022.6	24273	21175.6			532.54	40417.8	11653.9	13835.6	29669.7	19740.7
532.5	37438	10860.3	13464.7	25473.4	20218.2			532.44	41198.2	11573.9	14194.8	30947.3	18917.1
532.4	38232.4	10799	13991.2	26570.2	19243.9			532.34	41666.5	11491.6	14617.2	32096.9	18074.3
532.3	38656.5	10735.8	14603.8	27519.9	18274.6			532.24	42562.2	11407.8	15104	33084	17232.8
532.2	39374.3	10671.4	15300.1	28280.5	17331.7			532.14	42442.8	11321.2	15650.8	33873.7	16410.4
532.1	39449.2	10605.3	16073	28816.1	16429.5			532.04	43401.9	11234.7	16254.8	34442.4	15623.7
532	40187.1	10538.8	16910.3	29099.7	15582.7			531.94	43562.8	11145.3	16902.6	34765.3	14882.5
531.9	40930.3	10470.5	17792.5	29113.3	14798.2			531.84	44969.1	11055.2	17583.2	34831.7	14196.7
531.8	40707.3	10400.2	18696.5	28852.7	14080.8			531.74	44333.7	10961	18276.1	34632.9	13567.6
531.7	40754	10330.4	19594.2	28329.6	13435.8			531.64	44892.3	10868.2	18964.7	34178.1	13003.7
531.6	40676.8	10260.3	20453.3	27564.4	12861.5			531.54	44386.8	10773.7	19622.2	33475.4	12500.6
531.5	39735.5	10190.2	21236.9	26589.7	12356.2			531.44	42835.3	10680.3	20223.3	32547.9	12059.1
531.4	39340.9	10122.1	21910.9	25446	11917.3			531.34	42357.4	10590.9	20742.6	31424.6	11677.8
531.3	38637.9	10054.7	22438.8	24173.8	11537.7			531.24	41901.7	10502.6	21148.4	30133.2	11348.2
531.2	36810	9988.85	22789.3	22819.6	11212.6			531.14	40907.6	10415.4	21413.9	28710.5	11065
531.1	35886.2	9927.02	22942.2	21427.5	10937.5			531.04	39269.6	10330.6	21520.3	27193.6	10823.2
531	34319.4	9867.19	22882.4	20036.9	10704.4			530.94	37136.3	10250.2	21457.5	25623.7	10619
530.9	32066.5	9810.83	22611.5	18683.7	10508.3			530.84	35515.5	10175.5	21225.9	24037.7	10448.1
530.8	29773	9759.54	22143.6	17398	10345.2			530.74	33463	10105.1	20833.5	22466.8	10304
530.7	28065.2	9713.41	21502.7	16204.3	10210.3			530.64	31397.7	10040.2	20301.1	20943.9	10183.4
530.6	26442.3	9671.11	20717.9	15115.9	10097.5			530.54	28982.7	9980.83	19653.6	19492.5	10082.7
530.5	24712.4	9632.46	19825.5	14143.4	10003.2			530.44	27094.9	9928.03	18921.1	18135.1	9999.54
530.4	22980.1	9597.7	18862.1	13290.1	9924.35			530.34	25371.2	9880.32	18131	16884.3	9929.89
530.3	21028.5	9566.85	17863.1	12554.3	9858.37			530.24	23026.6	9837.27	17310	15748.5	9871.18
530.2	19736.2	9540.44	16863.1	11932	9803.77			530.14	21217.7	9800.62	16486	14735.4	9823.52
530.1	17602.2	9516.94	15888.4	11412.5	9757.4			530.04	19331.3	9768.89	15678.4	13843	9784.16
530	16395.1	9498.3	14966	10988.4	9719.95			529.94	18415.7	9742.32	14906.7	13069.4	9752.37
529.9	15310.4	9482.41	14111.5	10645.8	9688.33			529.84	16649.1	9718.22	14182.1	12405.5	9724.75
529.8	14699.3	9468.97	13336.9	10373	9661.53			529.74	15701.9	9698.96	13517.2	11845.4	9703.15
529.7	13786.6	9456.92	12649.5	10158.2	9637.92			529.64	14689.3	9682.27	12917.2	11378.2	9684.93
529.6	13010.3	9446.94	12051.4	9991.68	9617.78			529.54	14023.5	9668.36	12385	10993.5	9670.02
529.5	12330.3	9438.73	11541.6	9864.17	9600.52			529.44	13174.6	9656.26	11920.8	10680.4	9657.28
529.4	11623.4	9432.06	11114.7	9767.51	9585.7			529.34	11901.9	9646.48	11522.6	10429.4	9647.1
529.3	11274.7	9427.01	10763.5	9695.14	9573.22			529.24	12131.3	9640.21	11187.6	10232.1	9640.59
529.2	10999.8	9422.75	10479.3	9640.92	9562.13			529.14	11398	9633.29	10906.7	10075.9	9633.51
529.1	10467.2	9419.12	10252.5	9600.28	9552.19			529.04	10801.2	9628.39	10676.1	9955.66	9628.52
529	10205.5	9416.7	10075	9570.47	9543.92			528.94	10957.1	9625.13	10489.6	9864.53	9625.2
528.9	10303.5	9414.88	9937.55	9548.26	9536.64			528.84	10876.7	9621.43	10338.5	9794.64	9621.47
528.8	10174.4	9412.83	9831.58	9530.86	9529.48			528.74	10400.3	9617.94	10217.4	9741.86	9617.96
528.7	9942.13	9411.08	9751.03	9517.36	9522.93			528.64	10002.6	9615.76	10122.2	9703.47	9615.78
528.6	9663.71	9409.85	9690.39	9506.96	9517.2			528.54	10046.1	9614.69	10047.8	9676.07	9614.7
528.5	9810.15	9409.27	9645.18	9499.03	9512.39			528.44	10143.1	9613.49	9988.92	9655.99	9613.49
528.4	9361.32	9408.35	9610.68	9492.05	9507.47			528.34	10002.3	9612.02	9941.97	9641.12	9612.02
528.3	9311.51	9408.45	9585.34	9487.04	9503.81			528.24	9976.95	9610.93	9904.81	9630.64	9610.93
528.2	9347.22	9408.68	9566.09	9482.83	9500.48			528.14	9785.84	9609.92	9874.95	9623.11	9609.92
528.1	9733.67	9408.82	9551.05	9479.06	9497.25			528.04	9870.98	9609.43	9851.06	9618.17	9609.43
528	9408.07	9408.07	9538.23	9474.78	9493.32			527.94	9608.7	9608.7	9831.08	9614.43	9608.7
527.9	9514.82							527.84	9542.46
527.8	9363.66							527.74	9551.63
527.7	9380.05							527.64	9557.83
527.6	9397.07							527.54	9702.37
527.5	9281.92							527.44	9775.05
527.4	9359.16							527.34	9517.02
527.3	9555.56							527.24	9749.14
527.2	9554.63							527.14	9848.71
527.1	8996.37							527.04	9411.36
527	9602.7							526.94	9646.34
526.9	9167.97							526.84	9509.59
526.8	9205.92							526.74	9700.72
526.7	9346.98							526.64	9404.43
526.6	9243.26							526.54	9383.91
526.5	9305.04							526.44	9598.29
526.4	9378.59							526.34	9573.25
526.3	9578.15							526.24	9447.13
526.2	9252.37							526.14	9260.8
526.1	9194.83							526.04	9201.39
526	8968.33							525.94	9224.36
525.9	9375.94							525.84	9494.33
525.8	9095.6							525.74	9648.19
525.7	9622.67							525.64	9424.62
525.6	9387.5							525.54	9311.19
525.5	9383.69							525.44	9742.72
525.4	9558.92							525.34	9554.25
525.3	9368.25							525.24	9536.07

## Sheet: Figure 1g
Pure calcined chitosan						Zn/CS
B.E.(eV)	Raw	Peak	Sum			B.E.(eV)	Raw	Peak	Sum
410.3	9157.31	9157.31	9160.87			410.28	8749.36	8749.36	8751.2
410.2	9208.83	9157.31	9160.94			410.18	8771.26	8749.36	8751.24
410.1	9423.19	9157.15	9160.85			410.08	8602.72	8749.3	8751.22
410	9152.84	9156.34	9160.11			409.98	8665.57	8749.68	8751.63
409.9	9070.11	9156.35	9160.19			409.88	8685.6	8749.9	8751.89
409.8	9206.2	9156.61	9160.53			409.78	8795.17	8750.07	8752.09
409.7	9214.99	9156.46	9160.46			409.68	8746.82	8749.95	8752.02
409.6	8776.9	9156.28	9160.36			409.58	8821.22	8749.96	8752.07
409.5	9513.71	9157.44	9161.6			409.48	8947.87	8749.77	8751.92
409.4	9092.96	9156.35	9160.6			409.38	8621.16	8749.26	8751.46
409.3	9050.47	9156.55	9160.88			409.28	8874.92	8749.59	8751.83
409.2	9277.74	9156.87	9161.3			409.18	8678.11	8749.27	8751.56
409.1	9001.46	9156.5	9161.02			409.08	8638.6	8749.45	8751.79
409	9049.7	9156.98	9161.59			408.98	8966.73	8749.74	8752.12
408.9	9299.1	9157.3	9162.02			408.88	8871.03	8749.18	8751.61
408.8	9371.49	9156.87	9161.69			408.78	8704.25	8748.86	8751.35
408.7	9082.79	9156.21	9161.14			408.68	8766.54	8748.98	8751.52
408.6	9089.98	9156.44	9161.47			408.58	8601.22	8748.93	8751.53
408.5	8900.12	9156.64	9161.79			408.48	8695.55	8749.31	8751.97
408.4	9181.5	9157.43	9162.69			408.38	8714.58	8749.45	8752.17
408.3	9090.98	9157.35	9162.74			408.28	8693.85	8749.54	8752.32
408.2	9106.96	9157.56	9163.06			408.18	8525.13	8749.69	8752.53
408.1	9100.82	9157.71	9163.35			408.08	8743.48	8750.27	8753.18
408	8703.02	9157.89	9163.66			407.98	8698.26	8750.29	8753.27
407.9	9007.11	9159.28	9165.19			407.88	8797.22	8750.42	8753.47
407.8	9219.6	9159.74	9165.8			407.78	8653.61	8750.3	8753.43
407.7	8951.21	9159.56	9165.77			407.68	8744.19	8750.55	8753.75
407.6	9027.18	9160.2	9166.56			407.58	8916.03	8750.57	8753.85
407.5	9403.34	9160.6	9167.13			407.48	8730.69	8750.14	8753.5
407.4	9604.65	9159.86	9166.55			407.38	8723.9	8750.19	8753.64
407.3	9000.94	9158.5	9165.36			407.28	8486.48	8750.26	8753.8
407.2	9299.04	9158.98	9166.02			407.18	8764.78	8750.94	8754.57
407.1	9020.94	9158.55	9165.78			407.08	8916.48	8750.9	8754.63
407	9412.65	9158.98	9166.4			406.98	9071.24	8750.48	8754.31
406.9	9085.7	9158.2	9165.82			406.88	9151.13	8749.65	8753.58
406.8	9033.53	9158.42	9166.26			406.78	9063.76	8748.61	8752.65
406.7	9215.96	9158.8	9166.86			406.68	8617.26	8747.79	8751.95
406.6	9146.22	9158.63	9166.91			406.58	8618.5	8748.13	8752.41
406.5	8931.85	9158.67	9167.19			406.48	8738.86	8748.47	8752.86
406.4	9509.42	9159.36	9168.13			406.38	8864.83	8748.49	8753.02
406.3	9015.99	9158.29	9167.32			406.28	9049.1	8748.19	8752.85
406.2	9123.33	9158.72	9168.03			406.18	8673.1	8747.41	8752.21
406.1	9386.71	9158.83	9168.42			406.08	8811.44	8747.6	8752.55
406	9301.87	9158.14	9168.02			405.98	8519.3	8747.44	8752.53
405.9	9091.76	9157.69	9167.89			405.88	8992.47	8748.03	8753.28
405.8	9267.02	9157.9	9168.42			405.78	9072.31	8747.4	8752.82
405.7	9291.63	9157.56	9168.43			405.68	8797.81	8746.56	8752.16
405.6	9200.92	9157.15	9168.38			405.58	8602.21	8746.42	8752.21
405.5	9140.49	9157.02	9168.62			405.48	8629.05	8746.8	8752.78
405.4	8910.39	9157.07	9169.07			405.38	8815.58	8747.1	8753.29
405.3	9096.35	9157.82	9170.25			405.28	8570.16	8746.92	8753.33
405.2	9027.06	9158.01	9170.89			405.18	8495.13	8747.38	8754.02
405.1	9073.77	9158.41	9171.78			405.08	9032.27	8748.03	8754.92
405	8932.61	9158.67	9172.56			404.98	8860.16	8747.3	8754.45
404.9	9301.89	9159.36	9173.83			404.88	8849.79	8747.01	8754.45
404.8	9284.25	9158.93	9174.03			404.78	9032.48	8746.74	8754.51
404.7	9302.32	9158.54	9174.36			404.68	8795.67	8746	8754.15
404.6	9261.51	9158.1	9174.74			404.58	8508.4	8745.87	8754.44
404.5	9039.79	9157.79	9175.37			404.48	9052.88	8746.49	8755.56
404.4	9323.55	9158.15	9176.87			404.38	8966.96	8745.7	8755.39
404.3	9367.72	9157.64	9177.75			404.28	8882.12	8745.12	8755.58
404.2	8917.92	9157	9178.82			404.18	8746.74	8744.77	8756.2
404.1	9163.58	9157.73	9181.72			404.08	8905.76	8744.77	8757.47
404	8954.12	9157.71	9184.47			403.98	8849.27	8744.35	8758.72
403.9	9262.37	9158.34	9188.67			403.88	8869.84	8744.08	8760.68
403.8	9469.78	9158.02	9192.99			403.78	8925.1	8743.75	8763.35
403.7	9220.71	9157.06	9198.09			403.68	8957.36	8743.28	8766.91
403.6	9206.55	9156.87	9205.81			403.58	9155.5	8742.73	8771.78
403.5	9474.49	9156.72	9215.99			403.48	8837.01	8741.66	8777.99
403.4	9219.13	9155.74	9228.45			403.38	8935.78	8741.42	8787.49
403.3	9365.97	9155.55	9245.66			403.28	8872.85	8740.91	8799.95
403.2	8924.81	9154.91	9267.44			403.18	8818.84	8740.57	8816.76
403.1	9058.05	9155.61	9296.87			403.08	8575.72	8740.37	8839.06
403	9230.15	9155.91	9333.7			402.98	8814.52	8740.8	8868.78
402.9	9331.66	9155.68	9379.6			402.88	9284.58	8740.61	8906.43
402.8	9617.4	9155.14	9436.82			402.78	9155.27	8739.2	8953.46
402.7	9669.28	9153.73	9507.14			402.68	9128.41	8738.12	9013.83
402.6	9651.32	9152.15	9593.92			402.58	9167.2	8737.11	9090.05
402.5	9556.87	9150.62	9700.25			402.48	9080.19	8736	9185.03
402.4	9953.01	9149.38	9829.49			402.38	9334.41	8735.11	9302.64
402.3	10120.9	9146.92	9983.42			402.28	9721.13	8733.56	9445.73
402.2	10118.4	9143.94	10166.1			402.18	9764.37	8731.01	9617.97
402.1	10514.9	9140.95	10381.4			402.08	9810.52	8728.34	9824.37
402	10509	9136.75	10631.5			401.98	9779.85	8725.54	10069
401.9	10851.7	9132.55	10920.5			401.88	10264.3	8722.82	10356.1
401.8	10836.1	9127.29	11249.8			401.78	10654.1	8718.83	10688.1
401.7	11366	9122.06	11622.2			401.68	10900.8	8713.83	11068.1
401.6	11710.3	9115.19	12037.6			401.58	11227.4	8708.18	11498.8
401.5	12428.9	9107.25	12496.2			401.48	11600.1	8701.66	11981
401.4	12880.4	9097.08	12996			401.38	12264	8694.17	12514.9
401.3	13568.5	9085.5	13535.2			401.28	12784.2	8684.94	13097.9
401.2	13804.5	9071.78	14109.1			401.18	13678.6	8674.35	13727.1
401.1	14302.3	9057.29	14714.1			401.08	14312	8661.41	14396.5
401	15430.4	9041.24	15342.2			400.98	14802.3	8646.81	15099.3
400.9	15721.2	9021.68	15983.1			400.88	15836.7	8630.89	15827.4
400.8	16756.1	9001.17	16629.6			400.78	16673.4	8612.27	16568.3
400.7	17684.6	8977.44	17268.4			400.68	17580.4	8591.43	17310.2
400.6	18353.3	8950.79	17888.2			400.58	18360.5	8568.19	18038.9
400.5	19000.9	8922.01	18477.3			400.48	18987.1	8542.88	18739.9
400.4	19222.1	8891.16	19022.9			400.38	19776.1	8515.88	19398.6
400.3	20078.1	8859.54	19514			400.28	20865	8486.77	19999.1
400.2	20087.3	8825.2	19936.4			400.18	20752.4	8454.77	20525.8
400.1	20725.1	8790.73	20282.3			400.08	21182.8	8422.98	20968
400	21183.9	8754.2	20540.3			399.98	21782.4	8390	21312.2
399.9	20824.4	8716.15	20703.4			399.88	21582.2	8355.38	21548.3
399.8	20691.5	8679.09	20769			399.78	21925.3	8321.19	21671.1
399.7	20386.2	8642.33	20733.7			399.68	21441.2	8286.02	21674.9
399.6	20419.7	8606.38	20598			399.58	21286	8252.01	21560.8
399.5	19966.8	8570.22	20363.4			399.48	20874.2	8218.32	21330.2
399.4	19226.8	8535.34	20036.6			399.38	20332.4	8185.6	20988.9
399.3	19167.7	8502.61	19625.9			399.28	20092.1	8154.21	20545.5
399.2	18224.1	8469.97	19138.5			399.18	19680.9	8123.35	20009.9
399.1	18635.3	8440.11	18587.7			399.08	18908.6	8093.47	19395.2
399	17944.7	8408.91	17981.3			398.98	18505.8	8065.51	18716.8
398.9	16889.4	8379.72	17335.3			398.88	17752.3	8038.52	17988.2
398.8	16799.1	8353.67	16663.5			398.78	17255.8	8013.41	17226
398.7	16479.5	8327.82	15975.4			398.68	16520.3	7989.52	16444.8
398.6	15257.4	8302.87	15283.4			398.58	15926.6	7967.47	15659.6
398.5	14562.8	8281.59	14601.3			398.48	15559.1	7946.9	14883.8
398.4	14647	8262.36	13937.3			398.38	14365.8	7927.22	14128.1
398.3	13691.8	8242.82	13297.5			398.28	13429.7	7910.57	13405.1
398.2	12913.7	8226.14	12692.2			398.18	12900.4	7896.31	12722.6
398.1	12324.2	8211.79	12125.9			398.08	11999.9	7883.37	12085.8
398	11827.2	8199.2	11602.2			397.98	11660.7	7872.73	11500.4
397.9	11221	8188.1	11123.2			397.88	11298.3	7862.94	10967.3
397.8	10625.7	8178.82	10690.5			397.78	10628.3	7854.06	10487.7
397.7	9922.62	8171.33	10304			397.68	9983.96	7846.89	10062.2
397.6	10097.5	8165.97	9962.89			397.58	9614.4	7841.36	9688.94
397.5	9578.15	8160.06	9662.67			397.48	9025.95	7836.78	9364.85
397.4	9305.34	8155.72	9402.98			397.38	9273.79	7833.7	9086.98
397.3	9051.07	8152.2	9180.12			397.28	9102.54	7829.98	8849.52
397.2	9019.17	8149.44	8990.85			397.18	8670.05	7826.69	8649.5
397.1	8857.11	8146.78	8831			397.08	8311.27	7824.51	8483.42
397	8754.63	8144.61	8697.65			396.98	8336.99	7823.25	8347.05
396.9	8586.01	8142.74	8587.32			396.88	8173.25	7821.93	8235.37
396.8	8666.49	8141.39	8497.08			396.78	8143.54	7821.02	8145.25
396.7	8041.47	8139.78	8423.31			396.68	7863.86	7820.18	8072.99
396.6	8289.28	8140.08	8365.48			396.58	7991.56	7820.07	8016.23
396.5	8490.69	8139.62	8318.6			396.48	7945.85	7819.63	7971.28
396.4	8299.55	8138.55	8280.74			396.38	8071.94	7819.3	7936.28
396.3	8374.24	8138.05	8251.32			396.28	7777.42	7818.65	7908.86
396.2	8371.49	8137.33	8228.01			396.18	7766	7818.75	7888.47
396.1	8286.26	8136.61	8209.76			396.08	7935.83	7818.89	7873.02
396	7952.98	8136.16	8195.76			395.98	7607.76	7818.59	7860.97
395.9	7924.6	8136.72	8185.92			395.88	7580.39	7819.13	7852.7
395.8	8418.01	8137.37	8178.6			395.78	8000.22	7819.75	7846.74
395.7	8108.45	8136.51	8171.63			395.68	7501.78	7819.28	7841.38
395.6	8084.03	8136.59	8167.04			395.58	7700.01	7820.1	7838.56
395.5	8079.31	8136.75	8163.6			395.48	7725.19	7820.42	7836.17
395.4	8182.38	8136.93	8160.99			395.38	7613.92	7820.66	7834.4
395.3	8404.27	8136.79	8158.67			395.28	7420.17	7821.2	7833.42
395.2	8236.02	8135.97	8156.12			395.18	7914.42	7822.23	7833.3
395.1	8285.06	8135.67	8154.43			395.08	7803.2	7821.99	7832.17
395	8469.99	8135.21	8152.82			394.98	7691.31	7822.04	7831.51
394.9	8419.91	8134.18	8150.84			394.88	7664.8	7822.38	7831.27
394.8	8058.01	8133.31	8149.15			394.78	7850.97	7822.79	7831.2
394.7	8364.06	8133.54	8148.66			394.68	7929.82	7822.72	7830.73
394.6	8474.88	8132.83	8147.32			394.58	7453.49	7822.44	7830.09
394.5	8513.14	8131.79	8145.69			394.48	7961.9	7823.39	7830.73
394.4	8178.95	8130.62	8144			394.38	8058.4	7823.03	7830.09
394.3	8321.65	8130.47	8143.37			394.28	8319.51	7822.43	7829.22
394.2	8275.45	8129.89	8142.33			394.18	8290.55	7821.14	7827.69
394.1	8199.27	8129.44	8141.46			394.08	7735.97	7819.93	7826.25
394	8229.15	8129.23	8140.84			393.98	7760.03	7820.15	7826.26
393.9	8007.12	8128.92	8140.16			393.88	7938.33	7820.3	7826.21
393.8	8050.64	8129.3	8140.17			393.78	7782.9	7819.99	7825.72
393.7	8528.58	8129.54	8140.07			393.68	7856.67	7820.09	7825.63
393.6	8363.39	8128.31	8138.52			393.58	8132.7	7820	7825.36
393.5	7892.14	8127.6	8137.49			393.48	7717.64	7819.19	7824.39
393.4	8270.98	8128.31	8137.91			393.38	7909.71	7819.45	7824.49
393.3	8054.2	8127.88	8137.19			393.28	7744.73	7819.22	7824.11
393.2	8370.81	8128.1	8137.14			393.18	7859.41	7819.41	7824.16
393.1	8243.23	8127.36	8136.14			393.08	7905.45	7819.31	7823.92
393	8399.7	8127.01	8135.54			392.98	7922.5	7819.08	7823.56
392.9	8165.58	8126.17	8134.46			392.88	7686.8	7818.82	7823.17
392.8	8261.28	8126.05	8134.11			392.78	7709.15	7819.16	7823.39
392.7	8308.89	8125.64	8133.48			392.68	7764.58	7819.44	7823.56
392.6	8030.03	8125.08	8132.71			392.58	7682.85	7819.58	7823.59
392.5	8254.24	8125.37	8132.8			392.48	7699.43	7819.94	7823.84
392.4	8540.84	8124.97	8132.21			392.38	7757.67	7820.25	7824.04
392.3	8123.7	8123.7	8130.75			392.28	7820.41	7820.41	7824.11

## Sheet: Figure 2d
	Zn/CS	Zn-foil	ZnO	ZnPc
Energy (eV)	Normalized χμ (E)	Normalized χμ (E)	Normalized χμ (E)	Normalized χμ (E)
9563.1	-0.000745481	-0.000287595	-0.000382086	-0.000556468
9567.73	-0.000216377	-0.000199655	-0.000402062	-0.000686094
9572.41	-0.00038971	-0.000438904	-0.0005293	-0.000689519
9577.15	-0.000846166	-0.000242377	-0.000723837	-0.000658285
9581.96	-0.00101	-0.000739704	-0.00093664	-0.0007513
9586.82	-0.000518707	-0.000581309	-0.00117	-0.000717569
9591.75	0.000188306	-0.000613514	-0.00145	-0.00072804
9596.74	0.00125	-0.000879202	-0.00178	-0.000687707
9601.79	0.0018	-0.000198421	-0.00196	-0.00047624
9606.91	0.00213	-0.000398339	-0.00193	-0.000341914
9612.09	0.000896509	6.08548e-05	-0.00178	-5.95214e-05
9617.34	-0.000216465	0.000279376	-0.00149	0.000339877
9622.65	-0.00136	0.00116	-0.000806482	0.000957464
9628.03	-0.00119	0.00141	0.000147879	0.00195
9633.48	-0.000520695	0.00341	0.00155	0.00313
9638.99	0.000699661	0.00606	0.0035	0.00529
9639.47	0.00463	0.00643	0.00373	0.00553
9639.95	0.00728	0.00679	0.00392	0.00578
9640.42	0.0082	0.00712	0.00418	0.00602
9640.9	0.00806	0.0075	0.00427	0.00626
9641.38	0.00849	0.00794	0.00467	0.00656
9641.86	0.00931	0.00841	0.00509	0.00688
9642.34	0.01012	0.00888	0.00543	0.0072
9642.83	0.01018	0.00931	0.00565	0.00758
9643.31	0.01022	0.0098	0.00602	0.00797
9643.79	0.01061	0.01036	0.00648	0.00835
9644.27	0.01125	0.01105	0.00683	0.00923
9644.76	0.01224	0.01183	0.0072	0.01002
9645.24	0.01307	0.01263	0.0077	0.01028
9645.72	0.0144	0.01346	0.0082	0.01046
9646.21	0.01577	0.01448	0.00881	0.01081
9646.69	0.01733	0.01555	0.00948	0.01146
9647.18	0.01782	0.01669	0.01012	0.01208
9647.67	0.01726	0.01793	0.01088	0.01276
9648.15	0.016	0.01922	0.0116	0.0135
9648.64	0.0154	0.02102	0.01249	0.01429
9649.13	0.0158	0.02303	0.01341	0.01516
9649.62	0.01747	0.02583	0.01441	0.01609
9650.11	0.02005	0.02889	0.01538	0.01707
9650.6	0.02272	0.03214	0.0166	0.01826
9651.09	0.02528	0.03659	0.01793	0.01961
9651.58	0.02668	0.04159	0.01951	0.02107
9652.07	0.0279	0.04821	0.02114	0.0226
9652.56	0.02852	0.05616	0.02294	0.02436
9653.05	0.03035	0.06645	0.02505	0.02633
9653.55	0.03301	0.08149	0.0274	0.02861
9654.04	0.03659	0.09835	0.03015	0.03133
9654.53	0.04047	0.12393	0.03338	0.03466
9655.03	0.04459	0.15254	0.03689	0.03852
9655.52	0.04961	0.18512	0.04125	0.04285
9656.02	0.05579	0.2255	0.04668	0.0498
9656.51	0.0643	0.26978	0.05348	0.05802
9657.01	0.07618	0.32032	0.06217	0.06767
9657.51	0.09199	0.37302	0.07383	0.08054
9658	0.11287	0.43005	0.08946	0.09906
9658.5	0.13988	0.49117	0.11133	0.12563
9659	0.17624	0.55426	0.14183	0.1652
9659.5	0.22405	0.61927	0.18366	0.21627
9660	0.28581	0.68031	0.24015	0.28168
9660.5	0.36336	0.73501	0.31351	0.3602
9661	0.45944	0.78692	0.40458	0.45487
9661.5	0.57779	0.83706	0.51086	0.53316
9662	0.71998	0.8785	0.62597	0.5963
9662.5	0.88151	0.91705	0.7398	0.64075
9663.01	1.04864	0.94984	0.84094	0.67866
9663.51	1.2003	0.97847	0.92025	0.71
9664.01	1.31806	1.00553	0.97633	0.74508
9664.52	1.3913	1.03048	1.01768	0.79642
9665.02	1.42321	1.05346	1.05635	0.87045
9665.53	1.42483	1.07224	1.10259	0.9534
9666.04	1.41108	1.08819	1.16143	1.04257
9666.54	1.392	1.1017	1.23548	1.12534
9667.05	1.37298	1.10622	1.32167	1.19461
9667.56	1.35571	1.1076	1.41421	1.25347
9668.06	1.34092	1.10278	1.50251	1.30093
9668.57	1.32732	1.09281	1.57441	1.33256
9669.08	1.31399	1.08036	1.61597	1.35663
9669.59	1.29974	1.06394	1.6192	1.37469
9670.1	1.28558	1.04792	1.58211	1.38674
9670.61	1.2713	1.03227	1.51465	1.39433
9671.13	1.25738	1.01713	1.43138	1.39848
9671.64	1.24316	1.00252	1.34455	1.39678
9672.15	1.22898	0.99111	1.26167	1.38514
9672.66	1.21461	0.98088	1.18594	1.36653
9673.18	1.20083	0.97222	1.11862	1.34409
9673.69	1.18739	0.96537	1.05984	1.32022
9674.21	1.17396	0.95905	1.01017	1.29561
9674.72	1.1593	0.95345	0.97084	1.27053
9675.24	1.14387	0.94809	0.94287	1.24486
9675.75	1.12819	0.94294	0.92886	1.22027
9676.27	1.11327	0.93702	0.92989	1.19876
9676.79	1.09928	0.93119	0.94549	1.17997
9677.31	1.08583	0.92566	0.97282	1.16402
9677.82	1.07327	0.91925	1.00847	1.14991
9678.34	1.06105	0.91268	1.04755	1.13608
9678.86	1.05047	0.90656	1.08367	1.12205
9679.38	1.04044	0.90087	1.11133	1.10757
9679.9	1.03119	0.89556	1.12721	1.09314
9680.42	1.02173	0.89184	1.13054	1.07834
9680.95	1.01226	0.88857	1.12403	1.06462
9681.47	1.00271	0.88619	1.11158	1.0535
9681.99	0.99263	0.88521	1.09718	1.03991
9682.52	0.98236	0.88496	1.08253	1.02466
9683.04	0.97157	0.88643	1.06814	1.00813
9683.56	0.95802	0.88859	1.0534	0.98915
9684.09	0.93896	0.89143	1.03744	0.96886
9686	0.91191	0.90882	0.97411	0.87741
9687.92	0.88167	0.93142	0.93076	0.80795
9689.85	0.85376	0.9578	0.88736	0.78593
9691.79	0.8348	0.97978	0.82955	0.79586
9693.73	0.82636	0.99587	0.79465	0.81883
9695.69	0.82924	1.00406	0.77905	0.84758
9697.64	0.84198	1.00244	0.7781	0.86728
9699.61	0.86256	0.99295	0.79941	0.87148
9701.59	0.88757	0.98075	0.83565	0.87357
9703.57	0.91454	0.97072	0.87727	0.89
9705.56	0.94204	0.96497	0.91739	0.92957
9707.55	0.96804	0.96535	0.95892	0.9903
9709.56	0.99082	0.97085	1.00904	1.05203
9711.57	1.00809	0.97689	1.07038	1.08584
9713.59	1.02143	0.98021	1.12763	1.0856
9715.62	1.0318	0.98071	1.13484	1.06353
9717.66	1.04052	0.97965	1.08055	1.04037
9719.7	1.04678	0.97862	1.02781	1.02677
9721.75	1.05012	0.97933	1.00361	1.02285
9723.81	1.05162	0.9829	0.99614	1.02508
9725.88	1.05117	0.98879	0.99364	1.0301
9727.96	1.04958	0.99685	1.00178	1.03566
9730.04	1.04578	1.00682	1.02216	1.03838
9732.13	1.04081	1.0155	1.04412	1.03854
9734.23	1.03399	1.02158	1.06217	1.03696
9736.34	1.02536	1.02383	1.08087	1.03328
9738.46	1.01496	1.02147	1.09592	1.02634
9740.58	1.00441	1.01322	1.09457	1.01724
9742.72	0.99494	1.00267	1.07817	1.00705
9744.86	0.98654	0.99164	1.0549	0.99744
9747.01	0.97938	0.98267	1.02948	0.99073
9749.17	0.97321	0.97583	1.00415	0.9856
9751.33	0.96938	0.97009	0.97766	0.9814
9753.51	0.9668	0.96511	0.95216	0.97776
9755.69	0.96588	0.96149	0.93151	0.97466
9757.88	0.96487	0.95927	0.91783	0.97278
9760.08	0.96488	0.95951	0.91149	0.97267
9762.29	0.9657	0.96355	0.91208	0.97387
9764.51	0.96809	0.97001	0.91925	0.97622
9766.74	0.97124	0.97781	0.93215	0.97908
9768.97	0.97547	0.98605	0.94969	0.98128
9771.21	0.97997	0.99435	0.97018	0.98369
9773.47	0.9845	1.00373	0.9904	0.98595
9775.73	0.98776	1.01207	1.00578	0.98828
9778	0.9903	1.01903	1.01527	0.99046
9780.28	0.99269	1.02243	1.02073	0.99291
9782.57	0.99532	1.02346	1.02129	0.99474
9784.86	0.9983	1.02212	1.01898	0.99573
9787.17	1.0007	1.01991	1.01737	0.99661
9789.48	1.00333	1.01826	1.01915	0.99739
9791.81	1.00602	1.0171	1.02511	0.99917
9794.14	1.00891	1.01601	1.03385	1.00208
9796.49	1.01105	1.01389	1.04081	1.00615
9798.84	1.01211	1.01066	1.03995	1.01135
9801.2	1.01348	1.00653	1.03114	1.01698
9803.57	1.01508	1.00207	1.01792	1.02252
9805.95	1.01663	0.99692	1.00392	1.02705
9808.34	1.01697	0.99116	0.99159	1.03012
9810.74	1.01675	0.98402	0.98198	1.03194
9813.14	1.01633	0.978	0.97761	1.03214
9815.56	1.01613	0.97355	0.97864	1.0307
9817.99	1.01541	0.97187	0.98512	1.02758
9820.43	1.01492	0.97369	0.99568	1.02308
9822.87	1.01364	0.97995	1.00796	1.01767
9825.33	1.01242	0.98661	1.01897	1.01149
9827.79	1.01055	0.9929	1.0269	1.00545
9830.27	1.00823	0.99773	1.03207	1.00023
9832.76	1.00522	1.00075	1.03403	0.9966
9835.25	1.00182	1.00258	1.0334	0.99408
9837.76	0.99984	1.00425	1.03195	0.99334
9840.27	0.99888	1.00567	1.02941	0.99322
9842.8	0.99846	1.00736	1.02289	0.9935
9845.33	0.99713	1.00911	1.01502	0.9937
9847.88	0.99562	1.01127	1.00907	0.99351
9850.43	0.99455	1.01376	1.00901	0.99359
9853	0.99385	1.01523	0.99522	0.99372
9855.58	0.99304	1.01697	0.98584	0.99408
9858.16	0.99261	1.01854	0.97889	0.99527
9860.76	0.99278	1.01899	0.9724	0.99669
9863.37	0.99413	1.0184	0.96429	0.99849
9865.99	0.99536	1.01713	0.96489	1.00009
9868.62	0.99717	1.01422	0.96735	1.00177
9871.25	0.99847	1.00975	0.97109	1.00319
9873.9	1.00008	1.00527	0.97639	1.00419
9876.57	1.00051	1.00222	0.9838	1.00492
9879.24	1.00067	0.99709	0.99111	1.00539
9881.92	1.00087	0.99304	0.99769	1.00564
9884.61	1.00221	0.98875	1.00344	1.00576
9887.32	1.00432	0.98736	1.00927	1.00548
9890.03	1.0056	0.98626	1.01472	1.00527
9892.76	1.00596	0.98635	1.0188	1.00476
9895.5	1.00569	0.98825	1.0206	1.00421
9898.24	1.00556	0.99113	1.01836	1.00399
9901	1.00565	0.99311	1.01747	1.00359
9903.77	1.00549	0.99556	1.01863	1.00317
9906.56	1.00602	0.99788	1.0185	1.00294
9909.35	1.00655	0.99998	1.01187	1.00263
9912.16	1.00761	1.00142	1.01096	1.00271
9914.97	1.00718	1.00212	1.01384	1.00277
9917.8	1.00655	1.00318	1.01324	1.00337
9920.64	1.00456	1.00451	1.00052	1.00369
9923.49	1.00451	1.00509	1.00173	1.00392
9926.36	1.00454	1.00564	1.00108	1.00418
9929.23	1.00607	1.00703	0.99956	1.00409
9932.12	1.00606	1.00743	0.99855	1.00406
9935.02	1.00569	1.00847	0.99682	1.00383
9937.93	1.00447	1.0088	0.99536	1.00371
9940.85	1.00392	1.00855	0.99427	1.00325
9943.79	1.00311	1.00823	0.99365	1.0026
9946.74	1.00242	1.00771	0.99337	1.00221
9949.7	1.00074	1.00708	0.99352	1.00162
9952.67	0.99998	1.00533	0.99409	1.00106
9955.66	0.99916	1.00335	0.99512	1.00012
9958.65	0.99907	1.00158	0.99678	0.99911
9961.67	0.99888	0.99937	0.9987	0.99815
9964.69	0.99915	0.99735	1.00109	0.99709
9967.72	0.9998	0.99605	1.00464	0.99565
9970.77	0.99975	0.99545	1.00824	0.99416
9973.83	0.99905	0.99412	1.00996	0.99327
9976.91	0.99757	0.99429	1.0095	0.99275
9980	0.99654	0.99436	1.00669	0.992
9983.1	0.99558	0.99487	1.00374	0.99189
9986.21	0.99487	0.99482	1.00039	0.99248
9989.34	0.99422	0.99413	0.99653	0.99321
9992.48	0.99407	0.99504	0.99173	0.99413
9995.63	0.99528	0.99516	0.98821	0.99512
9998.8	0.99688	0.99733	0.98638	0.99617
10002	0.99893	0.99733	0.98656	0.99687
10005.2	0.99978	0.99804	0.9879	0.99743
10008.4	0.99904	0.99862	0.98935	0.99799
10011.6	0.99745	0.99919	0.99066	0.99839
10014.8	0.99604	0.99975	0.99154	0.99866
10018.1	0.99663	1.00098	0.99251	0.99885
10021.4	0.99706	1.00218	0.99415	0.99914
10024.6	0.9977	1.00288	0.99619	0.99928
10027.9	0.99717	1.0029	0.99799	0.99932
10031.2	0.99737	1.00289	0.99931	0.99954
10034.6	0.99724	1.00304	1.00085	0.99957
10037.9	0.99816	1.0028	1.00263	0.99946
10041.3	0.99909	1.00248	1.0039	0.99876
10044.6	0.99993	1.00149	1.00459	0.99823
10048	0.9999	1.00043	1.00487	0.9977
10051.4	0.99991	0.99918	1.00483	0.99737
10054.8	0.99977	0.99816	1.00451	0.99708
10058.2	0.99927	0.9975	1.00376	0.99669
10061.7	0.99792	0.99747	1.00285	0.9965
10065.1	0.99709	0.99709	1.00201	0.99653
10068.6	0.99716	0.99655	1.00062	0.99651
10072.1	0.99743	0.99688	0.9992	0.99652
10075.6	0.99763	0.99634	0.99781	0.99646
10079.1	0.9968	0.99657	0.99657	0.99632
10082.7	0.9961	0.9964	0.99582	0.99616
10086.2	0.99458	0.99661	0.99508	0.99598
10089.8	0.99455	0.99661	0.99422	0.99565
10093.4	0.99477	0.99623	0.99309	0.99568
10097	0.99627	0.9969	0.99271	0.99542
10100.6	0.99649	0.99734	0.99284	0.99545
10104.2	0.99648	0.99785	0.99338	0.99548
10107.9	0.99606	0.9978	0.99389	0.99557
10111.5	0.99645	0.99842	0.99448	0.99563
10115.2	0.99712	0.99898	0.99534	0.99578
10118.9	0.99761	0.99886	0.99658	0.99596
10122.6	0.99772	0.99968	0.99762	0.99611
10126.4	0.99816	1.00002	0.99835	0.99636
10130.1	0.99841	1.00052	0.99883	0.99646
10133.9	0.99877	1.00067	0.9991	0.9966
10137.7	0.99838	1.00061	0.99899	0.99682
10141.5	0.99787	1.00146	0.99838	0.99696
10145.3	0.99744	1.00035	0.99749	0.99724
10149.1	0.99727	1.00054	0.99671	0.99744
10153	0.99753	1.0004	0.9967	0.99756
10156.9	0.99758	1.00046	0.99697	0.9977
10160.8	0.99764	0.99995	0.99737	0.99789
10164.7	0.99776	0.99997	0.99761	0.9981
10168.6	0.99786	0.9994	0.99724	0.99808
10172.6	0.9984	0.99909	0.99674	0.99835
10176.5	0.99902	1.00011	0.99628	0.99871
10180.5	0.99985	0.99921	0.9961	0.99903
10184.5	1.0001	0.99844	0.99674	0.99959
10188.5	0.99993	0.99964	0.9975	0.99987
10192.6	1.00038	0.99897	0.99831	1.00016
10196.7	1.00073	0.99953	0.9993	1.00055
10200.7	1.00135	0.99964	1.00064	1.00096
10204.9	1.00069	1.00014	1.00202	1.00129
10209	1.00071	1.00008	1.00321	1.00139
10213.1	1.00084	1.00057	1.00367	1.00151
10217.3	1.00165	1.00086	1.00382	1.00172
10221.5	1.00145	1.0009	1.00382	1.00172
10225.7	1.00113	1.00026	1.00372	1.00191
10229.9	1.00091	1.0012	1.00353	1.00205
10234.2	1.00194	1.00163	1.00337	1.00228
10238.4	1.00246	1.00178	1.00283	1.00221
10242.7	1.0028	1.00206	1.00211	1.00255
10247	1.00211	1.00273	1.0016	1.00252
10251.4	1.00231	1.00306	1.00151	1.00262
10255.7	1.00239	1.00387	1.00162	1.00274
10260.1	1.00319	1.00399	1.00207	1.00295
10264.5	1.00299	1.00412	1.00292	1.00304
10269	1.00386	1.00425	1.00284	1.0033
10273.4	1.00431	1.00438	1.00268	1.00354
10277.9	1.00493	1.00451	1.00267	1.00375
10282.4	1.00374	1.00464	1.00289	1.00435
10286.9	1.00308	1.00478	1.003	1.00486

## Sheet: Figure 2e
	Zn/CS	Zn-foil	ZnO	ZnPc
R (Å)	|FT(k3χ(k))| (Å-3)	|FT(k3χ(k))| (Å-3)	|FT(k3χ(k))| (Å-3)	|FT(k3χ(k))| (Å-3)
0	0.05176	0.06313	0.00638	0.02186
0.03068	0.05172	0.06132	0.01142	0.02657
0.06136	0.05144	0.05609	0.01922	0.03737
0.09204	0.05052	0.04797	0.02621	0.05046
0.12272	0.04849	0.03807	0.03194	0.06397
0.1534	0.0451	0.02867	0.03696	0.07656
0.18408	0.04061	0.02454	0.04245	0.08694
0.21476	0.03625	0.02963	0.04958	0.0939
0.24544	0.03475	0.04023	0.05874	0.09646
0.27612	0.03915	0.05176	0.06932	0.09423
0.3068	0.04971	0.06193	0.08007	0.08775
0.33748	0.06416	0.06951	0.08969	0.07925
0.36816	0.08022	0.07379	0.09725	0.07367
0.39884	0.09611	0.07446	0.10263	0.07768
0.42951	0.11044	0.07153	0.10676	0.09391
0.46019	0.12209	0.06546	0.11173	0.1185
0.49087	0.13025	0.05729	0.12019	0.146
0.52155	0.13453	0.049	0.13395	0.17205
0.55223	0.13516	0.04396	0.15288	0.19345
0.58291	0.13324	0.04582	0.17496	0.20802
0.61359	0.13103	0.05481	0.19733	0.21481
0.64427	0.13209	0.06783	0.21722	0.21451
0.67495	0.14032	0.08184	0.2327	0.21015
0.70563	0.15817	0.09482	0.24332	0.20774
0.73631	0.18533	0.10547	0.25073	0.21552
0.76699	0.2195	0.11294	0.25916	0.24018
0.79767	0.25778	0.11673	0.27488	0.28245
0.82835	0.29743	0.11663	0.30385	0.33761
0.85903	0.33602	0.11273	0.34852	0.39912
0.88971	0.37161	0.1054	0.40667	0.46071
0.92039	0.40271	0.09526	0.4729	0.51702
0.95107	0.42846	0.08325	0.54068	0.56375
0.98175	0.44874	0.07067	0.60361	0.59777
1.01243	0.46433	0.05925	0.65613	0.61731
1.04311	0.47703	0.05118	0.69419	0.62229
1.07379	0.48968	0.04833	0.71581	0.61462
1.10447	0.50593	0.05061	0.72196	0.5986
1.13515	0.52961	0.0558	0.71741	0.58118
1.16583	0.56388	0.0614	0.7115	0.57155
1.19651	0.61029	0.0657	0.71769	0.57925
1.22718	0.66844	0.06779	0.7503	0.61068
1.25786	0.7362	0.06732	0.81832	0.66621
1.28854	0.81032	0.06438	0.9211	0.74066
1.31922	0.88698	0.05958	1.04977	0.82615
1.3499	0.96225	0.05415	1.19175	0.91466
1.38058	1.03236	0.05017	1.33422	0.99921
1.41126	1.09387	0.05037	1.4657	1.0742
1.44194	1.14377	0.05646	1.57657	1.13541
1.47262	1.1796	0.06779	1.65928	1.17986
1.5033	1.19948	0.08242	1.70846	1.20568
1.53398	1.20216	0.09854	1.721	1.212
1.56466	1.18706	0.11478	1.69602	1.19879
1.59534	1.15428	0.13018	1.63483	1.16676
1.62602	1.1046	0.14419	1.54071	1.11718
1.6567	1.03941	0.15675	1.4187	1.05185
1.68738	0.96074	0.16844	1.27527	0.97289
1.71806	0.87112	0.18076	1.11798	0.88276
1.74874	0.77362	0.1962	0.9551	0.78412
1.77942	0.67175	0.21797	0.79533	0.6798
1.8101	0.56949	0.24926	0.64759	0.57275
1.84078	0.47143	0.29234	0.52084	0.46598
1.87146	0.38295	0.34807	0.42336	0.36253
1.90214	0.3106	0.41599	0.36038	0.26547
1.93282	0.26147	0.49479	0.32962	0.17803
1.9635	0.23965	0.58251	0.3203	0.10456
1.99418	0.24088	0.67683	0.31936	0.05605
2.02485	0.2541	0.77509	0.31787	0.05642
2.05553	0.26877	0.87445	0.31214	0.08101
2.08621	0.27838	0.97187	0.30235	0.10002
2.11689	0.27987	1.0643	0.29082	0.10861
2.14757	0.27245	1.14872	0.28059	0.10882
2.17825	0.2569	1.22229	0.27434	0.1068
2.20893	0.23521	1.28243	0.27354	0.11249
2.23961	0.21048	1.32693	0.27836	0.13434
2.27029	0.18697	1.35409	0.28822	0.17244
2.30097	0.16983	1.36274	0.30263	0.22144
2.33165	0.16362	1.35233	0.32192	0.27587
2.36233	0.1695	1.32294	0.34743	0.33144
2.39301	0.18419	1.27532	0.38137	0.38474
2.42369	0.20253	1.21081	0.4265	0.43306
2.45437	0.21995	1.13133	0.48565	0.47421
2.48505	0.23331	1.0393	0.56126	0.50649
2.51573	0.24065	0.93755	0.65506	0.52864
2.54641	0.24099	0.82919	0.7678	0.53981
2.57709	0.23408	0.71754	0.89906	0.53953
2.60777	0.22023	0.60601	1.04711	0.52775
2.63845	0.20027	0.49805	1.20886	0.50476
2.66913	0.17537	0.39713	1.37985	0.47124
2.69981	0.14706	0.30696	1.55436	0.42827
2.73049	0.11719	0.23179	1.7257	0.37741
2.76117	0.08808	0.17687	1.88645	0.3208
2.79185	0.06307	0.14715	2.02892	0.26148
2.82252	0.04772	0.14113	2.14555	0.20423
2.8532	0.0472	0.14826	2.22942	0.15761
2.88388	0.05671	0.15754	2.27472	0.1359
2.91456	0.0678	0.16297	2.27711	0.14847
2.94524	0.07635	0.16234	2.23414	0.18407
2.97592	0.08109	0.1555	2.14552	0.22687
3.0066	0.08213	0.1433	2.01321	0.26812
3.03728	0.08047	0.12716	1.84156	0.30374
3.06796	0.07788	0.10891	1.63726	0.33193
3.09864	0.07666	0.09077	1.40927	0.35217
3.12932	0.07892	0.07557	1.16893	0.36481
3.16	0.08545	0.06664	0.93054	0.37087
3.19068	0.09534	0.06624	0.71307	0.37179
3.22136	0.10673	0.07319	0.54393	0.36929
3.25204	0.11765	0.08408	0.45783	0.36506
3.28272	0.12648	0.09602	0.46513	0.36059
3.3134	0.132	0.10731	0.52476	0.35693
3.34408	0.13341	0.11709	0.58889	0.35463
3.37476	0.13026	0.12492	0.63142	0.35383
3.40544	0.12249	0.13064	0.64184	0.35438
3.43612	0.11034	0.13425	0.61802	0.35607
3.4668	0.09442	0.13588	0.56298	0.35874
3.49748	0.07571	0.13577	0.48389	0.36235
3.52816	0.05585	0.13424	0.39268	0.36683
3.55884	0.03818	0.13168	0.30925	0.37196
3.58952	0.03094	0.12853	0.26582	0.37726
3.62019	0.04015	0.12513	0.28781	0.38189
3.65087	0.05671	0.12172	0.35666	0.38473
3.68155	0.07349	0.11829	0.43876	0.38448
3.71223	0.08783	0.1146	0.51442	0.37986
3.74291	0.09848	0.11021	0.57485	0.36982
3.77359	0.10481	0.10452	0.61725	0.35366
3.80427	0.1065	0.09696	0.64275	0.3312
3.83495	0.10358	0.08702	0.65546	0.3028
3.86563	0.09629	0.07443	0.66148	0.26947
3.89631	0.08513	0.05919	0.66765	0.23287
3.92699	0.07084	0.04188	0.67968	0.19544
3.95767	0.05439	0.02509	0.70029	0.16057
3.98835	0.03721	0.02128	0.72836	0.13279
4.01903	0.02241	0.03836	0.75958	0.11696
4.04971	0.01936	0.06165	0.78805	0.11498
4.08039	0.03036	0.08594	0.80783	0.12284
4.11107	0.04409	0.10956	0.81408	0.13399
4.14175	0.05628	0.13145	0.80354	0.14354
4.17243	0.0656	0.15084	0.77472	0.14901
4.20311	0.07144	0.16715	0.7278	0.14979
4.23379	0.07351	0.18006	0.66445	0.14666
4.26447	0.07178	0.18946	0.58756	0.14158
4.29515	0.06642	0.19549	0.50087	0.13742
4.32583	0.05779	0.19851	0.40867	0.13723
4.35651	0.04639	0.19905	0.31543	0.14302
4.38719	0.0329	0.19777	0.22546	0.15468
4.41786	0.01829	0.19534	0.14277	0.17032
4.44854	0.00668	0.19233	0.07136	0.18739
4.47922	0.01617	0.18913	0.02406	0.20361
4.5099	0.03066	0.1859	0.04767	0.21734
4.54058	0.04423	0.18253	0.07943	0.22767
4.57126	0.05596	0.17876	0.1003	0.23438
4.60194	0.06532	0.17429	0.11059	0.23779
4.63262	0.07198	0.1689	0.11233	0.2387
4.6633	0.07575	0.16263	0.10813	0.23816
4.69398	0.07661	0.15584	0.10059	0.23726
4.72466	0.0747	0.14931	0.09186	0.23682
4.75534	0.07029	0.1442	0.08322	0.2372
4.78602	0.06381	0.14187	0.07519	0.2382
4.8167	0.05587	0.14346	0.06854	0.23913
4.84738	0.0473	0.14942	0.06608	0.239
4.87806	0.03928	0.15929	0.07318	0.23679
4.90874	0.03346	0.17193	0.0935	0.23166
4.93942	0.03164	0.18585	0.12569	0.22304
4.9701	0.03421	0.19963	0.16634	0.21075
5.00078	0.03963	0.21201	0.21209	0.19498
5.03146	0.046	0.22204	0.2598	0.1763
5.06214	0.0521	0.22901	0.30653	0.15562
5.09282	0.05723	0.2325	0.34945	0.13421
5.1235	0.06109	0.23234	0.38603	0.11376
5.15418	0.06357	0.22858	0.41413	0.09641
5.18486	0.06472	0.2215	0.43215	0.08467
5.21553	0.06473	0.21151	0.43916	0.08047
5.24621	0.06385	0.19919	0.435	0.08358
5.27689	0.0624	0.18522	0.42036	0.09159
5.30757	0.06069	0.17034	0.3968	0.1017
5.33825	0.05903	0.15532	0.36685	0.11193
5.36893	0.05762	0.1409	0.33398	0.12109
5.39961	0.05658	0.12773	0.3025	0.12857
5.43029	0.05587	0.11633	0.27718	0.13405
5.46097	0.05539	0.10697	0.26203	0.13739
5.49165	0.05492	0.09967	0.25851	0.13858
5.52233	0.05429	0.09417	0.26459	0.13773
5.55301	0.05333	0.09003	0.27586	0.13502
5.58369	0.05195	0.08673	0.2876	0.13081
5.61437	0.05014	0.0838	0.29615	0.12562
5.64505	0.04802	0.0809	0.29933	0.12015
5.67573	0.04578	0.07783	0.29627	0.11525
5.70641	0.04377	0.07451	0.28729	0.1118
5.73709	0.04239	0.07097	0.27365	0.11049
5.76777	0.04204	0.06729	0.25733	0.11159
5.79845	0.04304	0.06361	0.24075	0.1148
5.82913	0.04543	0.06007	0.22631	0.11938
5.85981	0.04905	0.0568	0.21585	0.12435
5.89049	0.05355	0.0539	0.21007	0.12872
5.92117	0.05854	0.05144	0.20834	0.13164
5.95185	0.06368	0.04943	0.20914	0.13246
5.98253	0.06867	0.04787	0.21076	0.13073
6.0132	0.07325	0.0467	0.21202	0.12623
6.04388	0.07725	0.04586	0.2125	0.11893
6.07456	0.08053	0.0453	0.2126	0.10901
6.10524	0.08299	0.04494	0.21329	0.09687
6.13592	0.08457	0.04474	0.21571	0.08319
6.1666	0.08526	0.04466	0.22067	0.06904
6.19728	0.08507	0.04466	0.22824	0.05628
6.22796	0.08402	0.04473	0.23763	0.04794
6.25864	0.08218	0.04483	0.24741	0.04737
6.28932	0.07964	0.04494	0.25589	0.05461
6.32	0.07648	0.04503	0.26142	0.06621
6.35068	0.07282	0.04506	0.26266	0.07895
6.38136	0.06881	0.04498	0.25868	0.09085
6.41204	0.0646	0.04475	0.24903	0.10076
6.44272	0.06037	0.04433	0.23372	0.10799
6.4734	0.05632	0.04367	0.21327	0.11217
6.50408	0.05264	0.04275	0.18866	0.11318
6.53476	0.04956	0.04158	0.16141	0.11116
6.56544	0.04725	0.04015	0.13383	0.10645
6.59612	0.04581	0.03852	0.10945	0.09964
6.6268	0.04525	0.03675	0.09351	0.0915
6.65748	0.04543	0.03491	0.09117	0.08301
6.68816	0.04617	0.03311	0.10205	0.07525
6.71884	0.0472	0.03145	0.12032	0.0692
6.74952	0.04826	0.03003	0.14043	0.06548
6.7802	0.04913	0.02891	0.15899	0.06404
6.81087	0.04965	0.02811	0.1741	0.06415
6.84155	0.04969	0.02759	0.18475	0.06477
6.87223	0.0492	0.02729	0.19049	0.06497
6.90291	0.04816	0.02709	0.19123	0.06414
6.93359	0.04665	0.02689	0.18724	0.06203
6.96427	0.04478	0.02658	0.17904	0.05874
6.99495	0.04271	0.02613	0.16741	0.05468
7.02563	0.04066	0.02551	0.1533	0.05053
7.05631	0.03888	0.02476	0.13781	0.04709
7.08699	0.03759	0.02398	0.12211	0.04513
7.11767	0.03699	0.02331	0.10728	0.04504
7.14835	0.03713	0.02292	0.09418	0.04663
7.17903	0.03794	0.02299	0.08323	0.04931
7.20971	0.03926	0.02364	0.07428	0.05239
7.24039	0.04084	0.02488	0.06668	0.05536
7.27107	0.04245	0.02663	0.05966	0.05792
7.30175	0.04389	0.02872	0.05278	0.06
7.33243	0.04501	0.03097	0.04653	0.06166
7.36311	0.04571	0.03317	0.04268	0.06303
7.39379	0.04593	0.03517	0.04381	0.06424
7.42447	0.04568	0.03683	0.05097	0.06531
7.45515	0.04499	0.03803	0.06251	0.0662
7.48583	0.04392	0.03868	0.07591	0.06678
7.51651	0.04255	0.03875	0.08907	0.06686
7.54719	0.04099	0.03821	0.10038	0.06626
7.57787	0.03934	0.03708	0.10861	0.06489
7.60854	0.03769	0.03539	0.11283	0.06269
7.63922	0.03614	0.03322	0.11244	0.05976
7.6699	0.03474	0.03068	0.10713	0.05625
7.70058	0.03356	0.0279	0.09694	0.05242
7.73126	0.03261	0.02502	0.08222	0.04855
7.76194	0.03191	0.02223	0.06364	0.04494
7.79262	0.03145	0.01972	0.04231	0.04177
7.8233	0.03122	0.01765	0.02063	0.03913
7.85398	0.03121	0.01614	0.01534	0.03693
7.88466	0.03138	0.0152	0.03562	0.03497
7.91534	0.0317	0.0147	0.05773	0.033
7.94602	0.03212	0.01442	0.07768	0.0308
7.9767	0.03258	0.01413	0.09411	0.02825
8.00738	0.033	0.01364	0.10617	0.02532
8.03806	0.03331	0.01283	0.11336	0.02212
8.06874	0.03342	0.01164	0.1155	0.01883
8.09942	0.03327	0.01004	0.11281	0.01576
8.1301	0.03278	0.00807	0.10593	0.01325
8.16078	0.03193	0.00579	0.096	0.01168
8.19146	0.03069	0.00327	0.08483	0.01116
8.22214	0.02904	0.000658983	0.07506	0.01147
8.25282	0.02701	0.00217	0.06995	0.01217
8.2835	0.02464	0.00483	0.07181	0.01293
8.31418	0.02199	0.00736	0.07994	0.01362
8.34486	0.01914	0.00968	0.09146	0.01425
8.37554	0.01617	0.01172	0.10343	0.01488
8.40621	0.0132	0.01344	0.11381	0.01558
8.43689	0.01038	0.01481	0.12129	0.01635
8.46757	0.00794	0.01584	0.12518	0.01712
8.49825	0.00622	0.01655	0.12523	0.01776
8.52893	0.00568	0.01699	0.12157	0.01814
8.55961	0.00638	0.01723	0.11468	0.01814
8.59029	0.00778	0.01737	0.1053	0.0177
8.62097	0.00943	0.0175	0.09442	0.01682
8.65165	0.01114	0.01772	0.0832	0.0156
8.68233	0.01287	0.01812	0.07284	0.01422
8.71301	0.01463	0.01875	0.06437	0.01292
8.74369	0.01646	0.01962	0.05829	0.012
8.77437	0.0184	0.02073	0.05423	0.01164
8.80505	0.02047	0.02201	0.0511	0.01184
8.83573	0.02268	0.02339	0.04757	0.01235
8.86641	0.025	0.0248	0.04254	0.01284
8.89709	0.02739	0.02615	0.03537	0.01304
8.92777	0.02979	0.02738	0.02587	0.01277
8.95845	0.03217	0.02842	0.01421	0.01196
8.98913	0.03445	0.0292	0.0017	0.01067
9.01981	0.0366	0.02968	0.01385	0.00909
9.05049	0.03857	0.02981	0.02855	0.00762
9.08117	0.04034	0.02958	0.04273	0.00693
9.11185	0.04189	0.02896	0.05553	0.00756
9.14253	0.04322	0.02797	0.06622	0.00924
9.17321	0.04434	0.02662	0.07419	0.01131
9.20388	0.04527	0.02495	0.079	0.01327
9.23456	0.04603	0.02302	0.08043	0.01482
9.26524	0.04665	0.02091	0.07845	0.0158
9.29592	0.04715	0.01873	0.07327	0.01613
9.3266	0.04757	0.01663	0.06528	0.0158
9.35728	0.04792	0.01481	0.05506	0.01489
9.38796	0.04821	0.0135	0.04329	0.01354
9.41864	0.04842	0.01291	0.0308	0.01198
9.44932	0.04855	0.01314	0.01859	0.01051
9.48	0.04859	0.01408	0.00876	0.0095
9.51068	0.0485	0.0155	0.00927	0.00917
9.54136	0.04828	0.01715	0.01655	0.00951
9.57204	0.04789	0.01886	0.02302	0.01019
9.60272	0.04734	0.02048	0.02761	0.01087
9.6334	0.04662	0.02193	0.03035	0.01129
9.66408	0.04573	0.02314	0.03165	0.01133
9.69476	0.04468	0.02408	0.03226	0.01096
9.72544	0.0435	0.02473	0.0331	0.01027
9.75612	0.04218	0.02507	0.03496	0.00945
9.7868	0.04076	0.02512	0.03815	0.00877
9.81748	0.03923	0.02487	0.0424	0.00853
9.84816	0.03758	0.02434	0.04708	0.00889
9.87884	0.03582	0.02356	0.05153	0.00975
9.90952	0.03392	0.02255	0.05524	0.01083
9.9402	0.03185	0.02135	0.05787	0.01187
9.97088	0.0296	0.01998	0.05928	0.01264

## Sheet: Figure 2f
	Zn/CS	Fitting
R (Å)	|FT(k3χ(k))| (Å-3)	|FT(k3χ(k))| (Å-3)
0	0.41236	0.27633
0.03068	0.40559	0.27453
0.06136	0.38517	0.26861
0.09204	0.35085	0.25713
0.12272	0.30243	0.23819
0.1534	0.23996	0.20993
0.18408	0.16408	0.17105
0.21476	0.07623	0.12153
0.24544	0.02298	0.06563
0.27612	0.12639	0.04752
0.3068	0.23285	0.11308
0.33748	0.33654	0.19672
0.36816	0.43174	0.28343
0.39884	0.51244	0.36719
0.42951	0.5727	0.44272
0.46019	0.607	0.50499
0.49087	0.61073	0.54948
0.52155	0.58073	0.57263
0.55223	0.51604	0.57247
0.58291	0.41976	0.54958
0.61359	0.30558	0.50882
0.64427	0.22755	0.46233
0.67495	0.29617	0.43352
0.70563	0.48297	0.45312
0.73631	0.71348	0.53629
0.76699	0.95813	0.67011
0.79767	1.20055	0.83161
0.82835	1.42759	1.00082
0.85903	1.62745	1.16181
0.88971	1.78981	1.30148
0.92039	1.90638	1.4092
0.95107	1.97194	1.47721
0.98175	1.98569	1.50199
1.01243	1.95332	1.48638
1.04311	1.88996	1.44337
1.07379	1.82392	1.40122
1.10447	1.79855	1.40655
1.13515	1.86476	1.51365
1.16583	2.05907	1.75562
1.19651	2.38465	2.12754
1.22718	2.81691	2.60119
1.25786	3.32136	3.14392
1.28854	3.86459	3.72564
1.31922	4.41697	4.3193
1.3499	4.95257	4.90015
1.38058	5.44858	5.44538
1.41126	5.8851	5.93409
1.44194	6.24512	6.34766
1.47262	6.51477	6.67014
1.5033	6.68348	6.88876
1.53398	6.74427	6.99432
1.56466	6.69385	6.9815
1.59534	6.5327	6.84908
1.62602	6.26499	6.59996
1.6567	5.89839	6.24105
1.68738	5.44381	5.78303
1.71806	4.9149	5.2399
1.74874	4.32763	4.6285
1.77942	3.69964	3.9679
1.8101	3.04963	3.2788
1.84078	2.39674	2.5831
1.87146	1.76	1.90416
1.90214	1.15824	1.26969
1.93282	0.61266	0.72931
1.9635	0.19658	0.45826
1.99418	0.37229	0.6534
2.02485	0.69167	0.97571
2.05553	0.93942	1.25443
2.08621	1.1026	1.45686
2.11689	1.18081	1.57665
2.14757	1.1782	1.61597
2.17825	1.10216	1.5817
2.20893	0.9629	1.48406
2.23961	0.77329	1.3358
2.27029	0.55	1.15187
2.30097	0.32266	0.94943
2.33165	0.20831	0.74891
2.36233	0.36443	0.57697
2.39301	0.59741	0.4689
2.42369	0.82309	0.45073
2.45437	1.02089	0.50058
2.48505	1.18106	0.57016
2.51573	1.2982	0.62684
2.54641	1.37004	0.65556
2.57709	1.39708	0.65101
2.60777	1.38235	0.61325
2.63845	1.33116	0.54573
2.66913	1.25075	0.45431
2.69981	1.14992	0.34698
2.73049	1.03851	0.2352
2.76117	0.92669	0.14312
2.79185	0.82382	0.13311
2.82252	0.73685	0.2046
2.8532	0.66835	0.28752
2.88388	0.61547	0.35725
2.91456	0.57086	0.40608
2.94524	0.52562	0.43104
2.97592	0.47224	0.43155
3.0066	0.40657	0.40883
3.03728	0.32903	0.36553
3.06796	0.24728	0.30557
3.09864	0.18579	0.23409
3.12932	0.19264	0.15824
3.16	0.27049	0.09284
3.19068	0.37517	0.08198
3.22136	0.4812	0.13163
3.25204	0.57626	0.1897
3.28272	0.65273	0.23884
3.3134	0.70538	0.27385
3.34408	0.73083	0.29264
3.37476	0.72742	0.29474
3.40544	0.69522	0.28085
3.43612	0.63605	0.2527
3.4668	0.55361	0.2129
3.49748	0.45378	0.16494
3.52816	0.34613	0.11369
3.55884	0.24912	0.06878
3.58952	0.20284	0.05765
3.62019	0.24215	0.0887
3.65087	0.33043	0.12785
3.68155	0.42626	0.16161
3.71223	0.51145	0.18592
3.74291	0.57752	0.19915
3.77359	0.61995	0.20086
3.80427	0.63653	0.19146
3.83495	0.62689	0.17207
3.86563	0.59228	0.14442
3.89631	0.5355	0.1108
3.92699	0.46093	0.07427
3.95767	0.37491	0.04097
3.98835	0.28721	0.03346
4.01903	0.21548	0.05882
4.04971	0.18981	0.08796
4.08039	0.22375	0.11259
4.11107	0.28814	0.13041
4.14175	0.35558	0.14045
4.17243	0.41311	0.14246
4.20311	0.45471	0.13673
4.23379	0.4777	0.12407
4.26447	0.4815	0.10564
4.29515	0.4673	0.08305
4.32583	0.43805	0.05836
4.35651	0.39869	0.03522
4.38719	0.35663	0.02467
4.41786	0.32209	0.03701
4.44854	0.30667	0.05572
4.47922	0.31757	0.07239
4.5099	0.35192	0.08479
4.54058	0.39985	0.09208
4.57126	0.45126	0.09402
4.60194	0.49867	0.09077
4.63262	0.53721	0.08281
4.6633	0.564	0.0709
4.69398	0.57775	0.05599
4.72466	0.57847	0.03926
4.75534	0.56736	0.02232
4.78602	0.54664	0.01053
4.8167	0.51951	0.0183
4.84738	0.48998	0.03168
4.87806	0.46261	0.04336
4.90874	0.44189	0.05213
4.93942	0.43131	0.05755
4.9701	0.43224	0.05951
5.00078	0.44356	0.05813
5.03146	0.46225	0.05373
5.06214	0.48461	0.04679
5.09282	0.50723	0.03791
5.1235	0.52752	0.0278
5.15418	0.54379	0.01732
5.18486	0.55522	0.00828
5.21553	0.56167	0.00837
5.24621	0.56354	0.01583
5.27689	0.56155	0.02297
5.30757	0.55659	0.02852
5.33825	0.54961	0.03215
5.36893	0.54141	0.03377
5.39961	0.53259	0.03345
5.43029	0.52352	0.03139
5.46097	0.51432	0.02786
5.49165	0.50496	0.02321
5.52233	0.49533	0.01784
5.55301	0.48538	0.0122
5.58369	0.47521	0.00693
5.61437	0.46517	0.00406
5.64505	0.45588	0.0064
5.67573	0.44823	0.00998
5.70641	0.44328	0.01298
5.73709	0.44216	0.01507
5.76777	0.44581	0.01617
5.79845	0.45478	0.01633
5.82913	0.46913	0.01564
5.85981	0.48835	0.01424
5.89049	0.51149	0.0123
5.92117	0.53731	0.01002
5.95185	0.56443	0.00758
5.98253	0.5915	0.0052
6.0132	0.61726	0.00315
6.04388	0.64058	0.00214
6.07456	0.66055	0.00279
6.10524	0.67644	0.00398
6.13592	0.68771	0.00503
6.1666	0.69402	0.00583
6.19728	0.69525	0.00635
6.22796	0.69143	0.00664
6.25864	0.68279	0.00673
6.28932	0.66973	0.00666
6.32	0.6528	0.00648
6.35068	0.63272	0.00619
6.38136	0.61033	0.00582
6.41204	0.58658	0.00537
6.44272	0.5625	0.00484
6.4734	0.53918	0.00423
6.50408	0.51764	0.00356
6.53476	0.4988	0.00288
6.56544	0.48333	0.00231
6.59612	0.4716	0.0021
6.6268	0.46357	0.00248
6.65748	0.45883	0.0033
6.68816	0.45663	0.00435
6.71884	0.45603	0.00549
6.74952	0.45603	0.00661
6.7802	0.45568	0.00766
6.81087	0.45422	0.00858
6.84155	0.4511	0.0093
6.87223	0.44605	0.00978
6.90291	0.43907	0.00997
6.93359	0.43044	0.00983
6.96427	0.42067	0.00935
6.99495	0.41047	0.00854
7.02563	0.40064	0.00741
7.05631	0.39201	0.00602
7.08699	0.38525	0.00443
7.11767	0.38084	0.00278
7.14835	0.37887	0.00155
7.17903	0.37913	0.00203
7.20971	0.38105	0.00348
7.24039	0.38391	0.00492
7.27107	0.38685	0.00615
7.30175	0.38907	0.00704
7.33243	0.38988	0.00755
7.36311	0.38879	0.00766
7.39379	0.38545	0.00734
7.42447	0.37976	0.00665
7.45515	0.37176	0.00562
7.48583	0.36166	0.00437
7.51651	0.34976	0.00308
7.54719	0.33648	0.00222
7.57787	0.32224	0.00254
7.60854	0.3075	0.00371
7.63922	0.29269	0.00502
7.6699	0.27823	0.0062
7.70058	0.26451	0.00711
7.73126	0.25191	0.00769
7.76194	0.24077	0.0079
7.79262	0.23143	0.00775
7.8233	0.22417	0.00726
7.85398	0.2192	0.00648
7.88466	0.21655	0.00548
7.91534	0.2161	0.00436
7.94602	0.2175	0.00328
7.9767	0.2202	0.0025
8.00738	0.22352	0.00234
8.03806	0.22672	0.00276
8.06874	0.22905	0.00337
8.09942	0.22985	0.00389
8.1301	0.22852	0.0042
8.16078	0.22463	0.00423
8.19146	0.21788	0.00399
8.22214	0.20813	0.0035
8.25282	0.19536	0.0028
8.2835	0.17974	0.00197
8.31418	0.1615	0.00122
8.34486	0.14102	0.0012
8.37554	0.11874	0.00197
8.40621	0.09512	0.00291
8.43689	0.07068	0.0038
8.46757	0.0459	0.00455
8.49825	0.02132	0.00513
8.52893	0.00513	0.00553
8.55961	0.02733	0.00573
8.59029	0.05006	0.00576
8.62097	0.07202	0.00565
8.65165	0.09321	0.00544
8.68233	0.11379	0.00518
8.71301	0.13397	0.00491
8.74369	0.15397	0.00467
8.77437	0.17399	0.00446
8.80505	0.19419	0.00428
8.83573	0.21461	0.00411
8.86641	0.23524	0.0039
8.89709	0.25596	0.00364
8.92777	0.27658	0.0033
8.95845	0.29685	0.00288
8.98913	0.31653	0.00241
9.01981	0.33536	0.00192
9.05049	0.35311	0.00148
9.08117	0.36959	0.00124
9.11185	0.38467	0.00133
9.14253	0.39825	0.00165
9.17321	0.41033	0.00204
9.20388	0.42092	0.0024
9.23456	0.43009	0.0027
9.26524	0.43791	0.0029
9.29592	0.44449	0.00301
9.3266	0.44991	0.00306
9.35728	0.45424	0.00304
9.38796	0.45751	0.00301
9.41864	0.45973	0.00298
9.44932	0.46088	0.00298
9.48	0.46092	0.003
9.51068	0.45978	0.00305
9.54136	0.45741	0.00311
9.57204	0.45375	0.00314
9.60272	0.44876	0.00313
9.6334	0.44243	0.00306
9.66408	0.43476	0.00294
9.69476	0.42578	0.00276
9.72544	0.41551	0.00255
9.75612	0.40399	0.00233
9.7868	0.39126	0.00216
9.81748	0.37732	0.00206
9.84816	0.36219	0.00206
9.87884	0.34588	0.00216
9.90952	0.32841	0.00231
9.9402	0.30983	0.00248
9.97088	0.29027	0.00262

## Sheet: Figure 2g-h
Zn/CS				ZnPc				ZnO				Zn foil
k (Å-1)	R (Å)	R (Å)		k (Å-1)	R (Å)	R (Å)		k (Å-1)	R (Å)	R (Å)		k (Å-1)	R (Å)	R (Å)
-12.75	0	0.00544		-12.8	0	0.0046		-12.85	0	0.00131		-12.45	0	0.01355
-12.75	0.02353	0.01168		-12.8	0.02344	0.00988		-12.85	0.02335	0.0028		-12.45	0.0241	0.02959
-12.75	0.04706	0.01599		-12.8	0.04688	0.01367		-12.85	0.04669	0.00378		-12.45	0.04819	0.04112
-12.75	0.07059	0.01853		-12.8	0.07031	0.01627		-12.85	0.07004	0.00422		-12.45	0.07229	0.04885
-12.75	0.09412	0.01978		-12.8	0.09375	0.01826		-12.85	0.09339	0.00414		-12.45	0.09639	0.0539
-12.75	0.11765	0.01999		-12.8	0.11719	0.01992		-12.85	0.11673	0.00354		-12.45	0.12048	0.05664
-12.75	0.14118	0.01946		-12.8	0.14063	0.02134		-12.85	0.14008	0.00254		-12.45	0.14458	0.05729
-12.75	0.16471	0.01853		-12.8	0.16406	0.02239		-12.85	0.16342	0.00154		-12.45	0.16868	0.05611
-12.75	0.18824	0.01755		-12.8	0.1875	0.02283		-12.85	0.18677	0.00179		-12.45	0.19277	0.05345
-12.75	0.21177	0.01672		-12.8	0.21094	0.02245		-12.85	0.21012	0.00298		-12.45	0.21687	0.04974
-12.75	0.23529	0.01597		-12.8	0.23438	0.02112		-12.85	0.23346	0.00405		-12.45	0.24096	0.04542
-12.75	0.25882	0.01508		-12.8	0.25781	0.01894		-12.85	0.25681	0.00462		-12.45	0.26506	0.04087
-12.75	0.28235	0.01379		-12.8	0.28125	0.01618		-12.85	0.28016	0.00455		-12.45	0.28916	0.03633
-12.75	0.30588	0.01196		-12.8	0.30469	0.01332		-12.85	0.3035	0.00383		-12.45	0.31325	0.03192
-12.75	0.32941	0.00963		-12.8	0.32813	0.01098		-12.85	0.32685	0.00258		-12.45	0.33735	0.02764
-12.75	0.35294	0.00703		-12.8	0.35156	0.0097		-12.85	0.3502	0.00106		-12.45	0.36145	0.02347
-12.75	0.37647	0.00457		-12.8	0.375	0.00944		-12.85	0.37354	0.000875317		-12.45	0.38554	0.01946
-12.75	0.4	0.00296		-12.8	0.39844	0.00958		-12.85	0.39689	0.0023		-12.45	0.40964	0.0157
-12.75	0.42353	0.00299		-12.8	0.42188	0.00948		-12.85	0.42023	0.00343		-12.45	0.43374	0.01242
-12.75	0.44706	0.00377		-12.8	0.44531	0.00881		-12.85	0.44358	0.00408		-12.45	0.45783	0.00986
-12.75	0.47059	0.00428		-12.8	0.46875	0.00754		-12.85	0.46693	0.00421		-12.45	0.48193	0.00821
-12.75	0.49412	0.00427		-12.8	0.49219	0.0058		-12.85	0.49027	0.00387		-12.45	0.50602	0.00743
-12.75	0.51765	0.0038		-12.8	0.51563	0.00381		-12.85	0.51362	0.0032		-12.45	0.53012	0.00716
-12.75	0.54118	0.00308		-12.8	0.53906	0.00192		-12.85	0.53697	0.00248		-12.45	0.55422	0.00703
-12.75	0.56471	0.00243		-12.8	0.5625	0.00125		-12.85	0.56031	0.00214		-12.45	0.57831	0.00681
-12.75	0.58824	0.00226		-12.8	0.58594	0.00245		-12.85	0.58366	0.00247		-12.45	0.60241	0.00647
-12.75	0.61177	0.00266		-12.8	0.60938	0.00372		-12.85	0.607	0.00321		-12.45	0.62651	0.00605
-12.75	0.63529	0.00329		-12.8	0.63281	0.00474		-12.85	0.63035	0.004		-12.45	0.6506	0.00563
-12.75	0.65882	0.00392		-12.8	0.65625	0.00552		-12.85	0.6537	0.00472		-12.45	0.6747	0.00529
-12.75	0.68235	0.00447		-12.8	0.67969	0.00613		-12.85	0.67704	0.00533		-12.45	0.6988	0.00503
-12.75	0.70588	0.00491		-12.8	0.70313	0.00664		-12.85	0.70039	0.00582		-12.45	0.72289	0.00483
-12.75	0.72941	0.00526		-12.8	0.72656	0.00707		-12.85	0.72374	0.00623		-12.45	0.74699	0.00465
-12.75	0.75294	0.00553		-12.8	0.75	0.00743		-12.85	0.74708	0.00654		-12.45	0.77108	0.00445
-12.75	0.77647	0.00571		-12.8	0.77344	0.00769		-12.85	0.77043	0.00676		-12.45	0.79518	0.00421
-12.75	0.8	0.00581		-12.8	0.79688	0.00784		-12.85	0.79377	0.00688		-12.45	0.81928	0.00392
-12.75	0.82353	0.00582		-12.8	0.82031	0.00786		-12.85	0.81712	0.00689		-12.45	0.84337	0.0036
-12.75	0.84706	0.00573		-12.8	0.84375	0.00773		-12.85	0.84047	0.00678		-12.45	0.86747	0.00325
-12.75	0.87059	0.00554		-12.8	0.86719	0.00748		-12.85	0.86381	0.00657		-12.45	0.89157	0.0029
-12.75	0.89412	0.00528		-12.8	0.89063	0.0071		-12.85	0.88716	0.00626		-12.45	0.91566	0.00256
-12.75	0.91765	0.00495		-12.8	0.91406	0.00664		-12.85	0.91051	0.00587		-12.45	0.93976	0.00223
-12.75	0.94118	0.00457		-12.8	0.9375	0.00611		-12.85	0.93385	0.00542		-12.45	0.96386	0.00192
-12.75	0.96471	0.00416		-12.8	0.96094	0.00555		-12.85	0.9572	0.00494		-12.45	0.98795	0.00165
-12.75	0.98824	0.00373		-12.8	0.98438	0.00497		-12.85	0.98055	0.00444		-12.45	1.01205	0.0014
-12.75	1.01177	0.00331		-12.8	1.00781	0.0044		-12.85	1.00389	0.00393		-12.45	1.03615	0.00118
-12.75	1.03529	0.0029		-12.8	1.03125	0.00384		-12.85	1.02724	0.00345		-12.45	1.06024	0.000991993
-12.75	1.05882	0.00251		-12.8	1.05469	0.00332		-12.85	1.05058	0.00298		-12.45	1.08434	0.000826205
-12.75	1.08235	0.00214		-12.8	1.07813	0.00284		-12.85	1.07393	0.00255		-12.45	1.10843	0.000683601
-12.75	1.10588	0.00181		-12.8	1.10156	0.00241		-12.85	1.09728	0.00216		-12.45	1.13253	0.000561931
-12.75	1.12941	0.00152		-12.8	1.125	0.00202		-12.85	1.12062	0.0018		-12.45	1.15663	0.000458944
-12.75	1.15294	0.00126		-12.8	1.14844	0.00167		-12.85	1.14397	0.00149		-12.45	1.18072	0.000372451
-12.75	1.17647	0.00103		-12.8	1.17188	0.00138		-12.85	1.16732	0.00122		-12.45	1.20482	0.000300375
-12.75	1.2	0.000837969		-12.8	1.19531	0.00112		-12.85	1.19066	0.000990761		-12.45	1.22892	0.000240772
-12.75	1.22353	0.000674152		-12.8	1.21875	0.000906353		-12.85	1.21401	0.000795451		-12.45	1.25301	0.000191856
-12.75	1.24706	0.000537462		-12.8	1.24219	0.000726148		-12.85	1.23735	0.000632645		-12.45	1.27711	0.000152007
-12.75	1.27059	0.00042477		-12.8	1.26563	0.000577115		-12.85	1.2607	0.000498608		-12.45	1.30121	0.000119777
-12.75	1.29412	0.000332915		-12.8	1.28906	0.000455149		-12.85	1.28405	0.000389555		-12.45	1.3253	9.38902e-05
-12.75	1.31765	0.000258849		-12.8	1.3125	0.000356323		-12.85	1.30739	0.000301822		-12.45	1.3494	7.3236e-05
-12.75	1.34118	0.000199732		-12.8	1.33594	0.000276997		-12.85	1.33074	0.000231992		-12.45	1.37349	5.68597e-05
-12.75	1.36471	0.000153001		-12.8	1.35938	0.000213889		-12.85	1.35409	0.000176973		-12.45	1.39759	4.39512e-05
-12.75	1.38824	0.000116396		-12.8	1.38281	0.000164102		-12.85	1.37743	0.000134038		-12.45	1.42169	3.38314e-05
-12.75	1.41177	8.79679e-05		-12.8	1.40625	0.000125136		-12.85	1.40078	0.000100836		-12.45	1.44578	2.59374e-05
-12.75	1.43529	6.60686e-05		-12.8	1.42969	9.4865e-05		-12.85	1.42413	7.53789e-05		-12.45	1.46988	1.98079e-05
-12.75	1.45882	4.93272e-05		-12.8	1.45313	7.15153e-05		-12.85	1.44747	5.6017e-05		-12.45	1.49398	1.50687e-05
-12.75	1.48235	3.66208e-05		-12.8	1.47656	5.36244e-05		-12.85	1.47082	4.14014e-05		-12.45	1.51807	1.1419e-05
-12.75	1.50588	2.70422e-05		-12.8	1.5	4.00026e-05		-12.85	1.49416	3.04461e-05		-12.45	1.54217	8.61905e-06
-12.75	1.52941	1.98677e-05		-12.8	1.52344	2.96935e-05		-12.85	1.51751	2.22879e-05		-12.45	1.56627	6.47911e-06
-12.75	1.55294	1.45263e-05		-12.8	1.54688	2.19361e-05		-12.85	1.54086	1.62493e-05		-12.45	1.59036	4.84983e-06
-12.75	1.57647	1.05723e-05		-12.8	1.57031	1.61307e-05		-12.85	1.5642	1.18041e-05		-12.45	1.61446	3.61423e-06
-12.75	1.6	7.66105e-06		-12.8	1.59375	1.18089e-05		-12.85	1.58755	8.54834e-06		-12.45	1.63855	2.68107e-06
-12.75	1.62353	5.52853e-06		-12.8	1.61719	8.60774e-06		-12.85	1.6109	6.17428e-06		-12.45	1.66265	1.9794e-06
-12.75	1.64706	3.97394e-06		-12.8	1.64063	6.24814e-06		-12.85	1.63424	4.44991e-06		-12.45	1.68675	1.45422e-06
-12.75	1.67059	2.8458e-06		-12.8	1.66406	4.51698e-06		-12.85	1.65759	3.20161e-06		-12.45	1.71084	1.06304e-06
-12.75	1.69412	2.03067e-06		-12.8	1.6875	3.25263e-06		-12.85	1.68093	2.30043e-06		-12.45	1.73494	7.73154e-07
-12.75	1.71765	1.4441e-06		-12.8	1.71094	2.33324e-06		-12.85	1.70428	1.65129e-06		-12.45	1.75904	5.59447e-07
-12.75	1.74118	1.02363e-06		-12.8	1.73438	1.66752e-06		-12.85	1.72763	1.18446e-06		-12.45	1.78313	4.02743e-07
-12.75	1.76471	7.23343e-07		-12.8	1.75781	1.18745e-06		-12.85	1.75097	8.49137e-07		-12.45	1.80723	2.8846e-07
-12.75	1.78824	5.09625e-07		-12.8	1.78125	8.42622e-07		-12.85	1.77432	6.08448e-07		-12.45	1.83133	2.05569e-07
-12.75	1.81177	3.58026e-07		-12.8	1.80469	5.95888e-07		-12.85	1.79767	4.35759e-07		-12.45	1.85542	1.45774e-07
-12.75	1.83529	2.5083e-07		-12.8	1.82813	4.19997e-07		-12.85	1.82101	3.11883e-07		-12.45	1.87952	1.02871e-07
-12.75	1.85882	1.75259e-07		-12.8	1.85156	2.9506e-07		-12.85	1.84436	2.23033e-07		-12.45	1.90361	7.22526e-08
-12.75	1.88235	1.22139e-07		-12.8	1.875	2.06625e-07		-12.85	1.8677	1.59315e-07		-12.45	1.92771	5.05142e-08
-12.75	1.90588	8.49026e-08		-12.8	1.89844	1.44241e-07		-12.85	1.89105	1.13636e-07		-12.45	1.95181	3.51588e-08
-12.75	1.92941	5.88715e-08		-12.8	1.92188	1.0038e-07		-12.85	1.9144	8.09074e-08		-12.45	1.9759	2.43654e-08
-12.75	1.95294	4.07211e-08		-12.8	1.94531	6.96413e-08		-12.85	1.93774	5.74803e-08		-12.45	2	1.68149e-08
-12.75	1.97647	2.8098e-08		-12.8	1.96875	4.81682e-08		-12.85	1.96109	4.07333e-08		-12.45	2.0241	1.15573e-08
-12.75	2	1.9341e-08		-12.8	1.99219	3.32147e-08		-12.85	1.98444	2.87829e-08		-12.45	2.04819	7.91258e-09
-12.75	2.02353	1.3281e-08		-12.8	2.01563	2.28338e-08		-12.85	2.00778	2.02739e-08		-12.45	2.07229	5.39675e-09
-12.75	2.04706	9.0977e-09		-12.8	2.03906	1.56494e-08		-12.85	2.03113	1.42309e-08		-12.45	2.09639	3.66734e-09
-12.75	2.07059	6.21693e-09		-12.8	2.0625	1.06927e-08		-12.85	2.05448	9.95222e-09		-12.45	2.12048	2.48325e-09
-12.75	2.09412	4.23798e-09		-12.8	2.08594	7.28338e-09		-12.85	2.07782	6.93274e-09		-12.45	2.14458	1.67565e-09
-12.75	2.11765	2.88186e-09		-12.8	2.10938	4.94569e-09		-12.85	2.10117	4.80964e-09		-12.45	2.16868	1.12688e-09
-12.75	2.14118	1.95484e-09		-12.8	2.13281	3.34777e-09		-12.85	2.12451	3.32264e-09		-12.45	2.19277	7.55325e-10
-12.75	2.16471	1.3227e-09		-12.8	2.15625	2.25896e-09		-12.85	2.14786	2.28543e-09		-12.45	2.21687	5.04642e-10
-12.75	2.18824	8.92721e-10		-12.8	2.17969	1.5194e-09		-12.85	2.17121	1.56506e-09		-12.45	2.24096	3.36085e-10
-12.75	2.21177	6.00988e-10		-12.8	2.20313	1.01868e-09		-12.85	2.19455	1.06695e-09		-12.45	2.26506	2.23126e-10
-12.75	2.23529	4.03554e-10		-12.8	2.22656	6.80751e-10		-12.85	2.2179	7.24088e-10		-12.45	2.28916	1.47674e-10
-12.75	2.25882	2.7028e-10		-12.8	2.25	4.53438e-10		-12.85	2.24125	4.89175e-10		-12.45	2.31325	9.74374e-11
-12.75	2.28235	1.80549e-10		-12.8	2.27344	3.01035e-10		-12.85	2.26459	3.28972e-10		-12.45	2.33735	6.40949e-11
-12.75	2.30588	1.20291e-10		-12.8	2.29688	1.99195e-10		-12.85	2.28794	2.20231e-10		-12.45	2.36145	4.20348e-11
-12.75	2.32941	7.99328e-11		-12.8	2.32031	1.3137e-10		-12.85	2.31128	1.46768e-10		-12.45	2.38554	2.74846e-11
-12.75	2.35294	5.29734e-11		-12.8	2.34375	8.63505e-11		-12.85	2.33463	9.73703e-11		-12.45	2.40964	1.79172e-11
-12.75	2.37647	3.50126e-11		-12.8	2.36719	5.65698e-11		-12.85	2.35798	6.43103e-11		-12.45	2.43374	1.16456e-11
-12.75	2.4	2.30789e-11		-12.8	2.39063	3.69363e-11		-12.85	2.38132	4.22875e-11		-12.45	2.45783	7.54693e-12
-12.75	2.42353	1.51713e-11		-12.8	2.41406	2.40365e-11		-12.85	2.40467	2.76846e-11		-12.45	2.48193	4.87643e-12
-12.75	2.44706	9.94566e-12		-12.8	2.4375	1.55898e-11		-12.85	2.42802	1.80462e-11		-12.45	2.50602	3.14172e-12
-12.75	2.47059	6.5019e-12		-12.8	2.46094	1.00778e-11		-12.85	2.45136	1.17132e-11		-12.45	2.53012	2.01824e-12
-12.75	2.49412	4.23868e-12		-12.8	2.48438	6.49303e-12		-12.85	2.47471	7.57064e-12		-12.45	2.55422	1.2928e-12
-12.75	2.51765	2.75545e-12		-12.8	2.50781	4.1696e-12		-12.85	2.49805	4.8729e-12		-12.45	2.57831	8.25762e-13
-12.75	2.54118	1.78614e-12		-12.8	2.53125	2.66878e-12		-12.85	2.5214	3.12368e-12		-12.45	2.60241	5.25961e-13
-12.75	2.56471	1.15447e-12		-12.8	2.55469	1.70258e-12		-12.85	2.54475	1.99435e-12		-12.45	2.62651	3.34072e-13
-12.75	2.58824	7.44023e-13		-12.8	2.57813	1.08265e-12		-12.85	2.56809	1.2683e-12		-12.45	2.6506	2.11606e-13
-12.75	2.61177	4.78089e-13		-12.8	2.60156	6.8621e-13		-12.85	2.59144	8.03447e-13		-12.45	2.6747	1.33669e-13
-12.75	2.63529	3.06292e-13		-12.8	2.625	4.33539e-13		-12.85	2.61479	5.07042e-13		-12.45	2.6988	8.42092e-14
-12.75	2.65882	1.95639e-13		-12.8	2.64844	2.73028e-13		-12.85	2.63813	3.18797e-13		-12.45	2.72289	5.29088e-14
-12.75	2.68235	1.24581e-13		-12.8	2.67188	1.71397e-13		-12.85	2.66148	1.9971e-13		-12.45	2.74699	3.31548e-14
-12.75	2.70588	7.90881e-14		-12.8	2.69531	1.07256e-13		-12.85	2.68483	1.24663e-13		-12.45	2.77108	2.07216e-14
-12.75	2.72941	5.00518e-14		-12.8	2.71875	6.69067e-14		-12.85	2.70817	7.75462e-14		-12.45	2.79518	1.29171e-14
-12.75	2.75294	3.15765e-14		-12.8	2.74219	4.1606e-14		-12.85	2.73152	4.80731e-14		-12.45	2.81928	8.03115e-15
-12.75	2.77647	1.98578e-14		-12.8	2.76563	2.57921e-14		-12.85	2.75486	2.97027e-14		-12.45	2.84337	4.98041e-15
-12.75	2.8	1.24482e-14		-12.8	2.78906	1.59392e-14		-12.85	2.77821	1.82926e-14		-12.45	2.86747	3.08053e-15
-12.75	2.82353	7.77824e-15		-12.8	2.8125	9.8198e-15		-12.85	2.80156	1.12298e-14		-12.45	2.89157	1.90046e-15
-12.75	2.84706	4.84442e-15		-12.8	2.83594	6.03112e-15		-12.85	2.8249	6.87255e-15		-12.45	2.91566	1.16938e-15
-12.75	2.87059	3.00731e-15		-12.8	2.85938	3.6928e-15		-12.85	2.84825	4.19314e-15		-12.45	2.93976	7.17652e-16
-12.75	2.89412	1.86071e-15		-12.8	2.88281	2.25413e-15		-12.85	2.8716	2.55072e-15		-12.45	2.96386	4.39259e-16
-12.75	2.91765	1.14746e-15		-12.8	2.90625	1.37174e-15		-12.85	2.89494	1.54709e-15		-12.45	2.98795	2.68142e-16
-12.75	2.94118	7.05246e-16		-12.8	2.92969	8.3221e-16		-12.85	2.91829	9.35652e-16		-12.45	3.01205	1.63243e-16
-12.75	2.96471	4.32001e-16		-12.8	2.95313	5.03343e-16		-12.85	2.94163	5.64263e-16		-12.45	3.03615	9.91084e-17
-12.75	2.98824	2.63731e-16		-12.8	2.97656	3.03504e-16		-12.85	2.96498	3.39337e-16		-12.45	3.06024	6.0004e-17
-12.75	3.01177	1.60459e-16		-12.8	3	1.82446e-16		-12.85	2.98833	2.03505e-16		-12.45	3.08434	3.62265e-17
-12.75	3.03529	9.72936e-17		-12.8	3.02344	1.09338e-16		-12.85	3.01167	1.21709e-16		-12.45	3.10843	2.18087e-17
-12.75	3.05882	5.87922e-17		-12.8	3.04688	6.53244e-17		-12.85	3.03502	7.25902e-17		-12.45	3.13253	1.3091e-17
-12.75	3.08235	3.54051e-17		-12.8	3.07031	3.89082e-17		-12.85	3.05837	4.31761e-17		-12.45	3.15663	7.83504e-18
-12.75	3.10588	2.12479e-17		-12.8	3.09375	2.31029e-17		-12.85	3.08171	2.56106e-17		-12.45	3.18072	4.67535e-18
-12.75	3.12941	1.27077e-17		-12.8	3.11719	1.36756e-17		-12.85	3.10506	1.51496e-17		-12.45	3.20482	2.78148e-18
-12.75	3.15294	7.5739e-18		-12.8	3.14063	8.07015e-18		-12.85	3.12841	8.93673e-18		-12.45	3.22892	1.64972e-18
-12.75	3.17647	4.49848e-18		-12.8	3.16406	4.74748e-18		-12.85	3.15175	5.2571e-18		-12.45	3.25301	9.75446e-19
-12.75	3.2	2.6626e-18		-12.8	3.1875	2.78412e-18		-12.85	3.1751	3.08384e-18		-12.45	3.27711	5.74961e-19
-12.75	3.22353	1.5705e-18		-12.8	3.21094	1.62762e-18		-12.85	3.19844	1.80386e-18		-12.45	3.30121	3.37835e-19
-12.75	3.24706	9.23121e-19		-12.8	3.23438	9.48527e-19		-12.85	3.22179	1.05211e-18		-12.45	3.3253	1.97874e-19
-12.75	3.27059	5.40714e-19		-12.8	3.25781	5.51031e-19		-12.85	3.24514	6.11863e-19		-12.45	3.3494	1.15525e-19
-12.75	3.29412	3.1562e-19		-12.8	3.28125	3.19099e-19		-12.85	3.26848	3.54785e-19		-12.45	3.37349	6.723e-20
-12.75	3.31765	1.83589e-19		-12.8	3.30469	1.84202e-19		-12.85	3.29183	2.05106e-19		-12.45	3.39759	3.89975e-20
-12.75	3.34118	1.06418e-19		-12.8	3.32813	1.05993e-19		-12.85	3.31518	1.18215e-19		-12.45	3.42169	2.2547e-20
-12.75	3.36471	6.1471e-20		-12.8	3.35156	6.07945e-20		-12.85	3.33852	6.79259e-20		-12.45	3.44578	1.29931e-20
-12.75	3.38824	3.53842e-20		-12.8	3.375	3.47581e-20		-12.85	3.36187	3.89089e-20		-12.45	3.46988	7.46276e-21
-12.75	3.41177	2.02971e-20		-12.8	3.39844	1.98082e-20		-12.85	3.38521	2.22175e-20		-12.45	3.49398	4.27215e-21
-12.75	3.43529	1.16022e-20		-12.8	3.42188	1.1252e-20		-12.85	3.40856	1.26462e-20		-12.45	3.51807	2.43752e-21
-12.75	3.45882	6.609e-21		-12.8	3.44531	6.37086e-21		-12.85	3.43191	7.17514e-21		-12.45	3.54217	1.38611e-21
-12.75	3.48235	3.75159e-21		-12.8	3.46875	3.59543e-21		-12.85	3.45525	4.05779e-21		-12.45	3.56627	7.85586e-22
-12.75	3.50588	2.12217e-21		-12.8	3.49219	2.02247e-21		-12.85	3.4786	2.28731e-21		-12.45	3.59036	4.43744e-22
-12.75	3.52941	1.19627e-21		-12.8	3.51563	1.13393e-21		-12.85	3.50195	1.28507e-21		-12.45	3.61446	2.4981e-22
-12.75	3.55294	6.71997e-22		-12.8	3.53906	6.33664e-22		-12.85	3.52529	7.19585e-22		-12.45	3.63855	1.4016e-22
-12.75	3.57647	3.76176e-22		-12.8	3.5625	3.52938e-22		-12.85	3.54864	4.01588e-22		-12.45	3.66265	7.8374e-23
-12.75	3.6	2.09847e-22		-12.8	3.58594	1.95928e-22		-12.85	3.57198	2.23364e-22		-12.45	3.68675	4.3677e-23
-12.75	3.62353	1.16654e-22		-12.8	3.60938	1.08406e-22		-12.85	3.59533	1.23815e-22		-12.45	3.71084	2.42585e-23
-12.75	3.64706	6.46231e-23		-12.8	3.63281	5.97812e-23		-12.85	3.61868	6.83989e-23		-12.45	3.73494	1.34278e-23
-12.75	3.67059	3.5675e-23		-12.8	3.65625	3.28568e-23		-12.85	3.64202	3.76563e-23		-12.45	3.75904	7.4075e-24
-12.75	3.69412	1.96259e-23		-12.8	3.67969	1.79983e-23		-12.85	3.66537	2.06601e-23		-12.45	3.78313	4.07254e-24
-12.75	3.71765	1.07593e-23		-12.8	3.70313	9.82614e-24		-12.85	3.68872	1.1296e-23		-12.45	3.80723	2.23143e-24
-12.75	3.74118	5.87801e-24		-12.8	3.72656	5.34656e-24		-12.85	3.71206	6.15483e-24		-12.45	3.83133	1.2185e-24
-12.75	3.76471	3.20012e-24		-12.8	3.75	2.89937e-24		-12.85	3.73541	3.34194e-24		-12.45	3.85542	6.63114e-25
-12.75	3.78824	1.73618e-24		-12.8	3.77344	1.567e-24		-12.85	3.75876	1.80829e-24		-12.45	3.87952	3.59644e-25
-12.75	3.81177	9.38673e-25		-12.8	3.79688	8.44048e-25		-12.85	3.7821	9.75045e-25		-12.45	3.90361	1.94392e-25
-12.75	3.83529	5.05739e-25		-12.8	3.82031	4.53102e-25		-12.85	3.80545	5.23918e-25		-12.45	3.92771	1.04713e-25
-12.75	3.85882	2.71538e-25		-12.8	3.84375	2.42412e-25		-12.85	3.82879	2.80533e-25		-12.45	3.95181	5.62138e-26
-12.75	3.88235	1.45288e-25		-12.8	3.86719	1.29252e-25		-12.85	3.85214	1.49687e-25		-12.45	3.9759	3.00746e-26
-12.75	3.90588	7.74674e-26		-12.8	3.89063	6.86829e-26		-12.85	3.87549	7.95904e-26		-12.45	4	1.60352e-26
-12.75	3.92941	4.11627e-26		-12.8	3.91406	3.63733e-26		-12.85	3.89883	4.21712e-26		-12.45	4.0241	8.52041e-27
-12.75	3.95294	2.17962e-26		-12.8	3.9375	1.91972e-26		-12.85	3.92218	2.22662e-26		-12.45	4.04819	4.51191e-27
-12.75	3.97647	1.15015e-26		-12.8	3.96094	1.00975e-26		-12.85	3.94553	1.17153e-26		-12.45	4.07229	2.38107e-27
-12.75	4	6.04811e-27		-12.8	3.98438	5.29312e-27		-12.85	3.96887	6.14239e-27		-12.45	4.09639	1.25226e-27
-12.75	4.02353	3.16942e-27		-12.8	4.00781	2.7652e-27		-12.85	3.99222	3.20919e-27		-12.45	4.12048	6.56335e-28
-12.75	4.04706	1.65514e-27		-12.8	4.03125	1.43966e-27		-12.85	4.01556	1.67082e-27		-12.45	4.14458	3.42819e-28
-12.75	4.07059	8.61359e-28		-12.8	4.05469	7.4698e-28		-12.85	4.03891	8.66843e-28		-12.45	4.16868	1.78448e-28
-12.75	4.09412	4.46712e-28		-12.8	4.07813	3.86255e-28		-12.85	4.06226	4.48154e-28		-12.45	4.19277	9.25685e-29
-12.75	4.11765	2.30869e-28		-12.8	4.10156	1.99046e-28		-12.85	4.0856	2.30882e-28		-12.45	4.21687	4.78541e-29
-12.75	4.14118	1.18904e-28		-12.8	4.125	1.02223e-28		-12.85	4.10895	1.18531e-28		-12.45	4.24096	2.46535e-29
-12.75	4.16471	6.10273e-29		-12.8	4.14844	5.23186e-29		-12.85	4.1323	6.06386e-29		-12.45	4.26506	1.26573e-29
-12.75	4.18824	3.12137e-29		-12.8	4.17188	2.66856e-29		-12.85	4.15564	3.09133e-29		-12.45	4.28916	6.47592e-30
-12.75	4.21177	1.59096e-29		-12.8	4.19531	1.35647e-29		-12.85	4.17899	1.57044e-29		-12.45	4.31325	3.30189e-30
-12.75	4.23529	8.08103e-30		-12.8	4.21875	6.87157e-30		-12.85	4.20234	7.95017e-30		-12.45	4.33735	1.67773e-30
-12.75	4.25882	4.09042e-30		-12.8	4.24219	3.46907e-30		-12.85	4.22568	4.01063e-30		-12.45	4.36145	8.49532e-31
-12.75	4.28235	2.0633e-30		-12.8	4.26563	1.74534e-30		-12.85	4.24903	2.01618e-30		-12.45	4.38554	4.2868e-31
-12.75	4.30588	1.03717e-30		-12.8	4.28906	8.75102e-31		-12.85	4.27237	1.01002e-30		-12.45	4.40964	2.15566e-31
-12.75	4.32941	5.19554e-31		-12.8	4.3125	4.37267e-31		-12.85	4.29572	5.04208e-31		-12.45	4.43374	1.08025e-31
-12.75	4.35294	2.5936e-31		-12.8	4.33594	2.17743e-31		-12.85	4.31907	2.50827e-31		-12.45	4.45783	5.39459e-32
-12.75	4.37647	1.29023e-31		-12.8	4.35938	1.08057e-31		-12.85	4.34241	1.24344e-31		-12.45	4.48193	2.68463e-32
-12.75	4.4	6.3962e-32		-12.8	4.38281	5.34401e-32		-12.85	4.36576	6.14269e-32		-12.45	4.50602	1.33138e-32
-12.75	4.42353	3.15987e-32		-12.8	4.40625	2.63385e-32		-12.85	4.38911	3.02398e-32		-12.45	4.53012	6.57977e-33
-12.75	4.44706	1.55563e-32		-12.8	4.42969	1.29367e-32		-12.85	4.41245	1.48349e-32		-12.45	4.55422	3.24047e-33
-12.75	4.47059	7.63192e-33		-12.8	4.45313	6.33229e-33		-12.85	4.4358	7.25235e-33		-12.45	4.57831	1.59035e-33
-12.75	4.49412	3.73122e-33		-12.8	4.47656	3.08892e-33		-12.85	4.45914	3.53313e-33		-12.45	4.60241	7.77795e-34
-12.75	4.51765	1.81785e-33		-12.8	4.5	1.50161e-33		-12.85	4.48249	1.71526e-33		-12.45	4.62651	3.79074e-34
-12.75	4.54118	8.82578e-34		-12.8	4.52344	7.2747e-34		-12.85	4.50584	8.29829e-34		-12.45	4.6506	1.84107e-34
-12.75	4.56471	4.27009e-34		-12.8	4.54688	3.51218e-34		-12.85	4.52918	4.00071e-34		-12.45	4.6747	8.91044e-35
-12.75	4.58824	2.05877e-34		-12.8	4.57031	1.68983e-34		-12.85	4.55253	1.9221e-34		-12.45	4.6988	4.29747e-35
-12.75	4.61177	9.89163e-35		-12.8	4.59375	8.10242e-35		-12.85	4.57588	9.20248e-35		-12.45	4.72289	2.06543e-35
-12.75	4.63529	4.73603e-35		-12.8	4.61719	3.87159e-35		-12.85	4.59922	4.39061e-35		-12.45	4.74699	9.89216e-36
-12.75	4.65882	2.25968e-35		-12.8	4.64063	1.8436e-35		-12.85	4.62257	2.08755e-35		-12.45	4.77108	4.72121e-36
-12.75	4.68235	1.0744e-35		-12.8	4.66406	8.74874e-36		-12.85	4.64591	9.89105e-36		-12.45	4.79518	2.24542e-36
-12.75	4.70588	5.0906e-36		-12.8	4.6875	4.13739e-36		-12.85	4.66926	4.67024e-36		-12.45	4.81928	1.0642e-36
-12.75	4.72941	2.40357e-36		-12.8	4.71094	1.94988e-36		-12.85	4.69261	2.1975e-36		-12.45	4.84337	5.02608e-37
-12.75	4.75294	1.13092e-36		-12.8	4.73438	9.15775e-37		-12.85	4.71595	1.03042e-36		-12.45	4.86747	2.36546e-37
-12.75	4.77647	5.30258e-37		-12.8	4.75781	4.28617e-37		-12.85	4.7393	4.81493e-37		-12.45	4.89157	1.10938e-37
-12.75	4.8	2.47758e-37		-12.8	4.78125	1.99917e-37		-12.85	4.76265	2.24213e-37		-12.45	4.91566	5.18471e-38
-12.75	4.82353	1.15359e-37		-12.8	4.80469	9.29237e-38		-12.85	4.78599	1.04046e-37		-12.45	4.93976	2.41461e-38
-12.75	4.84706	5.3525e-38		-12.8	4.82813	4.30429e-38		-12.85	4.80934	4.81155e-38		-12.45	4.96386	1.12059e-38
-12.75	4.87059	2.47482e-38		-12.8	4.85156	1.98688e-38		-12.85	4.83269	2.21737e-38		-12.45	4.98795	5.18234e-39
-12.75	4.89412	1.14028e-38		-12.8	4.875	9.13985e-39		-12.85	4.85603	1.01833e-38		-12.45	5.01205	2.38825e-39
-12.75	4.91765	5.23555e-39		-12.8	4.89844	4.18987e-39		-12.85	4.87938	4.66049e-39		-12.45	5.03615	1.09676e-39
-12.75	4.94118	2.39548e-39		-12.8	4.92188	1.91407e-39		-12.85	4.90272	2.12554e-39		-12.45	5.06024	5.01904e-40
-12.75	4.96471	1.0922e-39		-12.8	4.94531	8.71377e-40		-12.85	4.92607	9.66058e-40		-12.45	5.08434	2.28878e-40
-12.75	4.98824	4.96241e-40		-12.8	4.96875	3.95319e-40		-12.85	4.94942	4.37554e-40		-12.45	5.10843	1.04007e-40
-12.75	5.01177	2.24678e-40		-12.8	4.99219	1.78724e-40		-12.85	4.97276	1.97494e-40		-12.45	5.13253	4.70976e-41
-12.75	5.03529	1.0137e-40		-12.8	5.01563	8.05205e-41		-12.85	4.99611	8.88327e-41		-12.45	5.15663	2.12524e-41
-12.75	5.05882	4.55758e-41		-12.8	5.03906	3.61511e-41		-12.85	5.01946	3.98186e-41		-12.45	5.18072	9.55638e-42
-12.75	5.08235	2.04191e-41		-12.8	5.0625	1.61743e-41		-12.85	5.0428	1.77866e-41		-12.45	5.20482	4.28205e-42
-12.75	5.10588	9.11628e-42		-12.8	5.08594	7.2114e-42		-12.85	5.06615	7.91765e-42		-12.45	5.22892	1.91198e-42
-12.75	5.12941	4.05579e-42		-12.8	5.10938	3.20407e-42		-12.85	5.08949	3.51231e-42		-12.45	5.25301	8.50727e-43
-12.75	5.15294	1.79808e-42		-12.8	5.13281	1.41863e-42		-12.85	5.11284	1.55269e-42		-12.45	5.27711	3.77199e-43
-12.75	5.17647	7.94363e-43		-12.8	5.15625	6.25929e-43		-12.85	5.13619	6.84021e-43		-12.45	5.30121	1.66657e-43
-12.75	5.2	3.49707e-43		-12.8	5.17969	2.75211e-43		-12.85	5.15953	3.00295e-43		-12.45	5.3253	7.3375e-44
-12.75	5.22353	1.53414e-43		-12.8	5.20313	1.20585e-43		-12.85	5.18288	1.31377e-43		-12.45	5.3494	3.21919e-44
-12.75	5.24706	6.70658e-44		-12.8	5.22656	5.26506e-44		-12.85	5.20623	5.72778e-44		-12.45	5.37349	1.4074e-44
-12.75	5.27059	2.92154e-44		-12.8	5.25	2.29086e-44		-12.85	5.22957	2.48854e-44		-12.45	5.39759	6.13139e-45
-12.75	5.29412	1.26822e-44		-12.8	5.27344	9.93288e-45		-12.85	5.25292	1.07745e-44		-12.45	5.42169	2.66179e-45
-12.75	5.31765	5.48598e-45		-12.8	5.29688	4.29175e-45		-12.85	5.27627	4.64879e-45		-12.45	5.44578	1.15149e-45
-12.75	5.34118	2.36475e-45		-12.8	5.32031	1.84789e-45		-12.85	5.29961	1.99883e-45		-12.45	5.46988	4.96382e-46
-12.75	5.36471	1.01576e-45		-12.8	5.34375	7.92864e-46		-12.85	5.32296	8.56451e-46		-12.45	5.49398	2.13228e-46
-12.75	5.38824	4.34779e-46		-12.8	5.36719	3.39002e-46		-12.85	5.3463	3.65696e-46		-12.45	5.51807	9.12733e-47
-12.75	5.41177	1.85446e-46		-12.8	5.39063	1.44439e-46		-12.85	5.36965	1.55607e-46		-12.45	5.54217	3.89327e-47
-12.75	5.43529	7.88207e-47		-12.8	5.41406	6.13262e-47		-12.85	5.393	6.59824e-47		-12.45	5.56627	1.65483e-47
-12.75	5.45882	3.33837e-47		-12.8	5.4375	2.5947e-47		-12.85	5.41634	2.78816e-47		-12.45	5.59036	7.00915e-48
-12.75	5.48235	1.40896e-47		-12.8	5.46094	1.09397e-47		-12.85	5.43969	1.17407e-47		-12.45	5.61446	2.95833e-48
-12.75	5.50588	5.92566e-48		-12.8	5.48438	4.59623e-48		-12.85	5.46304	4.92677e-48		-12.45	5.63855	1.24422e-48
-12.75	5.52941	2.48339e-48		-12.8	5.50781	1.92431e-48		-12.85	5.48638	2.06024e-48		-12.45	5.66265	5.21456e-49
-12.75	5.55294	1.03711e-48		-12.8	5.53125	8.02833e-49		-12.85	5.50973	8.58541e-49		-12.45	5.68675	2.17775e-49
-12.75	5.57647	4.31591e-49		-12.8	5.55469	3.33773e-49		-12.85	5.53307	3.56526e-49		-12.45	5.71084	9.06289e-50
-12.75	5.6	1.78974e-49		-12.8	5.57813	1.38278e-49		-12.85	5.55642	1.4754e-49		-12.45	5.73494	3.75833e-50
-12.75	5.62353	7.39571e-50		-12.8	5.60156	5.70859e-50		-12.85	5.57977	6.08434e-50		-12.45	5.75904	1.55307e-50
-12.75	5.64706	3.04536e-50		-12.8	5.625	2.34844e-50		-12.85	5.60311	2.50036e-50		-12.45	5.78313	6.39526e-51
-12.75	5.67059	1.24959e-50		-12.8	5.64844	9.6273e-51		-12.85	5.62646	1.02395e-50		-12.45	5.80723	2.62418e-51
-12.75	5.69412	5.10932e-51		-12.8	5.67188	3.93281e-51		-12.85	5.64981	4.17867e-51		-12.45	5.83133	1.07299e-51
-12.75	5.71765	2.08175e-51		-12.8	5.69531	1.60094e-51		-12.85	5.67315	1.69935e-51		-12.45	5.85542	4.37187e-52
-12.75	5.74118	8.45208e-52		-12.8	5.71875	6.49412e-52		-12.85	5.6965	6.88668e-52		-12.45	5.87952	1.77503e-52
-12.75	5.76471	3.41953e-52		-12.8	5.74219	2.62505e-52		-12.85	5.71984	2.78113e-52		-12.45	5.90361	7.18148e-53
-12.75	5.78824	1.3786e-52		-12.8	5.76563	1.05737e-52		-12.85	5.74319	1.11922e-52		-12.45	5.92771	2.89527e-53
-12.75	5.81177	5.5383e-53		-12.8	5.78906	4.24414e-53		-12.85	5.76654	4.48839e-53		-12.45	5.95181	1.16314e-53
-12.75	5.83529	2.21709e-53		-12.8	5.8125	1.69755e-53		-12.85	5.78988	1.79369e-53		-12.45	5.9759	4.6563e-54
-12.75	5.85882	8.84419e-54		-12.8	5.83594	6.76591e-54		-12.85	5.81323	7.14309e-54		-12.45	6	1.85745e-54
-12.75	5.88235	3.5156e-54		-12.8	5.85938	2.68721e-54		-12.85	5.83658	2.83469e-54		-12.4	0	0.01355
-12.75	5.90588	1.39254e-54		-12.8	5.88281	1.06352e-54		-12.85	5.85992	1.121e-54		-12.4	0.0241	0.02959
-12.75	5.92941	5.49648e-55		-12.8	5.90625	4.19432e-55		-12.85	5.88327	4.41757e-55		-12.4	0.04819	0.04112
-12.75	5.95294	2.16186e-55		-12.8	5.92969	1.64834e-55		-12.85	5.90662	1.73477e-55		-12.4	0.07229	0.04886
-12.75	5.97647	8.473e-56		-12.8	5.95313	6.45508e-56		-12.85	5.92996	6.78855e-56		-12.4	0.09639	0.05393
-12.75	6	3.30912e-56		-12.8	5.97656	2.51899e-56		-12.85	5.95331	2.64723e-56		-12.4	0.12048	0.05668
-12.7	0	0.00544		-12.8	6	9.79533e-57		-12.85	5.97665	1.02869e-56		-12.4	0.14458	0.05735
-12.7	0.02353	0.01168		-12.75	0	0.0046		-12.85	6	3.98338e-57		-12.4	0.16868	0.05619
-12.7	0.04706	0.016		-12.75	0.02344	0.00988		-12.8	0	0.00131		-12.4	0.19277	0.05355
-12.7	0.07059	0.01854		-12.75	0.04688	0.01368		-12.8	0.02335	0.0028		-12.4	0.21687	0.04986
-12.7	0.09412	0.01979		-12.75	0.07031	0.01628		-12.8	0.04669	0.00378		-12.4	0.24096	0.04556
-12.7	0.11765	0.02001		-12.75	0.09375	0.01826		-12.8	0.07004	0.00422		-12.4	0.26506	0.04102
-12.7	0.14118	0.01948		-12.75	0.11719	0.01993		-12.8	0.09339	0.00414		-12.4	0.28916	0.03649
-12.7	0.16471	0.01856		-12.75	0.14063	0.02136		-12.8	0.11673	0.00354		-12.4	0.31325	0.03208
-12.7	0.18824	0.01759		-12.75	0.16406	0.02242		-12.8	0.14008	0.00254		-12.4	0.33735	0.0278
-12.7	0.21177	0.01676		-12.75	0.1875	0.02287		-12.8	0.16342	0.00155		-12.4	0.36145	0.02363
-12.7	0.23529	0.01602		-12.75	0.21094	0.0225		-12.8	0.18677	0.00179		-12.4	0.38554	0.0196
-12.7	0.25882	0.01514		-12.75	0.23438	0.02118		-12.8	0.21012	0.00299		-12.4	0.40964	0.01584
-12.7	0.28235	0.01385		-12.75	0.25781	0.019		-12.8	0.23346	0.00406		-12.4	0.43374	0.01254
-12.7	0.30588	0.01202		-12.75	0.28125	0.01624		-12.8	0.25681	0.00464		-12.4	0.45783	0.00997
-12.7	0.32941	0.00968		-12.75	0.30469	0.01338		-12.8	0.28016	0.00456		-12.4	0.48193	0.00831
-12.7	0.35294	0.00708		-12.75	0.32813	0.01105		-12.8	0.3035	0.00384		-12.4	0.50602	0.00752
-12.7	0.37647	0.00461		-12.75	0.35156	0.00976		-12.8	0.32685	0.0026		-12.4	0.53012	0.00725
-12.7	0.4	0.00299		-12.75	0.375	0.0095		-12.8	0.3502	0.00107		-12.4	0.55422	0.00712
-12.7	0.42353	0.00302		-12.75	0.39844	0.00965		-12.8	0.37354	0.000882921		-12.4	0.57831	0.0069
-12.7	0.44706	0.00381		-12.75	0.42188	0.00955		-12.8	0.39689	0.00231		-12.4	0.60241	0.00655
-12.7	0.47059	0.00432		-12.75	0.44531	0.00888		-12.8	0.42023	0.00345		-12.4	0.62651	0.00613
-12.7	0.49412	0.00431		-12.75	0.46875	0.00761		-12.8	0.44358	0.00411		-12.4	0.6506	0.00571
-12.7	0.51765	0.00383		-12.75	0.49219	0.00585		-12.8	0.46693	0.00424		-12.4	0.6747	0.00536
-12.7	0.54118	0.0031		-12.75	0.51563	0.00385		-12.8	0.49027	0.0039		-12.4	0.6988	0.0051
-12.7	0.56471	0.00245		-12.75	0.53906	0.00193		-12.8	0.51362	0.00323		-12.4	0.72289	0.00491
-12.7	0.58824	0.00227		-12.75	0.5625	0.00124		-12.8	0.53697	0.0025		-12.4	0.74699	0.00473
-12.7	0.61177	0.00267		-12.75	0.58594	0.00246		-12.8	0.56031	0.00214		-12.4	0.77108	0.00453
-12.7	0.63529	0.00332		-12.75	0.60938	0.00375		-12.8	0.58366	0.00248		-12.4	0.79518	0.00429
-12.7	0.65882	0.00397		-12.75	0.63281	0.00479		-12.8	0.607	0.00323		-12.4	0.81928	0.004
-12.7	0.68235	0.00452		-12.75	0.65625	0.00558		-12.8	0.63035	0.00404		-12.4	0.84337	0.00368
-12.7	0.70588	0.00497		-12.75	0.67969	0.00621		-12.8	0.6537	0.00477		-12.4	0.86747	0.00333
-12.7	0.72941	0.00533		-12.75	0.70313	0.00673		-12.8	0.67704	0.00539		-12.4	0.89157	0.00297
-12.7	0.75294	0.00561		-12.75	0.72656	0.00717		-12.8	0.70039	0.0059		-12.4	0.91566	0.00262
-12.7	0.77647	0.00581		-12.75	0.75	0.00754		-12.8	0.72374	0.00632		-12.4	0.93976	0.00229
-12.7	0.8	0.00592		-12.75	0.77344	0.00783		-12.8	0.74708	0.00664		-12.4	0.96386	0.00198
-12.7	0.82353	0.00593		-12.75	0.79688	0.00799		-12.8	0.77043	0.00687		-12.4	0.98795	0.0017
-12.7	0.84706	0.00585		-12.75	0.82031	0.00801		-12.8	0.79377	0.007		-12.4	1.01205	0.00144
-12.7	0.87059	0.00567		-12.75	0.84375	0.0079		-12.8	0.81712	0.00702		-12.4	1.03615	0.00122
-12.7	0.89412	0.0054		-12.75	0.86719	0.00764		-12.8	0.84047	0.00692		-12.4	1.06024	0.00103
-12.7	0.91765	0.00507		-12.75	0.89063	0.00727		-12.8	0.86381	0.00671		-12.4	1.08434	0.000855426
-12.7	0.94118	0.00469		-12.75	0.91406	0.00681		-12.8	0.88716	0.00641		-12.4	1.10843	0.000708811
-12.7	0.96471	0.00427		-12.75	0.9375	0.00627		-12.8	0.91051	0.00602		-12.4	1.13253	0.000583522
-12.7	0.98824	0.00384		-12.75	0.96094	0.0057		-12.8	0.93385	0.00557		-12.4	1.15663	0.000477301
-12.7	1.01177	0.00341		-12.75	0.98438	0.00512		-12.8	0.9572	0.00508		-12.4	1.18072	0.000387947
-12.7	1.03529	0.00299		-12.75	1.00781	0.00453		-12.8	0.98055	0.00457		-12.4	1.20482	0.000313363
-12.7	1.05882	0.00259		-12.75	1.03125	0.00397		-12.8	1.00389	0.00406		-12.4	1.22892	0.000251583
-12.7	1.08235	0.00222		-12.75	1.05469	0.00344		-12.8	1.02724	0.00356		-12.4	1.25301	0.000200794
-12.7	1.10588	0.00188		-12.75	1.07813	0.00294		-12.8	1.05058	0.00308		-12.4	1.27711	0.000159348
-12.7	1.12941	0.00158		-12.75	1.10156	0.0025		-12.8	1.07393	0.00264		-12.4	1.30121	0.000125769
-12.7	1.15294	0.00131		-12.75	1.125	0.00209		-12.8	1.09728	0.00224		-12.4	1.3253	9.87518e-05
-12.7	1.17647	0.00108		-12.75	1.14844	0.00174		-12.8	1.12062	0.00187		-12.4	1.3494	7.71585e-05
-12.7	1.2	0.000874927		-12.75	1.17188	0.00143		-12.8	1.14397	0.00155		-12.4	1.37349	6.00078e-05
-12.7	1.22353	0.000705053		-12.75	1.19531	0.00117		-12.8	1.16732	0.00127		-12.4	1.39759	4.64653e-05
-12.7	1.24706	0.00056304		-12.75	1.21875	0.000947325		-12.8	1.19066	0.00103		-12.4	1.42169	3.58298e-05
-12.7	1.27059	0.000445738		-12.75	1.24219	0.000760225		-12.8	1.21401	0.000831617		-12.4	1.44578	2.7519e-05
-12.7	1.29412	0.000349945		-12.75	1.26563	0.000605205		-12.8	1.23735	0.000662511		-12.4	1.46988	2.10543e-05
-12.7	1.31765	0.000272559		-12.75	1.28906	0.000478107		-12.8	1.2607	0.000523023		-12.4	1.49398	1.60468e-05
-12.7	1.34118	0.000210677		-12.75	1.3125	0.000374933		-12.8	1.28405	0.000409321		-12.4	1.51807	1.21835e-05
-12.7	1.36471	0.000161668		-12.75	1.33594	0.000291966		-12.8	1.30739	0.000317676		-12.4	1.54217	9.21409e-06
-12.7	1.38824	0.000123207		-12.75	1.35938	0.000225839		-12.8	1.33074	0.000244596		-12.4	1.56627	6.94027e-06
-12.7	1.41177	9.3281e-05		-12.75	1.38281	0.000173575		-12.8	1.35409	0.000186909		-12.4	1.59036	5.20564e-06
-12.7	1.43529	7.01849e-05		-12.75	1.40625	0.000132594		-12.8	1.37743	0.000141808		-12.4	1.61446	3.88747e-06
-12.7	1.45882	5.24954e-05		-12.75	1.42969	0.0001007		-12.8	1.40078	0.000106866		-12.4	1.63855	2.88988e-06
-12.7	1.48235	3.90441e-05		-12.75	1.45313	7.60516e-05		-12.8	1.42413	8.00257e-05		-12.4	1.66265	2.13816e-06
-12.7	1.50588	2.88849e-05		-12.75	1.47656	5.71305e-05		-12.8	1.44747	5.95737e-05		-12.4	1.68675	1.5743e-06
-12.7	1.52941	2.12609e-05		-12.75	1.5	4.26972e-05		-12.8	1.47082	4.41069e-05		-12.4	1.71084	1.15338e-06
-12.7	1.55294	1.55741e-05		-12.75	1.52344	3.17532e-05		-12.8	1.49416	3.24922e-05		-12.4	1.73494	8.40742e-07
-12.7	1.57647	1.13563e-05		-12.75	1.54688	2.35023e-05		-12.8	1.51751	2.38272e-05		-12.4	1.75904	6.09735e-07
-12.7	1.6	8.24495e-06		-12.75	1.57031	1.73156e-05		-12.8	1.54086	1.74018e-05		-12.4	1.78313	4.39951e-07
-12.7	1.62353	5.96136e-06		-12.75	1.59375	1.2701e-05		-12.8	1.5642	1.26634e-05		-12.4	1.80723	3.15838e-07
-12.7	1.64706	4.29339e-06		-12.75	1.61719	9.27625e-06		-12.8	1.58755	9.18658e-06		-12.4	1.83133	2.25604e-07
-12.7	1.67059	3.08061e-06		-12.75	1.64063	6.7468e-06		-12.8	1.6109	6.64686e-06		-12.4	1.85542	1.60356e-07
-12.7	1.69412	2.20258e-06		-12.75	1.66406	4.8873e-06		-12.8	1.63424	4.79891e-06		-12.4	1.87952	1.13429e-07
-12.7	1.71765	1.56949e-06		-12.75	1.6875	3.52646e-06		-12.8	1.65759	3.4588e-06		-12.4	1.90361	7.98575e-08
-12.7	1.74118	1.11476e-06		-12.75	1.71094	2.53488e-06		-12.8	1.68093	2.48967e-06		-12.4	1.92771	5.59646e-08
-12.7	1.76471	7.8935e-07		-12.75	1.73438	1.8154e-06		-12.8	1.70428	1.79035e-06		-12.4	1.95181	3.9046e-08
-12.7	1.78824	5.5728e-07		-12.75	1.75781	1.29547e-06		-12.8	1.72763	1.28658e-06		-12.4	1.9759	2.71248e-08
-12.7	1.81177	3.92323e-07		-12.75	1.78125	9.21232e-07		-12.8	1.75097	9.24079e-07		-12.4	2	1.87649e-08
-12.7	1.83529	2.75439e-07		-12.75	1.80469	6.52882e-07		-12.8	1.77432	6.63427e-07		-12.4	2.0241	1.29292e-08
-12.7	1.85882	1.92866e-07		-12.75	1.82813	4.6117e-07		-12.8	1.79767	4.76079e-07		-12.4	2.04819	8.8737e-09
-12.7	1.88235	1.347e-07		-12.75	1.85156	3.24699e-07		-12.8	1.82101	3.41439e-07		-12.4	2.07229	6.06734e-09
-12.7	1.90588	9.38394e-08		-12.75	1.875	2.27888e-07		-12.8	1.84436	2.44686e-07		-12.4	2.09639	4.13338e-09
-12.7	1.92941	6.52127e-08		-12.75	1.89844	1.59444e-07		-12.8	1.8677	1.75164e-07		-12.4	2.12048	2.80589e-09
-12.7	1.95294	4.52087e-08		-12.75	1.92188	1.11213e-07		-12.8	1.89105	1.25221e-07		-12.4	2.14458	1.89819e-09
-12.7	1.97647	3.12656e-08		-12.75	1.94531	7.73361e-08		-12.8	1.9144	8.93629e-08		-12.4	2.16868	1.27982e-09
-12.7	2	2.1571e-08		-12.75	1.96875	5.36159e-08		-12.8	1.93774	6.36386e-08		-12.4	2.19277	8.60068e-10
-12.7	2.02353	1.48469e-08		-12.75	1.99219	3.70591e-08		-12.8	1.96109	4.52075e-08		-12.4	2.21687	5.76128e-10
-12.7	2.04706	1.01945e-08		-12.75	2.01563	2.5538e-08		-12.8	1.98444	3.20241e-08		-12.4	2.24096	3.84709e-10
-12.7	2.07059	6.98312e-09		-12.75	2.03906	1.75455e-08		-12.8	2.00778	2.26143e-08		-12.4	2.26506	2.5609e-10
-12.7	2.09412	4.77185e-09		-12.75	2.0625	1.20178e-08		-12.8	2.03113	1.59149e-08		-12.4	2.28916	1.69948e-10
-12.7	2.11765	3.25288e-09		-12.75	2.08594	8.20651e-09		-12.8	2.05448	1.11592e-08		-12.4	2.31325	1.1244e-10
-12.7	2.14118	2.212e-09		-12.75	2.10938	5.58666e-09		-12.8	2.07782	7.79433e-09		-12.4	2.33735	7.4167e-11
-12.7	2.16471	1.50048e-09		-12.75	2.13281	3.79136e-09		-12.8	2.10117	5.42203e-09		-12.4	2.36145	4.87754e-11
-12.7	2.18824	1.0153e-09		-12.75	2.15625	2.56493e-09		-12.8	2.12451	3.75596e-09		-12.4	2.38554	3.19813e-11
-12.7	2.21177	6.85274e-10		-12.75	2.17969	1.72974e-09		-12.8	2.14786	2.59064e-09		-12.4	2.40964	2.09077e-11
-12.7	2.23529	4.61354e-10		-12.75	2.20313	1.16278e-09		-12.8	2.17121	1.77903e-09		-12.4	2.43374	1.36282e-11
-12.7	2.25882	3.09809e-10		-12.75	2.22656	7.7914e-10		-12.8	2.19455	1.21625e-09		-12.4	2.45783	8.85717e-12
-12.7	2.28235	2.07508e-10		-12.75	2.25	5.20385e-10		-12.8	2.2179	8.27761e-10		-12.4	2.48193	5.73969e-12
-12.7	2.30588	1.38627e-10		-12.75	2.27344	3.4643e-10		-12.8	2.24125	5.6082e-10		-12.4	2.50602	3.70873e-12
-12.7	2.32941	9.23689e-11		-12.75	2.29688	2.2987e-10		-12.8	2.26459	3.78245e-10		-12.4	2.53012	2.38954e-12
-12.7	2.35294	6.13845e-11		-12.75	2.32031	1.52025e-10		-12.8	2.28794	2.53955e-10		-12.4	2.55422	1.53521e-12
-12.7	2.37647	4.06854e-11		-12.75	2.34375	1.00211e-10		-12.8	2.31128	1.69739e-10		-12.4	2.57831	9.83542e-13
-12.7	2.4	2.68941e-11		-12.75	2.36719	6.58377e-11		-12.8	2.33463	1.12943e-10		-12.4	2.60241	6.28355e-13
-12.7	2.42353	1.77298e-11		-12.75	2.39063	4.31117e-11		-12.8	2.35798	7.48174e-11		-12.4	2.62651	4.00328e-13
-12.7	2.44706	1.16565e-11		-12.75	2.41406	2.81369e-11		-12.8	2.38132	4.93436e-11		-12.4	2.6506	2.54354e-13
-12.7	2.47059	7.64264e-12		-12.75	2.4375	1.83029e-11		-12.8	2.40467	3.24014e-11		-12.4	2.6747	1.61171e-13
-12.7	2.49412	4.99707e-12		-12.75	2.46094	1.18667e-11		-12.8	2.42802	2.11847e-11		-12.4	2.6988	1.01853e-13
-12.7	2.51765	3.25817e-12		-12.75	2.48438	7.66847e-12		-12.8	2.45136	1.37922e-11		-12.4	2.72289	6.41961e-14
-12.7	2.54118	2.11838e-12		-12.75	2.50781	4.93927e-12		-12.8	2.47471	8.94168e-12		-12.4	2.74699	4.03558e-14
-12.7	2.56471	1.3734e-12		-12.75	2.53125	3.17101e-12		-12.8	2.49805	5.7731e-12		-12.4	2.77108	2.5303e-14
-12.7	2.58824	8.87845e-13		-12.75	2.55469	2.02918e-12		-12.8	2.5214	3.7122e-12		-12.4	2.79518	1.58241e-14
-12.7	2.61177	5.72283e-13		-12.75	2.57813	1.29431e-12		-12.8	2.54475	2.37747e-12		-12.4	2.81928	9.87068e-15
-12.7	2.63529	3.67794e-13		-12.75	2.60156	8.22925e-13		-12.8	2.56809	1.51667e-12		-12.4	2.84337	6.14133e-15
-12.7	2.65882	2.3567e-13		-12.75	2.625	5.21545e-13		-12.8	2.59144	9.63808e-13		-12.4	2.86747	3.81123e-15
-12.7	2.68235	1.50555e-13		-12.75	2.64844	3.2949e-13		-12.8	2.61479	6.10165e-13		-12.4	2.89157	2.35914e-15
-12.7	2.70588	9.58876e-14		-12.75	2.67188	2.07501e-13		-12.8	2.63813	3.84852e-13		-12.4	2.91566	1.45654e-15
-12.7	2.72941	6.08826e-14		-12.75	2.69531	1.30266e-13		-12.8	2.66148	2.4186e-13		-12.4	2.93976	8.96946e-16
-12.7	2.75294	3.85366e-14		-12.75	2.71875	8.15236e-14		-12.8	2.68483	1.51458e-13		-12.4	2.96386	5.50901e-16
-12.7	2.77647	2.43159e-14		-12.75	2.74219	5.0861e-14		-12.8	2.70817	9.45171e-14		-12.4	2.98795	3.37469e-16
-12.7	2.8	1.52943e-14		-12.75	2.76563	3.16331e-14		-12.8	2.73152	5.87836e-14		-12.4	3.01205	2.06174e-16
-12.7	2.82353	9.58919e-15		-12.75	2.78906	1.96137e-14		-12.8	2.75486	3.64385e-14		-12.4	3.03615	1.2562e-16
-12.7	2.84706	5.99285e-15		-12.75	2.8125	1.2124e-14		-12.8	2.77821	2.25143e-14		-12.4	3.06024	7.63292e-17
-12.7	2.87059	3.73313e-15		-12.75	2.83594	7.47137e-15		-12.8	2.80156	1.3867e-14		-12.4	3.08434	4.62503e-17
-12.7	2.89412	2.31789e-15		-12.75	2.85938	4.59019e-15		-12.8	2.8249	8.51454e-15		-12.4	3.10843	2.79456e-17
-12.7	2.91765	1.43443e-15		-12.75	2.88281	2.8115e-15		-12.8	2.84825	5.21225e-15		-12.4	3.13253	1.68371e-17
-12.7	2.94118	8.84765e-16		-12.75	2.90625	1.71683e-15		-12.8	2.8716	3.18127e-15		-12.4	3.15663	1.01149e-17
-12.7	2.96471	5.43912e-16		-12.75	2.92969	1.04519e-15		-12.8	2.89494	1.93603e-15		-12.4	3.18072	6.05862e-18
-12.7	2.98824	3.33253e-16		-12.75	2.95313	6.34378e-16		-12.8	2.91829	1.17485e-15		-12.4	3.20482	3.61819e-18
-12.7	3.01177	2.03497e-16		-12.75	2.97656	3.83868e-16		-12.8	2.94163	7.10939e-16		-12.4	3.22892	2.15426e-18
-12.7	3.03529	1.23844e-16		-12.75	3	2.31578e-16		-12.8	2.96498	4.29017e-16		-12.4	3.25301	1.27872e-18
-12.7	3.05882	7.51135e-17		-12.75	3.02344	1.39281e-16		-12.8	2.98833	2.5818e-16		-12.4	3.27711	7.56679e-19
-12.7	3.08235	4.54029e-17		-12.75	3.04688	8.35154e-17		-12.8	3.01167	1.54949e-16		-12.4	3.30121	4.46367e-19
-12.7	3.10588	2.73506e-17		-12.75	3.07031	4.99247e-17		-12.8	3.03502	9.27414e-17		-12.4	3.3253	2.62485e-19
-12.7	3.12941	1.64196e-17		-12.75	3.09375	2.97535e-17		-12.8	3.05837	5.53584e-17		-12.4	3.3494	1.53864e-19
-12.7	3.15294	9.82361e-18		-12.75	3.11719	1.76778e-17		-12.8	3.08171	3.29547e-17		-12.4	3.37349	8.99039e-20
-12.7	3.17647	5.85716e-18		-12.75	3.14063	1.04709e-17		-12.8	3.10506	1.95646e-17		-12.4	3.39759	5.23626e-20
-12.7	3.2	3.48023e-18		-12.75	3.16406	6.18302e-18		-12.8	3.12841	1.15834e-17		-12.4	3.42169	3.03988e-20
-12.7	3.22353	2.06079e-18		-12.75	3.1875	3.63977e-18		-12.8	3.15175	6.83923e-18		-12.4	3.44578	1.75904e-20
-12.7	3.24706	1.21607e-18		-12.75	3.21094	2.13599e-18		-12.8	3.1751	4.0269e-18		-12.4	3.46988	1.01455e-20
-12.7	3.27059	7.15132e-19		-12.75	3.23438	1.2496e-18		-12.8	3.19844	2.36436e-18		-12.4	3.49398	5.83234e-21
-12.7	3.29412	4.19095e-19		-12.75	3.25781	7.28758e-19		-12.8	3.22179	1.38428e-18		-12.4	3.51807	3.34179e-21
-12.7	3.31765	2.44758e-19		-12.75	3.28125	4.23676e-19		-12.8	3.24514	8.08132e-19		-12.4	3.54217	1.90844e-21
-12.7	3.34118	1.42449e-19		-12.75	3.30469	2.45536e-19		-12.8	3.26848	4.70408e-19		-12.4	3.56627	1.08626e-21
-12.7	3.36471	8.26187e-20		-12.75	3.32813	1.41848e-19		-12.8	3.29183	2.73013e-19		-12.4	3.59036	6.16234e-22
-12.7	3.38824	4.77523e-20		-12.75	3.35156	8.16866e-20		-12.8	3.31518	1.57976e-19		-12.4	3.61446	3.48425e-22
-12.7	3.41177	2.75048e-20		-12.75	3.375	4.68916e-20		-12.8	3.33852	9.11345e-20		-12.4	3.63855	1.96346e-22
-12.7	3.43529	1.57877e-20		-12.75	3.39844	2.68318e-20		-12.8	3.36187	5.2413e-20		-12.4	3.66265	1.10276e-22
-12.7	3.45882	9.03077e-21		-12.75	3.42188	1.53042e-20		-12.8	3.38521	3.005e-20		-12.4	3.68675	6.17284e-23
-12.7	3.48235	5.14788e-21		-12.75	3.44531	8.70104e-21		-12.8	3.40856	1.71745e-20		-12.4	3.71084	3.44375e-23
-12.7	3.50588	2.92436e-21		-12.75	3.46875	4.93091e-21		-12.8	3.43191	9.78457e-21		-12.4	3.73494	1.91479e-23
-12.7	3.52941	1.6555e-21		-12.75	3.49219	2.78532e-21		-12.8	3.45525	5.55654e-21		-12.4	3.75904	1.06108e-23
-12.7	3.55294	9.33957e-22		-12.75	3.51563	1.56823e-21		-12.8	3.4786	3.14527e-21		-12.4	3.78313	5.86024e-24
-12.7	3.57647	5.25077e-22		-12.75	3.53906	8.80086e-22		-12.8	3.50195	1.77456e-21		-12.4	3.80723	3.22566e-24
-12.7	3.6	2.94184e-22		-12.75	3.5625	4.92287e-22		-12.8	3.52529	9.97907e-22		-12.4	3.83133	1.76953e-24
-12.7	3.62353	1.64253e-22		-12.75	3.58594	2.74465e-22		-12.8	3.54864	5.59303e-22		-12.4	3.85542	9.67459e-25
-12.7	3.64706	9.13921e-23		-12.75	3.60938	1.52519e-22		-12.8	3.57198	3.1243e-22		-12.4	3.87952	5.27158e-25
-12.7	3.67059	5.06762e-23		-12.75	3.63281	8.44748e-23		-12.8	3.59533	1.73939e-22		-12.4	3.90361	2.86273e-25
-12.7	3.69412	2.80028e-23		-12.75	3.65625	4.6633e-23		-12.8	3.61868	9.65098e-23		-12.4	3.92771	1.54936e-25
-12.7	3.71765	1.54206e-23		-12.75	3.67969	2.56577e-23		-12.8	3.64202	5.33668e-23		-12.4	3.95181	8.35708e-26
-12.7	3.74118	8.46256e-24		-12.75	3.70313	1.40702e-23		-12.8	3.66537	2.94096e-23		-12.4	3.9759	4.49247e-26
-12.7	3.76471	4.62813e-24		-12.75	3.72656	7.69014e-24		-12.8	3.68872	1.61518e-23		-12.4	4	2.40682e-26
-12.7	3.78824	2.5224e-24		-12.75	3.75	4.18909e-24		-12.8	3.71206	8.84014e-24		-12.4	4.0241	1.28508e-26
-12.7	3.81177	1.37001e-24		-12.75	3.77344	2.27432e-24		-12.8	3.73541	4.82173e-24		-12.4	4.04819	6.83818e-27
-12.7	3.83529	7.41549e-25		-12.75	3.79688	1.23064e-24		-12.8	3.75876	2.62088e-24		-12.4	4.07229	3.6264e-27
-12.7	3.85882	4e-25		-12.75	3.82031	6.63671e-25		-12.8	3.7821	1.41967e-24		-12.4	4.09639	1.91661e-27
-12.7	3.88235	2.15023e-25		-12.75	3.84375	3.5671e-25		-12.8	3.80545	7.66347e-25		-12.4	4.12048	1.00952e-27
-12.7	3.90588	1.1519e-25		-12.75	3.86719	1.91081e-25		-12.8	3.82879	4.12245e-25		-12.4	4.14458	5.29926e-28
-12.7	3.92941	6.14965e-26		-12.75	3.89063	1.02013e-25		-12.8	3.85214	2.20992e-25		-12.4	4.16868	2.77227e-28
-12.7	3.95294	3.27184e-26		-12.75	3.91406	5.42791e-26		-12.8	3.87549	1.18056e-25		-12.4	4.19277	1.44535e-28
-12.7	3.97647	1.73476e-26		-12.75	3.9375	2.87834e-26		-12.8	3.89883	6.28476e-26		-12.4	4.21687	7.50982e-29
-12.7	4	9.16629e-27		-12.75	3.96094	1.5212e-26		-12.8	3.92218	3.33409e-26		-12.4	4.24096	3.88866e-29
-12.7	4.02353	4.82674e-27		-12.75	3.98438	8.01234e-27		-12.8	3.94553	1.7626e-26		-12.4	4.26506	2.00672e-29
-12.7	4.04706	2.53291e-27		-12.75	4.00781	4.20596e-27		-12.8	3.96887	9.28576e-27		-12.4	4.28916	1.03201e-29
-12.7	4.07059	1.32462e-27		-12.75	4.03125	2.20039e-27		-12.8	3.99222	4.87494e-27		-12.4	4.31325	5.28928e-30
-12.7	4.09412	6.90355e-28		-12.75	4.05469	1.14726e-27		-12.8	4.01556	2.5504e-27		-12.4	4.33735	2.70159e-30
-12.7	4.11765	3.58557e-28		-12.75	4.07813	5.96149e-28		-12.8	4.03891	1.32964e-27		-12.4	4.36145	1.37515e-30
-12.7	4.14118	1.85588e-28		-12.75	4.10156	3.08726e-28		-12.8	4.06226	6.90794e-28		-12.4	4.38554	6.97577e-31
-12.7	4.16471	9.57302e-29		-12.75	4.125	1.59338e-28		-12.8	4.0856	3.57644e-28		-12.4	4.40964	3.52647e-31
-12.7	4.18824	4.92101e-29		-12.75	4.14844	8.19575e-29		-12.8	4.10895	1.8452e-28		-12.4	4.43374	1.77662e-31
-12.7	4.21177	2.52095e-29		-12.75	4.17188	4.20131e-29		-12.8	4.1323	9.48689e-29		-12.4	4.45783	8.91982e-32
-12.7	4.23529	1.28701e-29		-12.75	4.19531	2.14637e-29		-12.8	4.15564	4.86065e-29		-12.4	4.48193	4.46294e-32
-12.7	4.25882	6.54792e-30		-12.75	4.21875	1.09282e-29		-12.8	4.17899	2.48174e-29		-12.4	4.50602	2.22531e-32
-12.7	4.28235	3.31995e-30		-12.75	4.24219	5.54519e-30		-12.8	4.20234	1.26273e-29		-12.4	4.53012	1.10576e-32
-12.7	4.30588	1.6775e-30		-12.75	4.26563	2.80419e-30		-12.8	4.22568	6.40257e-30		-12.4	4.55422	5.47563e-33
-12.7	4.32941	8.44697e-31		-12.75	4.28906	1.41325e-30		-12.8	4.24903	3.23513e-30		-12.4	4.57831	2.70214e-33
-12.7	4.35294	4.2388e-31		-12.75	4.3125	7.09832e-31		-12.8	4.27237	1.62901e-30		-12.4	4.60241	1.32887e-33
-12.7	4.37647	2.11977e-31		-12.75	4.33594	3.55314e-31		-12.8	4.29572	8.17429e-31		-12.4	4.62651	6.5126e-34
-12.7	4.4	1.05642e-31		-12.75	4.35938	1.77252e-31		-12.8	4.31907	4.08762e-31		-12.4	4.6506	3.18072e-34
-12.7	4.42353	5.24676e-32		-12.75	4.38281	8.8123e-32		-12.8	4.34241	2.03699e-31		-12.4	4.6747	1.54808e-34
-12.7	4.44706	2.59685e-32		-12.75	4.40625	4.36625e-32		-12.8	4.36576	1.01158e-31		-12.4	4.6988	7.50861e-35
-12.7	4.47059	1.28087e-32		-12.75	4.42969	2.15599e-32		-12.8	4.38911	5.00626e-32		-12.4	4.72289	3.62928e-35
-12.7	4.49412	6.296e-33		-12.75	4.45313	1.06098e-32		-12.8	4.41245	2.46901e-32		-12.4	4.74699	1.74815e-35
-12.7	4.51765	3.08409e-33		-12.75	4.47656	5.20334e-33		-12.8	4.4358	1.21347e-32		-12.4	4.77108	8.3913e-36
-12.7	4.54118	1.50553e-33		-12.75	4.5	2.54318e-33		-12.8	4.45914	5.94344e-33		-12.4	4.79518	4.01398e-36
-12.7	4.56471	7.32408e-34		-12.75	4.52344	1.23877e-33		-12.8	4.48249	2.90099e-33		-12.4	4.81928	1.91344e-36
-12.7	4.58824	3.55072e-34		-12.75	4.54688	6.01341e-34		-12.8	4.50584	1.41109e-33		-12.4	4.84337	9.08965e-37
-12.7	4.61177	1.71546e-34		-12.75	4.57031	2.90916e-34		-12.8	4.52918	6.84013e-34		-12.4	4.86747	4.30301e-37
-12.7	4.63529	8.25928e-35		-12.75	4.59375	1.40259e-34		-12.8	4.55253	3.30428e-34		-12.4	4.89157	2.02997e-37
-12.7	4.65882	3.96281e-35		-12.75	4.61719	6.73923e-35		-12.8	4.57588	1.59071e-34		-12.4	4.91566	9.54327e-38
-12.7	4.68235	1.89479e-35		-12.75	4.64063	3.22704e-35		-12.8	4.59922	7.63148e-35		-12.4	4.93976	4.47091e-38
-12.7	4.70588	9.02857e-36		-12.75	4.66406	1.53997e-35		-12.8	4.62257	3.64863e-35		-12.4	4.96386	2.0873e-38
-12.7	4.72941	4.28719e-36		-12.75	4.6875	7.32376e-36		-12.8	4.64591	1.73842e-35		-12.4	4.98795	9.71103e-39
-12.7	4.75294	2.02873e-36		-12.75	4.71094	3.47111e-36		-12.8	4.66926	8.25438e-36		-12.4	5.01205	4.5023e-39
-12.7	4.77647	9.56687e-37		-12.75	4.73438	1.63952e-36		-12.8	4.69261	3.90588e-36		-12.4	5.03615	2.08014e-39
-12.7	4.8	4.49585e-37		-12.75	4.75781	7.71746e-37		-12.8	4.71595	1.84187e-36		-12.4	5.06024	9.57723e-40
-12.7	4.82353	2.10547e-37		-12.75	4.78125	3.6203e-37		-12.8	4.7393	8.65573e-37		-12.4	5.08434	4.39416e-40
-12.7	4.84706	9.82611e-38		-12.75	4.80469	1.69248e-37		-12.8	4.76265	4.05373e-37		-12.4	5.10843	2.00909e-40
-12.7	4.87059	4.56991e-38		-12.75	4.82813	7.88521e-38		-12.8	4.78599	1.89196e-37		-12.4	5.13253	9.15399e-41
-12.7	4.89412	2.11801e-38		-12.75	4.85156	3.6611e-38		-12.8	4.80934	8.79983e-38		-12.4	5.15663	4.15632e-41
-12.7	4.91765	9.78229e-39		-12.75	4.875	1.69401e-38		-12.8	4.83269	4.07891e-38		-12.4	5.18072	1.88059e-41
-12.7	4.94118	4.50242e-39		-12.75	4.89844	7.81142e-39		-12.8	4.85603	1.88417e-38		-12.4	5.20482	8.47944e-42
-12.7	4.96471	2.06511e-39		-12.75	4.92188	3.58963e-39		-12.8	4.87938	8.67369e-39		-12.4	5.22892	3.81001e-42
-12.7	4.98824	9.43917e-40		-12.75	4.94531	1.6439e-39		-12.8	4.90272	3.97918e-39		-12.4	5.25301	1.70597e-42
-12.7	5.01177	4.29947e-40		-12.75	4.96875	7.50247e-40		-12.8	4.92607	1.81924e-39		-12.4	5.27711	7.61205e-43
-12.7	5.03529	1.95158e-40		-12.75	4.99219	3.41223e-40		-12.8	4.94942	8.28885e-40		-12.4	5.30121	3.38468e-43
-12.7	5.05882	8.82772e-41		-12.75	5.01563	1.54659e-40		-12.8	4.97276	3.76361e-40		-12.4	5.3253	1.49975e-43
-12.7	5.08235	3.97925e-41		-12.75	5.03906	6.98579e-41		-12.8	4.99611	1.70303e-40		-12.4	5.3494	6.62227e-44
-12.7	5.10588	1.78748e-41		-12.75	5.0625	3.14454e-41		-12.8	5.01946	7.67976e-41		-12.4	5.37349	2.91392e-44
-12.7	5.12941	8.00153e-42		-12.75	5.08594	1.41059e-41		-12.8	5.0428	3.45127e-41		-12.4	5.39759	1.27772e-44
-12.7	5.15294	3.56938e-42		-12.75	5.10938	6.30585e-42		-12.8	5.06615	1.54567e-41		-12.4	5.42169	5.58309e-45
-12.7	5.17647	1.58672e-42		-12.75	5.13281	2.80922e-42		-12.8	5.08949	6.8986e-42		-12.4	5.44578	2.43108e-45
-12.7	5.2	7.02904e-43		-12.75	5.15625	1.24718e-42		-12.8	5.11284	3.0684e-42		-12.4	5.46988	1.05489e-45
-12.7	5.22353	3.10298e-43		-12.75	5.17969	5.51781e-43		-12.8	5.13619	1.36009e-42		-12.4	5.49398	4.56141e-46
-12.7	5.24706	1.36505e-43		-12.75	5.20313	2.43279e-43		-12.8	5.15953	6.00803e-43		-12.4	5.51807	1.9655e-46
-12.7	5.27059	5.9842e-44		-12.75	5.22656	1.0689e-43		-12.8	5.18288	2.64485e-43		-12.4	5.54217	8.4398e-47
-12.7	5.29412	2.61426e-44		-12.75	5.25	4.68023e-44		-12.8	5.20623	1.16031e-43		-12.4	5.56627	3.61138e-47
-12.7	5.31765	1.1381e-44		-12.75	5.27344	2.04217e-44		-12.8	5.22957	5.07286e-44		-12.4	5.59036	1.53992e-47
-12.7	5.34118	4.93735e-45		-12.75	5.29688	8.87996e-45		-12.8	5.25292	2.21022e-44		-12.4	5.61446	6.54341e-48
-12.7	5.36471	2.13449e-45		-12.75	5.32031	3.84791e-45		-12.8	5.27627	9.59676e-45		-12.4	5.63855	2.77072e-48
-12.7	5.38824	9.19558e-46		-12.75	5.34375	1.66162e-45		-12.8	5.29961	4.15257e-45		-12.4	5.66265	1.16913e-48
-12.7	5.41177	3.94775e-46		-12.75	5.36719	7.1504e-46		-12.8	5.32296	1.79066e-45		-12.4	5.68675	4.91606e-49
-12.7	5.43529	1.6889e-46		-12.75	5.39063	3.06635e-46		-12.8	5.3463	7.69504e-46		-12.4	5.71084	2.05993e-49
-12.7	5.45882	7.20016e-47		-12.75	5.41406	1.3104e-46		-12.8	5.36965	3.29544e-46		-12.4	5.73494	8.60139e-50
-12.7	5.48235	3.05889e-47		-12.75	5.4375	5.58057e-47		-12.8	5.393	1.40643e-46		-12.4	5.75904	3.57904e-50
-12.7	5.50588	1.295e-47		-12.75	5.46094	2.36833e-47		-12.8	5.41634	5.98168e-47		-12.4	5.78313	1.48404e-50
-12.7	5.52941	5.46335e-48		-12.75	5.48438	1.0016e-47		-12.8	5.43969	2.53531e-47		-12.4	5.80723	6.13205e-51
-12.7	5.55294	2.29684e-48		-12.75	5.50781	4.22123e-48		-12.8	5.46304	1.07088e-47		-12.4	5.83133	2.52491e-51
-12.7	5.57647	9.62243e-49		-12.75	5.53125	1.77284e-48		-12.8	5.48638	4.50763e-48		-12.4	5.85542	1.03602e-51
-12.7	5.6	4.01718e-49		-12.75	5.55469	7.41977e-49		-12.8	5.50973	1.89085e-48		-12.4	5.87952	4.23614e-52
-12.7	5.62353	1.67124e-49		-12.75	5.57813	3.09455e-49		-12.8	5.53307	7.90436e-49		-12.4	5.90361	1.72605e-52
-12.7	5.64706	6.92852e-50		-12.75	5.60156	1.28615e-49		-12.8	5.55642	3.29287e-49		-12.4	5.92771	7.00834e-53
-12.7	5.67059	2.86235e-50		-12.75	5.625	5.3269e-50		-12.8	5.57977	1.36704e-49		-12.4	5.95181	2.83568e-53
-12.7	5.69412	1.17838e-50		-12.75	5.64844	2.19858e-50		-12.8	5.60311	5.65569e-50		-12.4	5.9759	1.14335e-53
-12.7	5.71765	4.83426e-51		-12.75	5.67188	9.04266e-51		-12.8	5.62646	2.33178e-50		-12.4	6	4.59391e-54
-12.7	5.74118	1.97631e-51		-12.75	5.69531	3.70626e-51		-12.8	5.64981	9.58046e-51		-12.35	0	0.01355
-12.7	5.76471	8.05121e-52		-12.75	5.71875	1.51377e-51		-12.8	5.67315	3.92267e-51		-12.35	0.0241	0.02959
-12.7	5.78824	3.26849e-52		-12.75	5.74219	6.16125e-52		-12.8	5.6965	1.60056e-51		-12.35	0.04819	0.04113
-12.7	5.81177	1.32225e-52		-12.75	5.76563	2.49898e-52		-12.8	5.71984	6.50818e-52		-12.35	0.07229	0.04887
-12.7	5.83529	5.3304e-53		-12.75	5.78906	1.01004e-52		-12.8	5.74319	2.63719e-52		-12.35	0.09639	0.05395
-12.7	5.85882	2.14134e-53		-12.75	5.8125	4.06818e-53		-12.8	5.76654	1.06492e-52		-12.35	0.12048	0.05672
-12.7	5.88235	8.5722e-54		-12.75	5.83594	1.63284e-53		-12.8	5.78988	4.28536e-53		-12.35	0.14458	0.05741
-12.7	5.90588	3.41961e-54		-12.75	5.85938	6.53088e-54		-12.8	5.81323	1.7185e-53		-12.35	0.16868	0.05627
-12.7	5.92941	1.35938e-54		-12.75	5.88281	2.60304e-54		-12.8	5.83658	6.86762e-54		-12.35	0.19277	0.05365
-12.7	5.95294	5.38499e-55		-12.75	5.90625	1.03389e-54		-12.8	5.85992	2.73498e-54		-12.35	0.21687	0.04998
-12.7	5.97647	2.12572e-55		-12.75	5.92969	4.09211e-55		-12.8	5.88327	1.08541e-54		-12.35	0.24096	0.04569
-12.7	6	8.36194e-56		-12.75	5.95313	1.614e-55		-12.8	5.90662	4.29264e-55		-12.35	0.26506	0.04116
-12.65	0	0.00544		-12.75	5.97656	6.34367e-56		-12.8	5.92996	1.69179e-55		-12.35	0.28916	0.03664
-12.65	0.02353	0.01168		-12.75	6	2.48461e-56		-12.8	5.95331	6.64444e-56		-12.35	0.31325	0.03223
-12.65	0.04706	0.016		-12.7	0	0.0046		-12.8	5.97665	2.60052e-56		-12.35	0.33735	0.02795
-12.65	0.07059	0.01854		-12.7	0.02344	0.00988		-12.8	6	1.01426e-56		-12.35	0.36145	0.02378
-12.65	0.09412	0.0198		-12.7	0.04688	0.01368		-12.75	0	0.00131		-12.35	0.38554	0.01975
-12.65	0.11765	0.02002		-12.7	0.07031	0.01628		-12.75	0.02335	0.0028		-12.35	0.40964	0.01597
-12.65	0.14118	0.0195		-12.7	0.09375	0.01827		-12.75	0.04669	0.00378		-12.35	0.43374	0.01267
-12.65	0.16471	0.01859		-12.7	0.11719	0.01995		-12.75	0.07004	0.00422		-12.35	0.45783	0.01008
-12.65	0.18824	0.01762		-12.7	0.14063	0.02138		-12.75	0.09339	0.00414		-12.35	0.48193	0.00841
-12.65	0.21177	0.0168		-12.7	0.16406	0.02245		-12.75	0.11673	0.00355		-12.35	0.50602	0.00762
-12.65	0.23529	0.01606		-12.7	0.1875	0.02291		-12.75	0.14008	0.00254		-12.35	0.53012	0.00734
-12.65	0.25882	0.01519		-12.7	0.21094	0.02254		-12.75	0.16342	0.00155		-12.35	0.55422	0.00721
-12.65	0.28235	0.0139		-12.7	0.23438	0.02124		-12.75	0.18677	0.00179		-12.35	0.57831	0.00699
-12.65	0.30588	0.01207		-12.7	0.25781	0.01906		-12.75	0.21012	0.00299		-12.35	0.60241	0.00664
-12.65	0.32941	0.00974		-12.7	0.28125	0.01631		-12.75	0.23346	0.00407		-12.35	0.62651	0.00621
-12.65	0.35294	0.00713		-12.7	0.30469	0.01345		-12.75	0.25681	0.00465		-12.35	0.6506	0.00579
-12.65	0.37647	0.00465		-12.7	0.32813	0.01111		-12.75	0.28016	0.00458		-12.35	0.6747	0.00544
-12.65	0.4	0.00303		-12.7	0.35156	0.00983		-12.75	0.3035	0.00386		-12.35	0.6988	0.00518
-12.65	0.42353	0.00305		-12.7	0.375	0.00957		-12.75	0.32685	0.00261		-12.35	0.72289	0.00498
-12.65	0.44706	0.00384		-12.7	0.39844	0.00972		-12.75	0.3502	0.00108		-12.35	0.74699	0.00481
-12.65	0.47059	0.00436		-12.7	0.42188	0.00962		-12.75	0.37354	0.000890662		-12.35	0.77108	0.00461
-12.65	0.49412	0.00435		-12.7	0.44531	0.00896		-12.75	0.39689	0.00232		-12.35	0.79518	0.00438
-12.65	0.51765	0.00387		-12.7	0.46875	0.00768		-12.75	0.42023	0.00347		-12.35	0.81928	0.00409
-12.65	0.54118	0.00313		-12.7	0.49219	0.00591		-12.75	0.44358	0.00414		-12.35	0.84337	0.00376
-12.65	0.56471	0.00246		-12.7	0.51563	0.00389		-12.75	0.46693	0.00427		-12.35	0.86747	0.00341
-12.65	0.58824	0.00228		-12.7	0.53906	0.00194		-12.75	0.49027	0.00393		-12.35	0.89157	0.00304
-12.65	0.61177	0.00269		-12.7	0.5625	0.00123		-12.75	0.51362	0.00325		-12.35	0.91566	0.00269
-12.65	0.63529	0.00335		-12.7	0.58594	0.00247		-12.75	0.53697	0.00251		-12.35	0.93976	0.00235
-12.65	0.65882	0.00401		-12.7	0.60938	0.00378		-12.75	0.56031	0.00215		-12.35	0.96386	0.00203
-12.65	0.68235	0.00458		-12.7	0.63281	0.00484		-12.75	0.58366	0.00249		-12.35	0.98795	0.00175
-12.65	0.70588	0.00504		-12.7	0.65625	0.00565		-12.75	0.607	0.00326		-12.35	1.01205	0.00149
-12.65	0.72941	0.00541		-12.7	0.67969	0.00629		-12.75	0.63035	0.00408		-12.35	1.03615	0.00126
-12.65	0.75294	0.0057		-12.7	0.70313	0.00682		-12.75	0.6537	0.00483		-12.35	1.06024	0.00106
-12.65	0.77647	0.00591		-12.7	0.72656	0.00727		-12.75	0.67704	0.00546		-12.35	1.08434	0.000885582
-12.65	0.8	0.00603		-12.7	0.75	0.00766		-12.75	0.70039	0.00598		-12.35	1.10843	0.000734866
-12.65	0.82353	0.00605		-12.7	0.77344	0.00796		-12.75	0.72374	0.00641		-12.35	1.13253	0.00060587
-12.65	0.84706	0.00597		-12.7	0.79688	0.00813		-12.75	0.74708	0.00675		-12.35	1.15663	0.00049633
-12.65	0.87059	0.00579		-12.7	0.82031	0.00817		-12.75	0.77043	0.00699		-12.35	1.18072	0.000404035
-12.65	0.89412	0.00553		-12.7	0.84375	0.00806		-12.75	0.79377	0.00713		-12.35	1.20482	0.000326869
-12.65	0.91765	0.0052		-12.7	0.86719	0.00781		-12.75	0.81712	0.00716		-12.35	1.22892	0.000262842
-12.65	0.94118	0.00481		-12.7	0.89063	0.00744		-12.75	0.84047	0.00707		-12.35	1.25301	0.000210117
-12.65	0.96471	0.00439		-12.7	0.91406	0.00698		-12.75	0.86381	0.00686		-12.35	1.27711	0.000167018
-12.65	0.98824	0.00396		-12.7	0.9375	0.00644		-12.75	0.88716	0.00656		-12.35	1.30121	0.000132039
-12.65	1.01177	0.00352		-12.7	0.96094	0.00586		-12.75	0.91051	0.00617		-12.35	1.3253	0.000103848
-12.65	1.03529	0.00309		-12.7	0.98438	0.00527		-12.75	0.93385	0.00571		-12.35	1.3494	8.12771e-05
-12.65	1.05882	0.00268		-12.7	1.00781	0.00467		-12.75	0.9572	0.00522		-12.35	1.37349	6.33188e-05
-12.65	1.08235	0.0023		-12.7	1.03125	0.0041		-12.75	0.98055	0.0047		-12.35	1.39759	4.91141e-05
-12.65	1.10588	0.00195		-12.7	1.05469	0.00355		-12.75	1.00389	0.00418		-12.35	1.42169	3.7939e-05
-12.65	1.12941	0.00164		-12.7	1.07813	0.00305		-12.75	1.02724	0.00367		-12.35	1.44578	2.91911e-05
-12.65	1.15294	0.00136		-12.7	1.10156	0.00259		-12.75	1.05058	0.00319		-12.35	1.46988	2.23744e-05
-12.65	1.17647	0.00112		-12.7	1.125	0.00217		-12.75	1.07393	0.00273		-12.35	1.49398	1.70848e-05
-12.65	1.2	0.000913395		-12.7	1.14844	0.00181		-12.75	1.09728	0.00232		-12.35	1.51807	1.29963e-05
-12.65	1.22353	0.00073727		-12.7	1.17188	0.00149		-12.75	1.12062	0.00195		-12.35	1.54217	9.84795e-06
-12.65	1.24706	0.000589751		-12.7	1.19531	0.00122		-12.75	1.14397	0.00161		-12.35	1.56627	7.43249e-06
-12.65	1.27059	0.000467672		-12.7	1.21875	0.000990015		-12.75	1.16732	0.00133		-12.35	1.59036	5.58618e-06
-12.65	1.29412	0.000367791		-12.7	1.24219	0.000795789		-12.75	1.19066	0.00108		-12.35	1.61446	4.18032e-06
-12.65	1.31765	0.00028695		-12.7	1.26563	0.000634569		-12.75	1.21401	0.00086931		-12.35	1.63855	3.11415e-06
-12.65	1.34118	0.000222185		-12.7	1.28906	0.000502146		-12.75	1.23735	0.00069369		-12.35	1.66265	2.30905e-06
-12.65	1.36471	0.000170797		-12.7	1.3125	0.000394453		-12.75	1.2607	0.000548555		-12.35	1.68675	1.70383e-06
-12.65	1.38824	0.000130393		-12.7	1.33594	0.000307693		-12.75	1.28405	0.000430027		-12.35	1.71084	1.25104e-06
-12.65	1.41177	9.88973e-05		-12.7	1.35938	0.000238416		-12.75	1.30739	0.000334313		-12.35	1.73494	9.13975e-07
-12.65	1.43529	7.45439e-05		-12.7	1.38281	0.000183562		-12.75	1.33074	0.000257845		-12.35	1.75904	6.64346e-07
-12.65	1.45882	5.58565e-05		-12.7	1.40625	0.000140471		-12.75	1.35409	0.000197371		-12.35	1.78313	4.80451e-07
-12.65	1.48235	4.16196e-05		-12.7	1.42969	0.000106873		-12.75	1.37743	0.000150004		-12.35	1.80723	3.45708e-07
-12.65	1.50588	3.08468e-05		-12.7	1.45313	8.086e-05		-12.75	1.40078	0.000113238		-12.35	1.83133	2.47514e-07
-12.65	1.52941	2.27471e-05		-12.7	1.47656	6.08537e-05		-12.75	1.42413	8.49437e-05		-12.35	1.85542	1.76341e-07
-12.65	1.55294	1.66939e-05		-12.7	1.5	4.55639e-05		-12.75	1.44747	6.33445e-05		-12.35	1.87952	1.2503e-07
-12.65	1.57647	1.21958e-05		-12.7	1.52344	3.39486e-05		-12.75	1.47082	4.69801e-05		-12.35	1.90361	8.8233e-08
-12.65	1.6	8.87128e-06		-12.7	1.54688	2.51748e-05		-12.75	1.49416	3.46689e-05		-12.35	1.92771	6.19815e-08
-12.65	1.62353	6.42654e-06		-12.7	1.57031	1.85834e-05		-12.75	1.51751	2.54676e-05		-12.35	1.95181	4.33477e-08
-12.65	1.64706	4.63738e-06		-12.7	1.59375	1.36574e-05		-12.75	1.54086	1.86321e-05		-12.35	1.9759	3.01858e-08
-12.65	1.67059	3.33394e-06		-12.7	1.61719	9.99427e-06		-12.75	1.5642	1.35822e-05		-12.35	2	2.09332e-08
-12.65	1.69412	2.38841e-06		-12.7	1.64063	7.28344e-06		-12.75	1.58755	9.87028e-06		-12.35	2.0241	1.44585e-08
-12.65	1.71765	1.7053e-06		-12.7	1.66406	5.28661e-06		-12.75	1.6109	7.15396e-06		-12.35	2.04819	9.94769e-09
-12.65	1.74118	1.21367e-06		-12.7	1.6875	3.82232e-06		-12.75	1.63424	5.17404e-06		-12.35	2.07229	6.81855e-09
-12.65	1.76471	8.61134e-07		-12.7	1.71094	2.75318e-06		-12.75	1.65759	3.73572e-06		-12.35	2.09639	4.65674e-09
-12.65	1.78824	6.0921e-07		-12.7	1.73438	1.97583e-06		-12.75	1.68093	2.69377e-06		-12.35	2.12048	3.16914e-09
-12.65	1.81177	4.29774e-07		-12.7	1.75781	1.41291e-06		-12.75	1.70428	1.94061e-06		-12.35	2.14458	2.14937e-09
-12.65	1.83529	3.02367e-07		-12.7	1.78125	1.00688e-06		-12.75	1.72763	1.3971e-06		-12.35	2.16868	1.45289e-09
-12.65	1.85882	2.12172e-07		-12.7	1.80469	7.15109e-07		-12.75	1.75097	1.00534e-06		-12.35	2.19277	9.78898e-10
-12.65	1.88235	1.48503e-07		-12.7	1.82813	5.06221e-07		-12.75	1.77432	7.23154e-07		-12.35	2.21687	6.57439e-10
-12.65	1.90588	1.03682e-07		-12.7	1.85156	3.572e-07		-12.75	1.79767	5.19964e-07		-12.35	2.24096	4.40161e-10
-12.65	1.92941	7.22116e-08		-12.7	1.875	2.51256e-07		-12.75	1.82101	3.73674e-07		-12.35	2.26506	2.93783e-10
-12.65	1.95294	5.01728e-08		-12.7	1.89844	1.76189e-07		-12.75	1.84436	2.68349e-07		-12.35	2.28916	1.95486e-10
-12.65	1.97647	3.47773e-08		-12.7	1.92188	1.23173e-07		-12.75	1.8677	1.92521e-07		-12.35	2.31325	1.29687e-10
-12.65	2	2.4049e-08		-12.7	1.94531	8.58502e-08		-12.75	1.89105	1.37938e-07		-12.35	2.33735	8.57777e-11
-12.65	2.02353	1.6591e-08		-12.7	1.96875	5.96576e-08		-12.75	1.9144	9.8665e-08		-12.35	2.36145	5.65671e-11
-12.65	2.04706	1.14189e-08		-12.7	1.99219	4.13328e-08		-12.75	1.93774	7.04294e-08		-12.35	2.38554	3.71939e-11
-12.65	2.07059	7.84052e-09		-12.7	2.01563	2.85514e-08		-12.75	1.96109	5.01531e-08		-12.35	2.40964	2.4384e-11
-12.65	2.09412	5.3707e-09		-12.7	2.03906	1.96635e-08		-12.75	1.98444	3.56158e-08		-12.35	2.43374	1.59393e-11
-12.65	2.11765	3.67008e-09		-12.7	2.0625	1.35017e-08		-12.75	2.00778	2.52145e-08		-12.35	2.45783	1.0389e-11
-12.65	2.14118	2.5019e-09		-12.7	2.08594	9.24276e-09		-12.75	2.03113	1.77907e-08		-12.35	2.48193	6.75183e-12
-12.65	2.16471	1.70139e-09		-12.7	2.10938	6.30799e-09		-12.75	2.05448	1.25072e-08		-12.35	2.50602	4.37547e-12
-12.65	2.18824	1.15417e-09		-12.7	2.13281	4.29183e-09		-12.75	2.07782	8.75913e-09		-12.35	2.53012	2.82743e-12
-12.65	2.21177	7.8101e-10		-12.7	2.15625	2.91102e-09		-12.75	2.10117	6.10963e-09		-12.35	2.55422	1.82193e-12
-12.65	2.23529	5.27176e-10		-12.7	2.17969	1.96828e-09		-12.75	2.12451	4.24385e-09		-12.35	2.57831	1.17073e-12
-12.65	2.25882	3.54942e-10		-12.7	2.20313	1.32664e-09		-12.75	2.14786	2.93524e-09		-12.35	2.60241	7.50202e-13
-12.65	2.28235	2.38372e-10		-12.7	2.22656	8.91321e-10		-12.75	2.17121	2.0213e-09		-12.35	2.62651	4.79411e-13
-12.65	2.30588	1.59675e-10		-12.7	2.25	5.96923e-10		-12.75	2.19455	1.38577e-09		-12.35	2.6506	3.05535e-13
-12.65	2.32941	1.06683e-10		-12.7	2.27344	3.98472e-10		-12.75	2.2179	9.45813e-10		-12.35	2.6747	1.942e-13
-12.65	2.35294	7.10926e-11		-12.7	2.29688	2.65133e-10		-12.75	2.24125	6.42636e-10		-12.35	2.6988	1.23108e-13
-12.65	2.37647	4.72512e-11		-12.7	2.32031	1.75837e-10		-12.75	2.26459	4.34676e-10		-12.35	2.72289	7.78364e-14
-12.65	2.4	3.13222e-11		-12.7	2.34375	1.16234e-10		-12.75	2.28794	2.92691e-10		-12.35	2.74699	4.90854e-14
-12.65	2.42353	2.07078e-11		-12.7	2.36719	7.65822e-11		-12.75	2.31128	1.96202e-10		-12.35	2.77108	3.08748e-14
-12.65	2.44706	1.36537e-11		-12.7	2.39063	5.02916e-11		-12.75	2.33463	1.30936e-10		-12.35	2.79518	1.93707e-14
-12.65	2.47059	8.97812e-12		-12.7	2.41406	3.29181e-11		-12.75	2.35798	8.69936e-11		-12.35	2.81928	1.21223e-14
-12.65	2.49412	5.88754e-12		-12.7	2.4375	2.14758e-11		-12.75	2.38132	5.75452e-11		-12.35	2.84337	7.56697e-15
-12.65	2.51765	3.85018e-12		-12.7	2.46094	1.39649e-11		-12.75	2.40467	3.79003e-11		-12.35	2.86747	4.71152e-15
-12.65	2.54118	2.51083e-12		-12.7	2.48438	9.05126e-12		-12.75	2.42802	2.48549e-11		-12.35	2.89157	2.92617e-15
-12.65	2.56471	1.63278e-12		-12.7	2.50781	5.84744e-12		-12.75	2.45136	1.62307e-11		-12.35	2.91566	1.81273e-15
-12.65	2.58824	1.05877e-12		-12.7	2.53125	3.76542e-12		-12.75	2.47471	1.05548e-11		-12.35	2.93976	1.12009e-15
-12.65	2.61177	6.84573e-13		-12.7	2.55469	2.41691e-12		-12.75	2.49805	6.83548e-12		-12.35	2.96386	6.90327e-16
-12.65	2.63529	4.4134e-13		-12.7	2.57813	1.54637e-12		-12.75	2.5214	4.40889e-12		-12.35	2.98795	4.2435e-16
-12.65	2.65882	2.83692e-13		-12.7	2.60156	9.86231e-13		-12.75	2.54475	2.83242e-12		-12.35	3.01205	2.60164e-16
-12.65	2.68235	1.81814e-13		-12.7	2.625	6.26997e-13		-12.75	2.56809	1.81253e-12		-12.35	3.03615	1.59079e-16
-12.65	2.70588	1.16171e-13		-12.7	2.64844	3.97358e-13		-12.75	2.59144	1.15543e-12		-12.35	3.06024	9.70065e-17
-12.65	2.72941	7.40021e-14		-12.7	2.67188	2.51036e-13		-12.75	2.61479	7.33781e-13		-12.35	3.08434	5.89925e-17
-12.65	2.75294	4.69953e-14		-12.7	2.69531	1.58101e-13		-12.75	2.63813	4.64285e-13		-12.35	3.10843	3.57752e-17
-12.65	2.77647	2.9752e-14		-12.7	2.71875	9.92626e-14		-12.75	2.66148	2.92707e-13		-12.35	3.13253	2.16341e-17
-12.65	2.8	1.87765e-14		-12.7	2.74219	6.21293e-14		-12.75	2.68483	1.83885e-13		-12.35	3.15663	1.30452e-17
-12.65	2.82353	1.18124e-14		-12.7	2.76563	3.87681e-14		-12.75	2.70817	1.15122e-13		-12.35	3.18072	7.84329e-18
-12.65	2.84706	7.40752e-15		-12.7	2.78906	2.41171e-14		-12.75	2.73152	7.18293e-14		-12.35	3.20482	4.70181e-18
-12.65	2.87059	4.63032e-15		-12.7	2.8125	1.49573e-14		-12.75	2.75486	4.46697e-14		-12.35	3.22892	2.81018e-18
-12.65	2.89412	2.88497e-15		-12.7	2.83594	9.24831e-15		-12.75	2.77821	2.76901e-14		-12.35	3.25301	1.67452e-18
-12.65	2.91765	1.79165e-15		-12.7	2.85938	5.70111e-15		-12.75	2.80156	1.71107e-14		-12.35	3.27711	9.94766e-19
-12.65	2.94118	1.10902e-15		-12.7	2.88281	3.50385e-15		-12.75	2.8249	1.05408e-14		-12.35	3.30121	5.89127e-19
-12.65	2.96471	6.84213e-16		-12.7	2.90625	2.14696e-15		-12.75	2.84825	6.47404e-15		-12.35	3.3253	3.4781e-19
-12.65	2.98824	4.20727e-16		-12.7	2.92969	1.31158e-15		-12.75	2.8716	3.96458e-15		-12.35	3.3494	2.04696e-19
-12.65	3.01177	2.57846e-16		-12.7	2.95313	7.98844e-16		-12.75	2.89494	2.42083e-15		-12.35	3.37349	1.20089e-19
-12.65	3.03529	1.57495e-16		-12.7	2.97656	4.85091e-16		-12.75	2.91829	1.47401e-15		-12.35	3.39759	7.02276e-20
-12.65	3.05882	9.58761e-17		-12.7	3	2.93682e-16		-12.75	2.94163	8.95002e-16		-12.35	3.42169	4.09373e-20
-12.65	3.08235	5.81687e-17		-12.7	3.02344	1.77266e-16		-12.75	2.96498	5.41942e-16		-12.35	3.44578	2.37863e-20
-12.65	3.10588	3.51721e-17		-12.7	3.04688	1.06675e-16		-12.75	2.98833	3.27265e-16		-12.35	3.46988	1.37761e-20
-12.65	3.12941	2.1195e-17		-12.7	3.07031	6.40013e-17		-12.75	3.01167	1.97095e-16		-12.35	3.49398	7.95265e-21
-12.65	3.15294	1.27289e-17		-12.7	3.09375	3.82825e-17		-12.75	3.03502	1.18382e-16		-12.35	3.51807	4.5759e-21
-12.65	3.17647	7.61852e-18		-12.7	3.11719	2.28294e-17		-12.75	3.05837	7.09138e-17		-12.35	3.54217	2.62431e-21
-12.65	3.2	4.5443e-18		-12.7	3.14063	1.35727e-17		-12.75	3.08171	4.23658e-17		-12.35	3.56627	1.50012e-21
-12.65	3.22353	2.70133e-18		-12.7	3.16406	8.0447e-18		-12.75	3.10506	2.52426e-17		-12.35	3.59036	8.54679e-22
-12.65	3.24706	1.60031e-18		-12.7	3.1875	4.75362e-18		-12.75	3.12841	1.49996e-17		-12.35	3.61446	4.85339e-22
-12.65	3.27059	9.44804e-19		-12.7	3.21094	2.80029e-18		-12.75	3.15175	8.88886e-18		-12.35	3.63855	2.74693e-22
-12.65	3.29412	5.55893e-19		-12.7	3.23438	1.64453e-18		-12.75	3.1751	5.25316e-18		-12.35	3.66265	1.54957e-22
-12.65	3.31765	3.25949e-19		-12.7	3.25781	9.628e-19		-12.75	3.19844	3.09593e-18		-12.35	3.68675	8.71226e-23
-12.65	3.34118	1.90467e-19		-12.7	3.28125	5.61926e-19		-12.75	3.22179	1.81946e-18		-12.35	3.71084	4.88209e-23
-12.65	3.36471	1.10917e-19		-12.7	3.30469	3.26939e-19		-12.75	3.24514	1.06625e-18		-12.35	3.73494	2.72668e-23
-12.65	3.38824	6.43701e-20		-12.7	3.32813	1.89624e-19		-12.75	3.26848	6.23054e-19		-12.35	3.75904	1.5178e-23
-12.65	3.41177	3.72288e-20		-12.7	3.35156	1.09636e-19		-12.75	3.29183	3.63015e-19		-12.35	3.78313	8.42069e-24
-12.65	3.43529	2.14577e-20		-12.7	3.375	6.31894e-20		-12.75	3.31518	2.10881e-19		-12.35	3.80723	4.65617e-24
-12.65	3.45882	1.23253e-20		-12.7	3.39844	3.63042e-20		-12.75	3.33852	1.22138e-19		-12.35	3.83133	2.56601e-24
-12.65	3.48235	7.05535e-21		-12.7	3.42188	2.07916e-20		-12.75	3.36187	7.05248e-20		-12.35	3.85542	1.4094e-24
-12.65	3.50588	4.02485e-21		-12.7	3.44531	1.18695e-20		-12.75	3.38521	4.05975e-20		-12.35	3.87952	7.7154e-25
-12.65	3.52941	2.28818e-21		-12.7	3.46875	6.75439e-21		-12.75	3.40856	2.32972e-20		-12.35	3.90361	4.20946e-25
-12.65	3.55294	1.29641e-21		-12.7	3.49219	3.83128e-21		-12.75	3.43191	1.33273e-20		-12.35	3.92771	2.28896e-25
-12.65	3.57647	7.31986e-22		-12.7	3.51563	2.16621e-21		-12.75	3.45525	7.59979e-21		-12.35	3.95181	1.24049e-25
-12.65	3.6	4.11884e-22		-12.7	3.53906	1.22082e-21		-12.75	3.4786	4.31981e-21		-12.35	3.9759	6.70021e-26
-12.65	3.62353	2.30972e-22		-12.7	3.5625	6.85792e-22		-12.75	3.50195	2.44749e-21		-12.35	4	3.60682e-26
-12.65	3.64706	1.29079e-22		-12.7	3.58594	3.83991e-22		-12.75	3.52529	1.38216e-21		-12.35	4.0241	1.93508e-26
-12.65	3.67059	7.18892e-23		-12.7	3.60938	2.14304e-22		-12.75	3.54864	7.77978e-22		-12.35	4.04819	1.0347e-26
-12.65	3.69412	3.99011e-23		-12.7	3.63281	1.19212e-22		-12.75	3.57198	4.36453e-22		-12.35	4.07229	5.51396e-27
-12.65	3.71765	2.20709e-23		-12.7	3.65625	6.60974e-23		-12.75	3.59533	2.44039e-22		-12.35	4.09639	2.92853e-27
-12.65	3.74118	1.21666e-23		-12.7	3.67969	3.65275e-23		-12.75	3.61868	1.35996e-22		-12.35	4.12048	1.55014e-27
-12.65	3.76471	6.68396e-24		-12.7	3.70313	2.01199e-23		-12.75	3.64202	7.55316e-23		-12.35	4.14458	8.17755e-28
-12.65	3.78824	3.65943e-24		-12.7	3.72656	1.10458e-23		-12.75	3.66537	4.18084e-23		-12.35	4.16868	4.29941e-28
-12.65	3.81177	1.99668e-24		-12.7	3.75	6.04406e-24		-12.75	3.68872	2.30634e-23		-12.35	4.19277	2.25281e-28
-12.65	3.83529	1.08572e-24		-12.7	3.77344	3.29626e-24		-12.75	3.71206	1.26796e-23		-12.35	4.21687	1.17644e-28
-12.65	3.85882	5.88365e-25		-12.7	3.79688	1.79173e-24		-12.75	3.73541	6.94708e-24		-12.35	4.24096	6.12274e-29
-12.65	3.88235	3.17754e-25		-12.7	3.82031	9.70687e-25		-12.75	3.75876	3.79326e-24		-12.35	4.26506	3.17576e-29
-12.65	3.90588	1.71022e-25		-12.7	3.84375	5.2413e-25		-12.75	3.7821	2.06411e-24		-12.35	4.28916	1.64163e-29
-12.65	3.92941	9.17344e-26		-12.7	3.86719	2.82066e-25		-12.75	3.80545	1.11933e-24		-12.35	4.31325	8.4572e-30
-12.65	3.95294	4.90376e-26		-12.7	3.89063	1.51291e-25		-12.75	3.82879	6.04912e-25		-12.35	4.33735	4.34213e-30
-12.65	3.97647	2.61243e-26		-12.7	3.91406	8.08762e-26		-12.75	3.85214	3.25782e-25		-12.35	4.36145	2.22178e-30
-12.65	4	1.387e-26		-12.7	3.9375	4.309e-26		-12.75	3.87549	1.7485e-25		-12.35	4.38554	1.13297e-30
-12.65	4.02353	7.33887e-27		-12.7	3.96094	2.28811e-26		-12.75	3.89883	9.35198e-26		-12.35	4.40964	5.75784e-31
-12.65	4.04706	3.86989e-27		-12.7	3.98438	1.21094e-26		-12.75	3.92218	4.98473e-26		-12.35	4.43374	2.91621e-31
-12.65	4.07059	2.0337e-27		-12.7	4.00781	6.38718e-27		-12.75	3.94553	2.64777e-26		-12.35	4.45783	1.47196e-31
-12.65	4.09412	1.06511e-27		-12.7	4.03125	3.35767e-27		-12.75	3.96887	1.40158e-26		-12.35	4.48193	7.40439e-32
-12.65	4.11765	5.5593e-28		-12.7	4.05469	1.75917e-27		-12.75	3.99222	7.39355e-27		-12.35	4.50602	3.71193e-32
-12.65	4.14118	2.89177e-28		-12.7	4.07813	9.18582e-28		-12.75	4.01556	3.88677e-27		-12.35	4.53012	1.85449e-32
-12.65	4.16471	1.49908e-28		-12.7	4.10156	4.78043e-28		-12.75	4.03891	2.03621e-27		-12.35	4.55422	9.23346e-33
-12.65	4.18824	7.74474e-29		-12.7	4.125	2.47944e-28		-12.75	4.06226	1.06306e-27		-12.35	4.57831	4.5816e-33
-12.65	4.21177	3.98754e-29		-12.7	4.14844	1.28168e-28		-12.75	4.0856	5.53084e-28		-12.35	4.60241	2.2656e-33
-12.65	4.23529	2.04608e-29		-12.7	4.17188	6.60299e-29		-12.75	4.10895	2.86765e-28		-12.35	4.62651	1.1165e-33
-12.65	4.25882	1.0463e-29		-12.7	4.19531	3.39031e-29		-12.75	4.1323	1.4817e-28		-12.35	4.6506	5.48336e-34
-12.65	4.28235	5.33223e-30		-12.7	4.21875	1.7349e-29		-12.75	4.15564	7.62954e-29		-12.35	4.6747	2.68377e-34
-12.65	4.30588	2.70818e-30		-12.7	4.24219	8.84797e-30		-12.75	4.17899	3.91505e-29		-12.35	4.6988	1.30904e-34
-12.65	4.32941	1.37077e-30		-12.7	4.26563	4.49727e-30		-12.75	4.20234	2.00207e-29		-12.35	4.72289	6.36308e-35
-12.65	4.35294	6.91458e-31		-12.7	4.28906	2.27818e-30		-12.75	4.22568	1.0203e-29		-12.35	4.74699	3.08241e-35
-12.65	4.37647	3.47604e-31		-12.7	4.3125	1.15017e-30		-12.75	4.24903	5.18175e-30		-12.35	4.77108	1.48806e-35
-12.65	4.4	1.74148e-31		-12.7	4.33594	5.78721e-31		-12.75	4.27237	2.6226e-30		-12.35	4.79518	7.15911e-36
-12.65	4.42353	8.69499e-32		-12.7	4.35938	2.90208e-31		-12.75	4.29572	1.3228e-30		-12.35	4.81928	3.43244e-36
-12.65	4.44706	4.32648e-32		-12.7	4.38281	1.45038e-31		-12.75	4.31907	6.6491e-31		-12.35	4.84337	1.64003e-36
-12.65	4.47059	2.14543e-32		-12.7	4.40625	7.22417e-32		-12.75	4.34241	3.33073e-31		-12.35	4.86747	7.80918e-37
-12.65	4.49412	1.06025e-32		-12.7	4.42969	3.58613e-32		-12.75	4.36576	1.66274e-31		-12.35	4.89157	3.70564e-37
-12.65	4.51765	5.22174e-33		-12.7	4.45313	1.77417e-32		-12.75	4.38911	8.27213e-32		-12.35	4.91566	1.75237e-37
-12.65	4.54118	2.56293e-33		-12.7	4.47656	8.7477e-33		-12.75	4.41245	4.10129e-32		-12.35	4.93976	8.25831e-38
-12.65	4.56471	1.25363e-33		-12.7	4.5	4.29857e-33		-12.75	4.4358	2.02644e-32		-12.35	4.96386	3.87846e-38
-12.65	4.58824	6.11105e-34		-12.7	4.52344	2.10515e-33		-12.75	4.45914	9.97837e-33		-12.35	4.98795	1.81522e-38
-12.65	4.61177	2.96875e-34		-12.7	4.54688	1.02748e-33		-12.75	4.48249	4.89662e-33		-12.35	5.01205	8.46648e-39
-12.65	4.63529	1.43728e-34		-12.7	4.57031	4.99794e-34		-12.75	4.50584	2.39467e-33		-12.35	5.03615	3.9353e-39
-12.65	4.65882	6.93462e-35		-12.7	4.59375	2.42291e-34		-12.75	4.52918	1.1671e-33		-12.35	5.06024	1.82286e-39
-12.65	4.68235	3.33437e-35		-12.7	4.61719	1.17061e-34		-12.75	4.55253	5.66872e-34		-12.35	5.08434	8.41453e-40
-12.65	4.70588	1.59777e-35		-12.7	4.64063	5.63655e-35		-12.75	4.57588	2.74395e-34		-12.35	5.10843	3.87085e-40
-12.65	4.72941	7.62997e-36		-12.7	4.66406	2.70483e-35		-12.75	4.59922	1.32367e-34		-12.35	5.13253	1.77453e-40
-12.65	4.75294	3.63113e-36		-12.7	4.6875	1.29358e-35		-12.75	4.62257	6.36358e-35		-12.35	5.15663	8.10701e-41
-12.65	4.77647	1.72214e-36		-12.7	4.71094	6.16556e-36		-12.75	4.64591	3.04886e-35		-12.35	5.18072	3.69094e-41
-12.65	4.8	8.13959e-37		-12.7	4.73438	2.92871e-36		-12.75	4.66926	1.45576e-35		-12.35	5.20482	1.67461e-41
-12.65	4.82353	3.83393e-37		-12.7	4.75781	1.38644e-36		-12.75	4.69261	6.92724e-36		-12.35	5.22892	7.57158e-42
-12.65	4.84706	1.79967e-37		-12.7	4.78125	6.54113e-37		-12.75	4.71595	3.28508e-36		-12.35	5.25301	3.41161e-42
-12.65	4.87059	8.41876e-38		-12.7	4.80469	3.07556e-37		-12.75	4.7393	1.55257e-36		-12.35	5.27711	1.5319e-42
-12.65	4.89412	3.92472e-38		-12.7	4.82813	1.44118e-37		-12.75	4.76265	7.31259e-37		-12.35	5.30121	6.85488e-43
-12.65	4.91765	1.82337e-38		-12.7	4.85156	6.73029e-38		-12.75	4.78599	3.4325e-37		-12.35	5.3253	3.0568e-43
-12.65	4.94118	8.44201e-39		-12.7	4.875	3.13234e-38		-12.75	4.80934	1.60571e-37		-12.35	5.3494	1.35841e-43
-12.65	4.96471	3.89513e-39		-12.7	4.89844	1.45286e-38		-12.75	4.83269	7.48589e-38		-12.35	5.37349	6.01579e-44
-12.65	4.98824	1.79102e-39		-12.7	4.92188	6.71577e-39		-12.75	4.85603	3.47807e-38		-12.35	5.39759	2.65492e-44
-12.65	5.01177	8.20699e-40		-12.7	4.94531	3.09376e-39		-12.75	4.87938	1.61046e-38		-12.35	5.42169	1.16763e-44
-12.65	5.03529	3.74774e-40		-12.7	4.96875	1.42035e-39		-12.75	4.90272	7.4316e-39		-12.35	5.44578	5.11749e-45
-12.65	5.05882	1.70553e-40		-12.7	4.99219	6.49858e-40		-12.75	4.92607	3.41769e-39		-12.35	5.46988	2.23514e-45
-12.65	5.08235	7.73479e-41		-12.7	5.01563	2.96318e-40		-12.75	4.94942	1.5664e-39		-12.35	5.49398	9.72857e-46
-12.65	5.10588	3.49576e-41		-12.7	5.03906	1.34652e-40		-12.75	4.97276	7.15469e-40		-12.35	5.51807	4.21977e-46
-12.65	5.12941	1.57447e-41		-12.7	5.0625	6.09792e-41		-12.75	4.99611	3.25685e-40		-12.35	5.54217	1.824e-46
-12.65	5.15294	7.0669e-42		-12.7	5.08594	2.7521e-41		-12.75	5.01946	1.47749e-40		-12.35	5.56627	7.85696e-47
-12.65	5.17647	3.161e-42		-12.7	5.10938	1.23782e-41		-12.75	5.0428	6.67988e-41		-12.35	5.59036	3.37272e-47
-12.65	5.2	1.40903e-42		-12.7	5.13281	5.54835e-42		-12.75	5.06615	3.00976e-41		-12.35	5.61446	1.44278e-47
-12.65	5.22353	6.25913e-43		-12.7	5.15625	2.47846e-42		-12.75	5.08949	1.35149e-41		-12.35	5.63855	6.15058e-48
-12.65	5.24706	2.77082e-43		-12.7	5.17969	1.10334e-42		-12.75	5.11284	6.04803e-42		-12.35	5.66265	2.61292e-48
-12.65	5.27059	1.22237e-43		-12.7	5.20313	4.89492e-43		-12.75	5.13619	2.69732e-42		-12.35	5.68675	1.10619e-48
-12.65	5.29412	5.37393e-44		-12.7	5.22656	2.16417e-43		-12.75	5.15953	1.19886e-42		-12.35	5.71084	4.66691e-49
-12.65	5.31765	2.35441e-44		-12.7	5.25	9.53555e-44		-12.75	5.18288	5.31034e-43		-12.35	5.73494	1.9621e-49
-12.65	5.34118	1.02794e-44		-12.7	5.27344	4.18704e-44		-12.75	5.20623	2.3442e-43		-12.35	5.75904	8.22069e-50
-12.65	5.36471	4.47254e-45		-12.7	5.29688	1.83221e-44		-12.75	5.22957	1.03129e-43		-12.35	5.78313	3.43232e-50
-12.65	5.38824	1.93926e-45		-12.7	5.32031	7.99006e-45		-12.75	5.25292	4.52155e-44		-12.35	5.80723	1.42811e-50
-12.65	5.41177	8.37945e-46		-12.7	5.34375	3.4724e-45		-12.75	5.27627	1.97565e-44		-12.35	5.83133	5.92145e-51
-12.65	5.43529	3.6082e-46		-12.7	5.36719	1.50388e-45		-12.75	5.29961	8.60294e-45		-12.35	5.85542	2.44674e-51
-12.65	5.45882	1.54833e-46		-12.7	5.39063	6.49088e-46		-12.75	5.32296	3.73337e-45		-12.35	5.87952	1.00749e-51
-12.65	5.48235	6.62111e-47		-12.7	5.41406	2.79188e-46		-12.75	5.3463	1.61462e-45		-12.35	5.90361	4.13415e-52
-12.65	5.50588	2.82159e-47		-12.7	5.4375	1.19672e-46		-12.75	5.36965	6.9591e-46		-12.35	5.92771	1.69053e-52
-12.65	5.52941	1.19826e-47		-12.7	5.46094	5.11199e-47		-12.75	5.393	2.98918e-46		-12.35	5.95181	6.88897e-53
-12.65	5.55294	5.07114e-48		-12.7	5.48438	2.17616e-47		-12.75	5.41634	1.27957e-46		-12.35	5.9759	2.79754e-53
-12.65	5.57647	2.13872e-48		-12.7	5.50781	9.23191e-48		-12.75	5.43969	5.45871e-47		-12.35	6	1.13212e-53
-12.65	5.6	8.9887e-49		-12.7	5.53125	3.90296e-48		-12.75	5.46304	2.32076e-47		-12.3	0	0.01355
-12.65	5.62353	3.76473e-49		-12.7	5.55469	1.64436e-48		-12.75	5.48638	9.83289e-48		-12.3	0.0241	0.02959
-12.65	5.64706	1.57132e-49		-12.7	5.57813	6.90398e-49		-12.75	5.50973	4.15189e-48		-12.3	0.04819	0.04113
-12.65	5.67059	6.53566e-50		-12.7	5.60156	2.88869e-49		-12.75	5.53307	1.74711e-48		-12.3	0.07229	0.04888
-12.65	5.69412	2.70899e-50		-12.7	5.625	1.20449e-49		-12.75	5.55642	7.3267e-49		-12.3	0.09639	0.05398
-12.65	5.71765	1.11897e-50		-12.7	5.64844	5.00497e-50		-12.75	5.57977	3.062e-49		-12.3	0.12048	0.05676
-12.65	5.74118	4.60599e-51		-12.7	5.67188	2.07252e-50		-12.75	5.60311	1.2753e-49		-12.3	0.14458	0.05747
-12.65	5.76471	1.88938e-51		-12.7	5.69531	8.55251e-51		-12.75	5.62646	5.29336e-50		-12.3	0.16868	0.05635
-12.65	5.78824	7.72343e-52		-12.7	5.71875	3.51711e-51		-12.75	5.64981	2.18957e-50		-12.3	0.19277	0.05375
-12.65	5.81177	3.14624e-52		-12.7	5.74219	1.44137e-51		-12.75	5.67315	9.02595e-51		-12.3	0.21687	0.05009
-12.65	5.83529	1.27722e-52		-12.7	5.76563	5.88654e-52		-12.75	5.6965	3.70797e-51		-12.3	0.24096	0.04582
-12.65	5.85882	5.16692e-53		-12.7	5.78906	2.39575e-52		-12.75	5.71984	1.51805e-51		-12.3	0.26506	0.04131
-12.65	5.88235	2.083e-53		-12.7	5.8125	9.7167e-53		-12.75	5.74319	6.19363e-52		-12.3	0.28916	0.03679
-12.65	5.90588	8.36833e-54		-12.7	5.83594	3.92728e-53		-12.75	5.76654	2.51831e-52		-12.3	0.31325	0.03239
-12.65	5.92941	3.35027e-54		-12.7	5.85938	1.58183e-53		-12.75	5.78988	1.02042e-52		-12.3	0.33735	0.02811
-12.65	5.95294	1.33663e-54		-12.7	5.88281	6.34923e-54		-12.75	5.81323	4.12056e-53		-12.3	0.36145	0.02393
-12.65	5.97647	5.31414e-55		-12.7	5.90625	2.53967e-54		-12.75	5.83658	1.6582e-53		-12.3	0.38554	0.01989
-12.65	6	2.10546e-55		-12.7	5.92969	1.01235e-54		-12.75	5.85992	6.65e-54		-12.3	0.40964	0.01611
-12.6	0	0.00544		-12.7	5.95313	4.02137e-55		-12.75	5.88327	2.65773e-54		-12.3	0.43374	0.01279
-12.6	0.02353	0.01168		-12.7	5.97656	1.59189e-55		-12.75	5.90662	1.05853e-54		-12.3	0.45783	0.01019
-12.6	0.04706	0.016		-12.7	6	6.27976e-56		-12.75	5.92996	4.20144e-55		-12.3	0.48193	0.00852
-12.6	0.07059	0.01855		-12.65	0	0.0046		-12.75	5.95331	1.66186e-55		-12.3	0.50602	0.00771
-12.6	0.09412	0.01981		-12.65	0.02344	0.00988		-12.75	5.97665	6.55081e-56		-12.3	0.53012	0.00744
-12.6	0.11765	0.02004		-12.65	0.04688	0.01368		-12.75	6	2.57333e-56		-12.3	0.55422	0.0073
-12.6	0.14118	0.01952		-12.65	0.07031	0.01628		-12.7	0	0.00131		-12.3	0.57831	0.00708
-12.6	0.16471	0.01862		-12.65	0.09375	0.01828		-12.7	0.02335	0.0028		-12.3	0.60241	0.00673
-12.6	0.18824	0.01766		-12.65	0.11719	0.01996		-12.7	0.04669	0.00378		-12.3	0.62651	0.00629
-12.6	0.21177	0.01684		-12.65	0.14063	0.0214		-12.7	0.07004	0.00422		-12.3	0.6506	0.00587
-12.6	0.23529	0.01611		-12.65	0.16406	0.02248		-12.7	0.09339	0.00414		-12.3	0.6747	0.00551
-12.6	0.25882	0.01524		-12.65	0.1875	0.02295		-12.7	0.11673	0.00355		-12.3	0.6988	0.00525
-12.6	0.28235	0.01396		-12.65	0.21094	0.02259		-12.7	0.14008	0.00255		-12.3	0.72289	0.00506
-12.6	0.30588	0.01213		-12.65	0.23438	0.02129		-12.7	0.16342	0.00156		-12.3	0.74699	0.00489
-12.6	0.32941	0.00979		-12.65	0.25781	0.01912		-12.7	0.18677	0.0018		-12.3	0.77108	0.0047
-12.6	0.35294	0.00717		-12.65	0.28125	0.01637		-12.7	0.21012	0.003		-12.3	0.79518	0.00446
-12.6	0.37647	0.00469		-12.65	0.30469	0.01352		-12.7	0.23346	0.00408		-12.3	0.81928	0.00417
-12.6	0.4	0.00307		-12.65	0.32813	0.01118		-12.7	0.25681	0.00466		-12.3	0.84337	0.00384
-12.6	0.42353	0.00309		-12.65	0.35156	0.0099		-12.7	0.28016	0.00459		-12.3	0.86747	0.00348
-12.6	0.44706	0.00388		-12.65	0.375	0.00964		-12.7	0.3035	0.00387		-12.3	0.89157	0.00312
-12.6	0.47059	0.0044		-12.65	0.39844	0.00979		-12.7	0.32685	0.00262		-12.3	0.91566	0.00276
-12.6	0.49412	0.00439		-12.65	0.42188	0.0097		-12.7	0.3502	0.00109		-12.3	0.93976	0.00241
-12.6	0.51765	0.00391		-12.65	0.44531	0.00903		-12.7	0.37354	0.000898539		-12.3	0.96386	0.00209
-12.6	0.54118	0.00316		-12.65	0.46875	0.00774		-12.7	0.39689	0.00233		-12.3	0.98795	0.0018
-12.6	0.56471	0.00248		-12.65	0.49219	0.00597		-12.7	0.42023	0.00349		-12.3	1.01205	0.00154
-12.6	0.58824	0.00229		-12.65	0.51563	0.00393		-12.7	0.44358	0.00416		-12.3	1.03615	0.0013
-12.6	0.61177	0.00271		-12.65	0.53906	0.00196		-12.7	0.46693	0.0043		-12.3	1.06024	0.0011
-12.6	0.63529	0.00338		-12.65	0.5625	0.00122		-12.7	0.49027	0.00396		-12.3	1.08434	0.0009167
-12.6	0.65882	0.00405		-12.65	0.58594	0.00248		-12.7	0.51362	0.00328		-12.3	1.10843	0.00076179
-12.6	0.68235	0.00463		-12.65	0.60938	0.00382		-12.7	0.53697	0.00253		-12.3	1.13253	0.000628997
-12.6	0.70588	0.00511		-12.65	0.63281	0.00489		-12.7	0.56031	0.00216		-12.3	1.15663	0.000516053
-12.6	0.72941	0.00549		-12.65	0.65625	0.00571		-12.7	0.58366	0.00251		-12.3	1.18072	0.000420735
-12.6	0.75294	0.00579		-12.65	0.67969	0.00636		-12.7	0.607	0.00328		-12.3	1.20482	0.000340909
-12.6	0.77647	0.00601		-12.65	0.70313	0.00691		-12.7	0.63035	0.00412		-12.3	1.22892	0.000274566
-12.6	0.8	0.00614		-12.65	0.72656	0.00738		-12.7	0.6537	0.00488		-12.3	1.25301	0.00021984
-12.6	0.82353	0.00617		-12.65	0.75	0.00778		-12.7	0.67704	0.00553		-12.3	1.27711	0.00017503
-12.6	0.84706	0.0061		-12.65	0.77344	0.00809		-12.7	0.70039	0.00606		-12.3	1.30121	0.000138601
-12.6	0.87059	0.00592		-12.65	0.79688	0.00828		-12.7	0.72374	0.0065		-12.3	1.3253	0.000109189
-12.6	0.89412	0.00566		-12.65	0.82031	0.00833		-12.7	0.74708	0.00685		-12.3	1.3494	8.5601e-05
-12.6	0.91765	0.00533		-12.65	0.84375	0.00823		-12.7	0.77043	0.00711		-12.3	1.37349	6.68008e-05
-12.6	0.94118	0.00494		-12.65	0.86719	0.00799		-12.7	0.79377	0.00726		-12.3	1.39759	5.19042e-05
-12.6	0.96471	0.00452		-12.65	0.89063	0.00762		-12.7	0.81712	0.0073		-12.3	1.42169	4.01646e-05
-12.6	0.98824	0.00407		-12.65	0.91406	0.00715		-12.7	0.84047	0.00721		-12.3	1.44578	3.09586e-05
-12.6	1.01177	0.00363		-12.65	0.9375	0.00661		-12.7	0.86381	0.00701		-12.3	1.46988	2.37723e-05
-12.6	1.03529	0.00319		-12.65	0.96094	0.00603		-12.7	0.88716	0.00671		-12.3	1.49398	1.8186e-05
-12.6	1.05882	0.00277		-12.65	0.98438	0.00542		-12.7	0.91051	0.00632		-12.3	1.51807	1.38602e-05
-12.6	1.08235	0.00238		-12.65	1.00781	0.00481		-12.7	0.93385	0.00586		-12.3	1.54217	1.0523e-05
-12.6	1.10588	0.00203		-12.65	1.03125	0.00423		-12.7	0.9572	0.00536		-12.3	1.56627	7.95773e-06
-12.6	1.12941	0.0017		-12.65	1.05469	0.00367		-12.7	0.98055	0.00484		-12.3	1.59036	5.99306e-06
-12.6	1.15294	0.00142		-12.65	1.07813	0.00315		-12.7	1.00389	0.00431		-12.3	1.61446	4.49408e-06
-12.6	1.17647	0.00117		-12.65	1.10156	0.00268		-12.7	1.02724	0.00379		-12.3	1.63855	3.35495e-06
-12.6	1.2	0.000953429		-12.65	1.125	0.00226		-12.7	1.05058	0.00329		-12.3	1.66265	2.49293e-06
-12.6	1.22353	0.000770853		-12.65	1.14844	0.00188		-12.7	1.07393	0.00283		-12.3	1.68675	1.84352e-06
-12.6	1.24706	0.000617642		-12.65	1.17188	0.00156		-12.7	1.09728	0.0024		-12.3	1.71084	1.35659e-06
-12.6	1.27059	0.000490613		-12.65	1.19531	0.00127		-12.7	1.12062	0.00202		-12.3	1.73494	9.93301e-07
-12.6	1.29412	0.000386488		-12.65	1.21875	0.00103		-12.7	1.14397	0.00168		-12.3	1.75904	7.23636e-07
-12.6	1.31765	0.000302054		-12.65	1.24219	0.000832898		-12.7	1.16732	0.00138		-12.3	1.78313	5.24521e-07
-12.6	1.34118	0.000234283		-12.65	1.26563	0.000665261		-12.7	1.19066	0.00113		-12.3	1.80723	3.78286e-07
-12.6	1.36471	0.000180411		-12.65	1.28906	0.000527314		-12.7	1.21401	0.000908591		-12.3	1.83133	2.71465e-07
-12.6	1.38824	0.000137974		-12.65	1.3125	0.000414924		-12.7	1.23735	0.000726236		-12.3	1.85542	1.93856e-07
-12.6	1.41177	0.000104833		-12.65	1.33594	0.000324214		-12.7	1.2607	0.000575251		-12.3	1.87952	1.37771e-07
-12.6	1.43529	7.91589e-05		-12.65	1.35938	0.000251651		-12.7	1.28405	0.000451714		-12.3	1.90361	9.74539e-08
-12.6	1.45882	5.94213e-05		-12.65	1.38281	0.00019409		-12.7	1.30739	0.000351767		-12.3	1.92771	6.86216e-08
-12.6	1.48235	4.43562e-05		-12.65	1.40625	0.00014879		-12.7	1.33074	0.000271769		-12.3	1.95181	4.81062e-08
-12.6	1.50588	3.29352e-05		-12.65	1.42969	0.000113404		-12.7	1.35409	0.000208385		-12.3	1.9759	3.35801e-08
-12.6	1.52941	2.4332e-05		-12.65	1.45313	8.59556e-05		-12.7	1.37743	0.000158646		-12.3	2	2.33434e-08
-12.6	1.55294	1.78903e-05		-12.65	1.47656	6.48065e-05		-12.7	1.40078	0.000119968		-12.3	2.0241	1.61624e-08
-12.6	1.57647	1.30944e-05		-12.65	1.5	4.8613e-05		-12.7	1.42413	9.01478e-05		-12.3	2.04819	1.11473e-08
-12.6	1.6	9.54298e-06		-12.65	1.52344	3.62879e-05		-12.7	1.44747	6.73416e-05		-12.3	2.07229	7.6597e-09
-12.6	1.62353	6.92635e-06		-12.65	1.54688	2.69603e-05		-12.7	1.47082	5.0031e-05		-12.3	2.09639	5.24423e-09
-12.6	1.64706	5.00769e-06		-12.65	1.57031	1.99394e-05		-12.7	1.49416	3.69842e-05		-12.3	2.12048	3.57791e-09
-12.6	1.67059	3.60718e-06		-12.65	1.59375	1.46822e-05		-12.7	1.51751	2.72154e-05		-12.3	2.14458	2.43275e-09
-12.6	1.69412	2.58924e-06		-12.65	1.61719	1.07652e-05		-12.7	1.54086	1.99453e-05		-12.3	2.16868	1.64864e-09
-12.6	1.71765	1.85237e-06		-12.65	1.64063	7.86079e-06		-12.7	1.5642	1.45646e-05		-12.3	2.19277	1.11365e-09
-12.6	1.74118	1.32098e-06		-12.65	1.66406	5.71708e-06		-12.7	1.58755	1.06025e-05		-12.3	2.21687	7.49882e-10
-12.6	1.76471	9.39176e-07		-12.65	1.6875	4.14191e-06		-12.7	1.6109	7.69797e-06		-12.3	2.24096	5.0337e-10
-12.6	1.78824	6.65783e-07		-12.65	1.71094	2.98947e-06		-12.7	1.63424	5.57716e-06		-12.3	2.26506	3.36861e-10
-12.6	1.81177	4.70657e-07		-12.65	1.73438	2.14983e-06		-12.7	1.65759	4.03382e-06		-12.3	2.28916	2.24751e-10
-12.6	1.83529	3.31825e-07		-12.65	1.75781	1.54055e-06		-12.7	1.68093	2.91385e-06		-12.3	2.31325	1.49504e-10
-12.6	1.85882	2.33337e-07		-12.65	1.78125	1.10015e-06		-12.7	1.70428	2.10291e-06		-12.3	2.33735	9.91551e-11
-12.6	1.88235	1.63667e-07		-12.65	1.80469	7.83027e-07		-12.7	1.72763	1.5167e-06		-12.3	2.36145	6.55692e-11
-12.6	1.90588	1.14517e-07		-12.65	1.82813	5.55497e-07		-12.7	1.75097	1.09343e-06		-12.3	2.38554	4.32328e-11
-12.6	1.92941	7.99337e-08		-12.65	1.85156	3.92828e-07		-12.7	1.77432	7.88019e-07		-12.3	2.40964	2.84226e-11
-12.6	1.95294	5.56619e-08		-12.65	1.875	2.76928e-07		-12.7	1.79767	5.67716e-07		-12.3	2.43374	1.86319e-11
-12.6	1.97647	3.86692e-08		-12.65	1.89844	1.94626e-07		-12.7	1.82101	4.08817e-07		-12.3	2.45783	1.21787e-11
-12.6	2	2.68014e-08		-12.65	1.92188	1.36371e-07		-12.7	1.84436	2.94201e-07		-12.3	2.48193	7.93783e-12
-12.6	2.02353	1.85327e-08		-12.65	1.94531	9.52672e-08		-12.7	1.8677	2.11524e-07		-12.3	2.50602	5.15902e-12
-12.6	2.04706	1.27852e-08		-12.65	1.96875	6.63556e-08		-12.7	1.89105	1.51891e-07		-12.3	2.53012	3.34354e-12
-12.6	2.07059	8.79957e-09		-12.65	1.99219	4.60817e-08		-12.7	1.9144	1.08894e-07		-12.3	2.55422	2.16088e-12
-12.6	2.09412	6.04217e-09		-12.65	2.01563	3.19078e-08		-12.7	1.93774	7.79149e-08		-12.3	2.57831	1.39267e-12
-12.6	2.11765	4.139e-09		-12.65	2.03906	2.20283e-08		-12.7	1.96109	5.56178e-08		-12.3	2.60241	8.95102e-13
-12.6	2.14118	2.82853e-09		-12.65	2.0625	1.51625e-08		-12.7	1.98444	3.95943e-08		-12.3	2.62651	5.73742e-13
-12.6	2.16471	1.92833e-09		-12.65	2.08594	1.04055e-08		-12.7	2.00778	2.81019e-08		-12.3	2.6506	3.66769e-13
-12.6	2.18824	1.31143e-09		-12.65	2.10938	7.11938e-09		-12.7	2.03113	1.9879e-08		-12.3	2.6747	2.33838e-13
-12.6	2.21177	8.89698e-10		-12.65	2.13281	4.85623e-09		-12.7	2.05448	1.40119e-08		-12.3	2.6988	1.48695e-13
-12.6	2.23529	6.02097e-10		-12.65	2.15625	3.30233e-09		-12.7	2.07782	9.839e-09		-12.3	2.72289	9.43083e-14
-12.6	2.25882	4.06449e-10		-12.65	2.17969	2.23868e-09		-12.7	2.10117	6.88134e-09		-12.3	2.74699	5.96604e-14
-12.6	2.28235	2.73687e-10		-12.65	2.20313	1.51288e-09		-12.7	2.12451	4.79291e-09		-12.3	2.77108	3.76458e-14
-12.6	2.30588	1.83823e-10		-12.65	2.22656	1.01916e-09		-12.7	2.14786	3.32413e-09		-12.3	2.79518	2.36946e-14
-12.6	2.32941	1.23151e-10		-12.65	2.25	6.84382e-10		-12.7	2.17121	2.29546e-09		-12.3	2.81928	1.48761e-14
-12.6	2.35294	8.22915e-11		-12.65	2.27344	4.58101e-10		-12.7	2.19455	1.57815e-09		-12.3	2.84337	9.31631e-15
-12.6	2.37647	5.48462e-11		-12.65	2.29688	3.05648e-10		-12.7	2.2179	1.08017e-09		-12.3	2.86747	5.81985e-15
-12.6	2.4	3.64588e-11		-12.65	2.32031	2.03271e-10		-12.7	2.24125	7.36019e-10		-12.3	2.89157	3.62654e-15
-12.6	2.42353	2.41721e-11		-12.65	2.34375	1.34747e-10		-12.7	2.26459	4.99272e-10		-12.3	2.91566	2.25415e-15
-12.6	2.44706	1.59835e-11		-12.65	2.36719	8.90318e-11		-12.7	2.28794	3.37161e-10		-12.3	2.93976	1.39758e-15
-12.6	2.47059	1.05406e-11		-12.65	2.39063	5.86348e-11		-12.7	2.31128	2.26671e-10		-12.3	2.96386	8.643e-16
-12.6	2.49412	6.93243e-12		-12.65	2.41406	3.84901e-11		-12.7	2.33463	1.51713e-10		-12.3	2.98795	5.33133e-16
-12.6	2.51765	4.54692e-12		-12.65	2.4375	2.51841e-11		-12.7	2.35798	1.01096e-10		-12.3	3.01205	3.28002e-16
-12.6	2.54118	2.97407e-12		-12.65	2.46094	1.64245e-11		-12.7	2.38132	6.70728e-11		-12.3	3.03615	2.01268e-16
-12.6	2.56471	1.93988e-12		-12.65	2.48438	1.0677e-11		-12.7	2.40467	4.43076e-11		-12.3	3.06024	1.23172e-16
-12.6	2.58824	1.26175e-12		-12.65	2.50781	6.91837e-12		-12.7	2.42802	2.91441e-11		-12.3	3.08434	7.51747e-17
-12.6	2.61177	8.18341e-13		-12.65	2.53125	4.46848e-12		-12.7	2.45136	1.90893e-11		-12.3	3.10843	4.57549e-17
-12.6	2.63529	5.29228e-13		-12.65	2.55469	2.8769e-12		-12.7	2.47471	1.24515e-11		-12.3	3.13253	2.77709e-17
-12.6	2.65882	3.4126e-13		-12.65	2.57813	1.84632e-12		-12.7	2.49805	8.0885e-12		-12.3	3.15663	1.68079e-17
-12.6	2.68235	2.19405e-13		-12.65	2.60156	1.18117e-12		-12.7	2.5214	5.23313e-12		-12.3	3.18072	1.01435e-17
-12.6	2.70588	1.40642e-13		-12.65	2.625	7.53267e-13		-12.7	2.54475	3.37234e-12		-12.3	3.20482	6.10375e-18
-12.6	2.72941	8.98819e-14		-12.65	2.64844	4.78879e-13		-12.7	2.56809	2.16474e-12		-12.3	3.22892	3.66204e-18
-12.6	2.75294	5.72674e-14		-12.65	2.67188	3.03495e-13		-12.7	2.59144	1.38427e-12		-12.3	3.25301	2.19054e-18
-12.6	2.77647	3.63753e-14		-12.65	2.69531	1.91748e-13		-12.7	2.61479	8.81865e-13		-12.3	3.27711	1.30637e-18
-12.6	2.8	2.30333e-14		-12.65	2.71875	1.20775e-13		-12.7	2.63813	5.59742e-13		-12.3	3.30121	7.76703e-19
-12.6	2.82353	1.45394e-14		-12.65	2.74219	7.58388e-14		-12.7	2.66148	3.54006e-13		-12.3	3.3253	4.60366e-19
-12.6	2.84706	9.14873e-15		-12.65	2.76563	4.74771e-14		-12.7	2.68483	2.23102e-13		-12.3	3.3494	2.72019e-19
-12.6	2.87059	5.73841e-15		-12.65	2.78906	2.9632e-14		-12.7	2.70817	1.40121e-13		-12.3	3.37349	1.60226e-19
-12.6	2.89412	3.58779e-15		-12.65	2.8125	1.84385e-14		-12.7	2.73152	8.77082e-14		-12.3	3.39759	9.40795e-20
-12.6	2.91765	2.23593e-15		-12.65	2.83594	1.14389e-14		-12.7	2.75486	5.47207e-14		-12.3	3.42169	5.50649e-20
-12.6	2.94118	1.38892e-15		-12.65	2.85938	7.07526e-15		-12.7	2.77821	3.40307e-14		-12.3	3.44578	3.21267e-20
-12.6	2.96471	8.59949e-16		-12.65	2.88281	4.36316e-15		-12.7	2.80156	2.10974e-14		-12.3	3.46988	1.86836e-20
-12.6	2.98824	5.30688e-16		-12.65	2.90625	2.68265e-15		-12.7	2.8249	1.30395e-14		-12.3	3.49398	1.08306e-20
-12.6	3.01177	3.26414e-16		-12.65	2.92969	1.64449e-15		-12.7	2.84825	8.03511e-15		-12.3	3.51807	6.25805e-21
-12.6	3.03529	2.00105e-16		-12.65	2.95313	1.00509e-15		-12.7	2.8716	4.93689e-15		-12.3	3.54217	3.60422e-21
-12.6	3.05882	1.22263e-16		-12.65	2.97656	6.12474e-16		-12.7	2.89494	3.02461e-15		-12.3	3.56627	2.06903e-21
-12.6	3.08235	7.44531e-17		-12.65	3	3.72113e-16		-12.7	2.91829	1.84784e-15		-12.3	3.59036	1.18387e-21
-12.6	3.10588	4.51868e-17		-12.65	3.02344	2.25407e-16		-12.7	2.94163	1.12579e-15		-12.3	3.61446	6.75175e-22
-12.6	3.12941	2.73325e-17		-12.65	3.04688	1.36133e-16		-12.7	2.96498	6.84015e-16		-12.3	3.63855	3.83798e-22
-12.6	3.15294	1.64772e-17		-12.65	3.07031	8.1971e-17		-12.7	2.98833	4.1448e-16		-12.3	3.66265	2.17451e-22
-12.6	3.17647	9.89959e-18		-12.65	3.09375	4.92102e-17		-12.7	3.01167	2.50486e-16		-12.3	3.68675	1.22797e-22
-12.6	3.2	5.92764e-18		-12.65	3.11719	2.9454e-17		-12.7	3.03502	1.50976e-16		-12.3	3.71084	6.9117e-23
-12.6	3.22353	3.53732e-18		-12.65	3.14063	1.75762e-17		-12.7	3.05837	9.07581e-17		-12.3	3.73494	3.87745e-23
-12.6	3.24706	2.10374e-18		-12.65	3.16406	1.04566e-17		-12.7	3.08171	5.44144e-17		-12.3	3.75904	2.16807e-23
-12.6	3.27059	1.24691e-18		-12.65	3.1875	6.20212e-18		-12.7	3.10506	3.25379e-17		-12.3	3.78313	1.20827e-23
-12.6	3.29412	7.36546e-19		-12.65	3.21094	3.66747e-18		-12.7	3.12841	1.94048e-17		-12.3	3.80723	6.71141e-24
-12.6	3.31765	4.33598e-19		-12.65	3.23438	2.16205e-18		-12.7	3.15175	1.15415e-17		-12.3	3.83133	3.71557e-24
-12.6	3.34118	2.54388e-19		-12.65	3.25781	1.27067e-18		-12.7	3.1751	6.84607e-18		-12.3	3.85542	2.0502e-24
-12.6	3.36471	1.4874e-19		-12.65	3.28125	7.44498e-19		-12.7	3.19844	4.04977e-18		-12.3	3.87952	1.12753e-24
-12.6	3.38824	8.66717e-20		-12.65	3.30469	4.34861e-19		-12.7	3.22179	2.389e-18		-12.3	3.90361	6.18037e-25
-12.6	3.41177	5.03325e-20		-12.65	3.32813	2.53215e-19		-12.7	3.24514	1.40535e-18		-12.3	3.92771	3.37643e-25
-12.6	3.43529	2.913e-20		-12.65	3.35156	1.46986e-19		-12.7	3.26848	8.24361e-19		-12.3	3.95181	1.83847e-25
-12.6	3.45882	1.68017e-20		-12.65	3.375	8.50557e-20		-12.7	3.29183	4.82168e-19		-12.3	3.9759	9.9772e-26
-12.6	3.48235	9.65795e-21		-12.65	3.39844	4.90645e-20		-12.7	3.31518	2.81197e-19		-12.3	4	5.39652e-26
-12.6	3.50588	5.53272e-21		-12.65	3.42188	2.82139e-20		-12.7	3.33852	1.63507e-19		-12.3	4.0241	2.90918e-26
-12.6	3.52941	3.15874e-21		-12.65	3.44531	1.61728e-20		-12.7	3.36187	9.47887e-20		-12.3	4.04819	1.56307e-26
-12.6	3.55294	1.79726e-21		-12.65	3.46875	9.24118e-21		-12.7	3.38521	5.47845e-20		-12.3	4.07229	8.37019e-27
-12.6	3.57647	1.01913e-21		-12.65	3.49219	5.26365e-21		-12.7	3.40856	3.15662e-20		-12.3	4.09639	4.46725e-27
-12.6	3.6	5.75934e-22		-12.65	3.51563	2.98854e-21		-12.7	3.43191	1.81315e-20		-12.3	4.12048	2.37625e-27
-12.6	3.62353	3.24368e-22		-12.65	3.53906	1.69137e-21		-12.7	3.45525	1.0382e-20		-12.3	4.14458	1.25977e-27
-12.6	3.64706	1.82066e-22		-12.65	3.5625	9.54156e-22		-12.7	3.4786	5.9258e-21		-12.3	4.16868	6.65629e-28
-12.6	3.67059	1.01845e-22		-12.65	3.58594	5.36538e-22		-12.7	3.50195	3.37148e-21		-12.3	4.19277	3.50524e-28
-12.6	3.69412	5.6778e-23		-12.65	3.60938	3.0073e-22		-12.7	3.52529	1.912e-21		-12.3	4.21687	1.83969e-28
-12.6	3.71765	3.1546e-23		-12.65	3.63281	1.68013e-22		-12.7	3.54864	1.08079e-21		-12.3	4.24096	9.62308e-29
-12.6	3.74118	1.74676e-23		-12.65	3.65625	9.35619e-23		-12.7	3.57198	6.08931e-22		-12.3	4.26506	5.01675e-29
-12.6	3.76471	9.63941e-24		-12.65	3.67969	5.19324e-23		-12.7	3.59533	3.41949e-22		-12.3	4.28916	2.60657e-29
-12.6	3.78824	5.30144e-24		-12.65	3.70313	2.87315e-23		-12.7	3.61868	1.91386e-22		-12.3	4.31325	1.34975e-29
-12.6	3.81177	2.9058e-24		-12.65	3.72656	1.58437e-23		-12.7	3.64202	1.06761e-22		-12.3	4.33735	6.96584e-30
-12.6	3.83529	1.58732e-24		-12.65	3.75	8.70824e-24		-12.7	3.66537	5.93547e-23		-12.3	4.36145	3.58285e-30
-12.6	3.85882	8.64155e-25		-12.65	3.77344	4.77064e-24		-12.7	3.68872	3.2888e-23		-12.3	4.38554	1.83661e-30
-12.6	3.88235	4.68865e-25		-12.65	3.79688	2.60491e-24		-12.7	3.71206	1.81615e-23		-12.3	4.40964	9.38294e-31
-12.6	3.90588	2.53532e-25		-12.65	3.82031	1.41767e-24		-12.7	3.73541	9.99531e-24		-12.3	4.43374	4.77741e-31
-12.6	3.92941	1.36631e-25		-12.65	3.84375	7.68999e-25		-12.7	3.75876	5.48233e-24		-12.3	4.45783	2.42424e-31
-12.6	3.95294	7.33825e-26		-12.65	3.86719	4.15756e-25		-12.7	3.7821	2.99679e-24		-12.3	4.48193	1.226e-31
-12.6	3.97647	3.92796e-26		-12.65	3.89063	2.24034e-25		-12.7	3.80545	1.63255e-24		-12.3	4.50602	6.1792e-32
-12.6	4	2.09542e-26		-12.65	3.91406	1.20323e-25		-12.7	3.82879	8.86326e-25		-12.3	4.53012	3.10386e-32
-12.6	4.02353	1.11405e-26		-12.65	3.9375	6.44083e-26		-12.7	3.85214	4.79552e-25		-12.3	4.55422	1.55381e-32
-12.6	4.04706	5.90299e-27		-12.65	3.96094	3.43631e-26		-12.7	3.87549	2.58578e-25		-12.3	4.57831	7.75213e-33
-12.6	4.07059	3.11722e-27		-12.65	3.98438	1.82726e-26		-12.7	3.89883	1.38951e-25		-12.3	4.60241	3.8545e-33
-12.6	4.09412	1.64057e-27		-12.65	4.00781	9.68414e-27		-12.7	3.92218	7.44117e-26		-12.3	4.62651	1.91003e-33
-12.6	4.11765	8.60499e-28		-12.65	4.03125	5.11536e-27		-12.7	3.94553	3.9713e-26		-12.3	4.6506	9.43266e-34
-12.6	4.14118	4.49819e-28		-12.65	4.05469	2.69305e-27		-12.7	3.96887	2.1122e-26		-12.3	4.6747	4.64249e-34
-12.6	4.16471	2.34345e-28		-12.65	4.07813	1.41307e-27		-12.7	3.99222	1.11956e-26		-12.3	4.6988	2.27714e-34
-12.6	4.18824	1.21676e-28		-12.65	4.10156	7.38983e-28		-12.7	4.01556	5.91388e-27		-12.3	4.72289	1.11314e-34
-12.6	4.21177	6.29624e-29		-12.65	4.125	3.85173e-28		-12.7	4.03891	3.1132e-27		-12.3	4.74699	5.42289e-35
-12.6	4.23529	3.24706e-29		-12.65	4.14844	2.00091e-28		-12.7	4.06226	1.63325e-27		-12.3	4.77108	2.63288e-35
-12.6	4.25882	1.66889e-29		-12.65	4.17188	1.03597e-28		-12.7	4.0856	8.53906e-28		-12.3	4.79518	1.27394e-35
-12.6	4.28235	8.5486e-30		-12.65	4.19531	5.34583e-29		-12.7	4.10895	4.44918e-28		-12.3	4.81928	6.14309e-36
-12.6	4.30588	4.36407e-30		-12.65	4.21875	2.74936e-29		-12.7	4.1323	2.31026e-28		-12.3	4.84337	2.95218e-36
-12.6	4.32941	2.22033e-30		-12.65	4.24219	1.40927e-29		-12.7	4.15564	1.19552e-28		-12.3	4.86747	1.41389e-36
-12.6	4.35294	1.12583e-30		-12.65	4.26563	7.19955e-30		-12.7	4.17899	6.16546e-29		-12.3	4.89157	6.74846e-37
-12.6	4.37647	5.68924e-31		-12.65	4.28906	3.66575e-30		-12.7	4.20234	3.16876e-29		-12.3	4.91566	3.21004e-37
-12.6	4.4	2.86527e-31		-12.65	4.3125	1.86023e-30		-12.7	4.22568	1.62303e-29		-12.3	4.93976	1.52171e-37
-12.6	4.42353	1.43815e-31		-12.65	4.33594	9.40838e-31		-12.7	4.24903	8.28481e-30		-12.3	4.96386	7.189e-38
-12.6	4.44706	7.19397e-32		-12.65	4.35938	4.74252e-31		-12.7	4.27237	4.21458e-30		-12.3	4.98795	3.3847e-38
-12.6	4.47059	3.58642e-32		-12.65	4.38281	2.38258e-31		-12.7	4.29572	2.1367e-30		-12.3	5.01205	1.58813e-38
-12.6	4.49412	1.78188e-32		-12.65	4.40625	1.19297e-31		-12.7	4.31907	1.07957e-30		-12.3	5.03615	7.4262e-39
-12.6	4.51765	8.82314e-33		-12.65	4.42969	5.9533e-32		-12.7	4.34241	5.43598e-31		-12.3	5.06024	3.46067e-39
-12.6	4.54118	4.35405e-33		-12.65	4.45313	2.96093e-32		-12.7	4.36576	2.72787e-31		-12.3	5.08434	1.60719e-39
-12.6	4.56471	2.14135e-33		-12.65	4.47656	1.46771e-32		-12.7	4.38911	1.36424e-31		-12.3	5.10843	7.43852e-40
-12.6	4.58824	1.04956e-33		-12.65	4.5	7.25098e-33		-12.7	4.41245	6.79955e-32		-12.3	5.13253	3.43099e-40
-12.6	4.61177	5.12684e-34		-12.65	4.52344	3.57021e-33		-12.7	4.4358	3.37747e-32		-12.3	5.15663	1.57712e-40
-12.6	4.63529	2.49584e-34		-12.65	4.54688	1.752e-33		-12.7	4.45914	1.67196e-32		-12.3	5.18072	7.2247e-41
-12.6	4.65882	1.21089e-34		-12.65	4.57031	8.56867e-34		-12.7	4.48249	8.24863e-33		-12.3	5.20482	3.29828e-41
-12.6	4.68235	5.85488e-35		-12.65	4.59375	4.1767e-34		-12.7	4.50584	4.05567e-33		-12.3	5.22892	1.5006e-41
-12.6	4.70588	2.82132e-35		-12.65	4.61719	2.02905e-34		-12.7	4.52918	1.98733e-33		-12.3	5.25301	6.80387e-42
-12.6	4.72941	1.3549e-35		-12.65	4.64063	9.8241e-35		-12.7	4.55253	9.70512e-34		-12.3	5.27711	3.07437e-42
-12.6	4.75294	6.48461e-36		-12.65	4.66406	4.74057e-35		-12.7	4.57588	4.72344e-34		-12.3	5.30121	1.38442e-42
-12.6	4.77647	3.09301e-36		-12.65	4.6875	2.27985e-35		-12.7	4.59922	2.29109e-34		-12.3	5.3253	6.21282e-43
-12.6	4.8	1.47027e-36		-12.65	4.71094	1.09274e-35		-12.7	4.62257	1.10752e-34		-12.3	5.3494	2.77856e-43
-12.6	4.82353	6.96521e-37		-12.65	4.73438	5.21997e-36		-12.7	4.64591	5.33571e-35		-12.3	5.37349	1.2384e-43
-12.6	4.84706	3.28844e-37		-12.65	4.75781	2.48516e-36		-12.7	4.66926	2.56188e-35		-12.3	5.39759	5.50059e-44
-12.6	4.87059	1.54726e-37		-12.65	4.78125	1.17916e-36		-12.7	4.69261	1.2259e-35		-12.3	5.42169	2.43482e-44
-12.6	4.89412	7.25531e-38		-12.65	4.80469	5.57608e-37		-12.7	4.71595	5.84624e-36		-12.3	5.44578	1.07408e-44
-12.6	4.91765	3.39051e-38		-12.65	4.82813	2.62796e-37		-12.7	4.7393	2.77862e-36		-12.3	5.46988	4.72184e-45
-12.6	4.94118	1.57903e-38		-12.65	4.85156	1.23435e-37		-12.7	4.76265	1.31617e-36		-12.3	5.49398	2.06869e-45
-12.6	4.96471	7.32883e-39		-12.65	4.875	5.77822e-38		-12.7	4.78599	6.21332e-37		-12.3	5.51807	9.03209e-46
-12.6	4.98824	3.38995e-39		-12.65	4.89844	2.69575e-38		-12.7	4.80934	2.92325e-37		-12.3	5.54217	3.92997e-46
-12.6	5.01177	1.56267e-39		-12.65	4.92188	1.25342e-38		-12.7	4.83269	1.37068e-37		-12.3	5.56627	1.70411e-46
-12.6	5.03529	7.1789e-40		-12.65	4.94531	5.80822e-39		-12.7	4.85603	6.40531e-38		-12.3	5.59036	7.36398e-47
-12.6	5.05882	3.28672e-40		-12.65	4.96875	2.68237e-39		-12.7	4.87938	2.98313e-38		-12.3	5.61446	3.17129e-47
-12.6	5.08235	1.49962e-40		-12.65	4.99219	1.23459e-39		-12.7	4.90272	1.38464e-38		-12.3	5.63855	1.36102e-47
-12.6	5.10588	6.8189e-41		-12.65	5.01563	5.66311e-40		-12.7	4.92607	6.40517e-39		-12.3	5.66265	5.82107e-48
-12.6	5.12941	3.09001e-41		-12.65	5.03906	2.58889e-40		-12.7	4.94942	2.95295e-39		-12.3	5.68675	2.48112e-48
-12.6	5.15294	1.39547e-41		-12.65	5.0625	1.1795e-40		-12.7	4.97276	1.35679e-39		-12.3	5.71084	1.0539e-48
-12.6	5.17647	6.28046e-42		-12.65	5.08594	5.35562e-41		-12.7	4.99611	6.21295e-40		-12.3	5.73494	4.46123e-49
-12.6	5.2	2.81692e-42		-12.65	5.10938	2.42351e-41		-12.7	5.01946	2.83541e-40		-12.3	5.75904	1.88199e-49
-12.6	5.22353	1.25913e-42		-12.65	5.13281	1.09296e-41		-12.7	5.0428	1.28962e-40		-12.3	5.78313	7.91199e-50
-12.6	5.24706	5.6089e-43		-12.65	5.15625	4.91232e-42		-12.7	5.06615	5.84577e-41		-12.3	5.80723	3.31483e-50
-12.6	5.27059	2.48998e-43		-12.65	5.17969	2.20035e-42		-12.7	5.08949	2.64089e-41		-12.3	5.83133	1.38402e-50
-12.6	5.29412	1.1016e-43		-12.65	5.20313	9.82241e-43		-12.7	5.11284	1.18902e-41		-12.3	5.85542	5.75873e-51
-12.6	5.31765	4.85696e-44		-12.65	5.22656	4.36984e-43		-12.7	5.13619	5.33531e-42		-12.3	5.87952	2.38791e-51
-12.6	5.34118	2.13409e-44		-12.65	5.25	1.93746e-43		-12.7	5.15953	2.38594e-42		-12.3	5.90361	9.86766e-52
-12.6	5.36471	9.34485e-45		-12.65	5.27344	8.56093e-44		-12.7	5.18288	1.06338e-42		-12.3	5.92771	4.06364e-52
-12.6	5.38824	4.07793e-45		-12.65	5.29688	3.76988e-44		-12.7	5.20623	4.7233e-43		-12.3	5.95181	1.66771e-52
-12.6	5.41177	1.77344e-45		-12.65	5.32031	1.65444e-44		-12.7	5.22957	2.0909e-43		-12.3	5.9759	6.82074e-53
-12.6	5.43529	7.68604e-46		-12.65	5.34375	7.23594e-45		-12.7	5.25292	9.22465e-44		-12.3	6	2.78001e-53
-12.6	5.45882	3.31968e-46		-12.65	5.36719	3.15394e-45		-12.7	5.27627	4.05597e-44		-12.25	0	0.01355
-12.6	5.48235	1.42889e-46		-12.65	5.39063	1.37003e-45		-12.7	5.29961	1.77733e-44		-12.25	0.0241	0.02959
-12.6	5.50588	6.12926e-47		-12.65	5.41406	5.93091e-46		-12.7	5.32296	7.7619e-45		-12.25	0.04819	0.04114
-12.6	5.52941	2.62015e-47		-12.65	5.4375	2.55875e-46		-12.7	5.3463	3.37828e-45		-12.25	0.07229	0.0489
-12.6	5.55294	1.11622e-47		-12.65	5.46094	1.10014e-46		-12.7	5.36965	1.46538e-45		-12.25	0.09639	0.054
-12.6	5.57647	4.73893e-48		-12.65	5.48438	4.71395e-47		-12.7	5.393	6.3348e-46		-12.25	0.12048	0.0568
-12.6	5.6	2.00502e-48		-12.65	5.50781	2.01295e-47		-12.7	5.41634	2.72923e-46		-12.25	0.14458	0.05753
-12.6	5.62353	8.454e-49		-12.65	5.53125	8.56635e-48		-12.7	5.43969	1.17186e-46		-12.25	0.16868	0.05643
-12.6	5.64706	3.55232e-49		-12.65	5.55469	3.63304e-48		-12.7	5.46304	5.01456e-47		-12.25	0.19277	0.05385
-12.6	5.67059	1.48754e-49		-12.65	5.57813	1.53552e-48		-12.7	5.48638	2.13853e-47		-12.25	0.21687	0.05021
-12.6	5.69412	6.20768e-50		-12.65	5.60156	6.46776e-49		-12.7	5.50973	9.08917e-48		-12.25	0.24096	0.04595
-12.6	5.71765	2.58164e-50		-12.65	5.625	2.71496e-49		-12.7	5.53307	3.84995e-48		-12.25	0.26506	0.04145
-12.6	5.74118	1.06996e-50		-12.65	5.64844	1.13575e-49		-12.7	5.55642	1.62521e-48		-12.25	0.28916	0.03695
-12.6	5.76471	4.41921e-51		-12.65	5.67188	4.73491e-50		-12.7	5.57977	6.83735e-49		-12.25	0.31325	0.03255
-12.6	5.78824	1.81897e-51		-12.65	5.69531	1.96721e-50		-12.7	5.60311	2.86674e-49		-12.25	0.33735	0.02827
-12.6	5.81177	7.46125e-52		-12.65	5.71875	8.14515e-51		-12.7	5.62646	1.19787e-49		-12.25	0.36145	0.02409
-12.6	5.83529	3.05001e-52		-12.65	5.74219	3.3609e-51		-12.7	5.64981	4.9883e-50		-12.25	0.38554	0.02004
-12.6	5.85882	1.2425e-52		-12.65	5.76563	1.38204e-51		-12.7	5.67315	2.07022e-50		-12.25	0.40964	0.01625
-12.6	5.88235	5.04421e-53		-12.65	5.78906	5.66364e-52		-12.7	5.6965	8.56249e-51		-12.25	0.43374	0.01291
-12.6	5.90588	2.04077e-53		-12.65	5.8125	2.31301e-52		-12.7	5.71984	3.52942e-51		-12.25	0.45783	0.01031
-12.6	5.92941	8.22808e-54		-12.65	5.83594	9.41384e-53		-12.7	5.74319	1.44986e-51		-12.25	0.48193	0.00862
-12.6	5.95294	3.30603e-54		-12.65	5.85938	3.81824e-53		-12.7	5.76654	5.93564e-52		-12.25	0.50602	0.00781
-12.6	5.97647	1.32378e-54		-12.65	5.88281	1.54336e-53		-12.7	5.78988	2.42173e-52		-12.25	0.53012	0.00753
-12.6	6	5.28239e-55		-12.65	5.90625	6.21692e-54		-12.7	5.81323	9.84698e-53		-12.25	0.55422	0.00739
-12.55	0	0.00544		-12.65	5.92969	2.49569e-54		-12.7	5.83658	3.99022e-53		-12.25	0.57831	0.00717
-12.55	0.02353	0.01168		-12.65	5.95313	9.98418e-55		-12.7	5.85992	1.61141e-53		-12.25	0.60241	0.00681
-12.55	0.04706	0.016		-12.65	5.97656	3.98052e-55		-12.7	5.88327	6.48535e-54		-12.25	0.62651	0.00638
-12.55	0.07059	0.01855		-12.65	6	1.58151e-55		-12.7	5.90662	2.60121e-54		-12.25	0.6506	0.00595
-12.55	0.09412	0.01982		-12.6	0	0.0046		-12.7	5.92996	1.03976e-54		-12.25	0.6747	0.00559
-12.55	0.11765	0.02005		-12.6	0.02344	0.00988		-12.7	5.95331	4.14194e-55		-12.25	0.6988	0.00533
-12.55	0.14118	0.01954		-12.6	0.04688	0.01368		-12.7	5.97665	1.64433e-55		-12.25	0.72289	0.00514
-12.55	0.16471	0.01864		-12.6	0.07031	0.01629		-12.7	6	6.50559e-56		-12.25	0.74699	0.00497
-12.55	0.18824	0.01769		-12.6	0.09375	0.01829		-12.65	0	0.00131		-12.25	0.77108	0.00478
-12.55	0.21177	0.01688		-12.6	0.11719	0.01997		-12.65	0.02335	0.0028		-12.25	0.79518	0.00454
-12.55	0.23529	0.01616		-12.6	0.14063	0.02142		-12.65	0.04669	0.00378		-12.25	0.81928	0.00426
-12.55	0.25882	0.01529		-12.6	0.16406	0.02251		-12.65	0.07004	0.00422		-12.25	0.84337	0.00392
-12.55	0.28235	0.01401		-12.6	0.1875	0.02299		-12.65	0.09339	0.00414		-12.25	0.86747	0.00356
-12.55	0.30588	0.01218		-12.6	0.21094	0.02264		-12.65	0.11673	0.00355		-12.25	0.89157	0.00319
-12.55	0.32941	0.00984		-12.6	0.23438	0.02135		-12.65	0.14008	0.00255		-12.25	0.91566	0.00283
-12.55	0.35294	0.00722		-12.6	0.25781	0.01919		-12.65	0.16342	0.00156		-12.25	0.93976	0.00248
-12.55	0.37647	0.00473		-12.6	0.28125	0.01644		-12.65	0.18677	0.0018		-12.25	0.96386	0.00215
-12.55	0.4	0.0031		-12.6	0.30469	0.01358		-12.65	0.21012	0.00301		-12.25	0.98795	0.00185
-12.55	0.42353	0.00312		-12.6	0.32813	0.01125		-12.65	0.23346	0.00409		-12.25	1.01205	0.00158
-12.55	0.44706	0.00391		-12.6	0.35156	0.00996		-12.65	0.25681	0.00468		-12.25	1.03615	0.00134
-12.55	0.47059	0.00443		-12.6	0.375	0.00971		-12.65	0.28016	0.00461		-12.25	1.06024	0.00113
-12.55	0.49412	0.00443		-12.6	0.39844	0.00986		-12.65	0.3035	0.00389		-12.25	1.08434	0.000948806
-12.55	0.51765	0.00394		-12.6	0.42188	0.00977		-12.65	0.32685	0.00264		-12.25	1.10843	0.000789609
-12.55	0.54118	0.00319		-12.6	0.44531	0.0091		-12.65	0.3502	0.0011		-12.25	1.13253	0.000652928
-12.55	0.56471	0.0025		-12.6	0.46875	0.00781		-12.65	0.37354	0.000906554		-12.25	1.15663	0.000536492
-12.55	0.58824	0.00231		-12.6	0.49219	0.00602		-12.65	0.39689	0.00235		-12.25	1.18072	0.000438067
-12.55	0.61177	0.00273		-12.6	0.51563	0.00396		-12.65	0.42023	0.00351		-12.25	1.20482	0.000355504
-12.55	0.63529	0.00341		-12.6	0.53906	0.00197		-12.65	0.44358	0.00419		-12.25	1.22892	0.000286772
-12.55	0.65882	0.0041		-12.6	0.5625	0.00121		-12.65	0.46693	0.00433		-12.25	1.25301	0.00022998
-12.55	0.68235	0.00469		-12.6	0.58594	0.0025		-12.65	0.49027	0.00399		-12.25	1.27711	0.000183398
-12.55	0.70588	0.00518		-12.6	0.60938	0.00385		-12.65	0.51362	0.0033		-12.25	1.30121	0.000145465
-12.55	0.72941	0.00557		-12.6	0.63281	0.00494		-12.65	0.53697	0.00255		-12.25	1.3253	0.000114786
-12.55	0.75294	0.00588		-12.6	0.65625	0.00578		-12.65	0.56031	0.00217		-12.25	1.3494	9.01394e-05
-12.55	0.77647	0.00611		-12.6	0.67969	0.00644		-12.65	0.58366	0.00252		-12.25	1.37349	7.04616e-05
-12.55	0.8	0.00625		-12.6	0.70313	0.007		-12.65	0.607	0.0033		-12.25	1.39759	5.48428e-05
-12.55	0.82353	0.00629		-12.6	0.72656	0.00749		-12.65	0.63035	0.00416		-12.25	1.42169	4.25126e-05
-12.55	0.84706	0.00622		-12.6	0.75	0.0079		-12.65	0.6537	0.00493		-12.25	1.44578	3.28267e-05
-12.55	0.87059	0.00605		-12.6	0.77344	0.00823		-12.65	0.67704	0.00559		-12.25	1.46988	2.52524e-05
-12.55	0.89412	0.0058		-12.6	0.79688	0.00843		-12.65	0.70039	0.00614		-12.25	1.49398	1.9354e-05
-12.55	0.91765	0.00546		-12.6	0.82031	0.00849		-12.65	0.72374	0.00659		-12.25	1.51807	1.47783e-05
-12.55	0.94118	0.00507		-12.6	0.84375	0.0084		-12.65	0.74708	0.00696		-12.25	1.54217	1.12417e-05
-12.55	0.96471	0.00464		-12.6	0.86719	0.00816		-12.65	0.77043	0.00723		-12.25	1.56627	8.51805e-06
-12.55	0.98824	0.00419		-12.6	0.89063	0.0078		-12.65	0.79377	0.00739		-12.25	1.59036	6.42801e-06
-12.55	1.01177	0.00374		-12.6	0.91406	0.00733		-12.65	0.81712	0.00744		-12.25	1.61446	4.83017e-06
-12.55	1.03529	0.00329		-12.6	0.9375	0.00678		-12.65	0.84047	0.00736		-12.25	1.63855	3.61342e-06
-12.55	1.05882	0.00287		-12.6	0.96094	0.00619		-12.65	0.86381	0.00717		-12.25	1.66265	2.69073e-06
-12.55	1.08235	0.00247		-12.6	0.98438	0.00558		-12.65	0.88716	0.00687		-12.25	1.68675	1.99411e-06
-12.55	1.10588	0.0021		-12.6	1.00781	0.00496		-12.65	0.91051	0.00648		-12.25	1.71084	1.47064e-06
-12.55	1.12941	0.00177		-12.6	1.03125	0.00436		-12.65	0.93385	0.00602		-12.25	1.73494	1.0792e-06
-12.55	1.15294	0.00147		-12.6	1.05469	0.00379		-12.65	0.9572	0.00551		-12.25	1.75904	7.87984e-07
-12.55	1.17647	0.00122		-12.6	1.07813	0.00326		-12.65	0.98055	0.00498		-12.25	1.78313	5.72461e-07
-12.55	1.2	0.000995087		-12.6	1.10156	0.00278		-12.65	1.00389	0.00444		-12.25	1.80723	4.13806e-07
-12.55	1.22353	0.000805857		-12.6	1.125	0.00234		-12.65	1.02724	0.00391		-12.25	1.83133	2.9764e-07
-12.55	1.24706	0.000646761		-12.6	1.14844	0.00196		-12.65	1.05058	0.0034		-12.25	1.85542	2.13041e-07
-12.55	1.27059	0.000514605		-12.6	1.17188	0.00162		-12.65	1.07393	0.00293		-12.25	1.87952	1.5176e-07
-12.55	1.29412	0.000406074		-12.6	1.19531	0.00133		-12.65	1.09728	0.00249		-12.25	1.90361	1.07602e-07
-12.55	1.31765	0.000317902		-12.6	1.21875	0.00108		-12.65	1.12062	0.0021		-12.25	1.92771	7.59467e-08
-12.55	1.34118	0.000247		-12.6	1.24219	0.000871614		-12.65	1.14397	0.00175		-12.25	1.95181	5.33682e-08
-12.55	1.36471	0.000190534		-12.6	1.26563	0.000697334		-12.65	1.16732	0.00144		-12.25	1.9759	3.73424e-08
-12.55	1.38824	0.000145971		-12.6	1.28906	0.000553659		-12.65	1.19066	0.00117		-12.25	2	2.60214e-08
-12.55	1.41177	0.000111105		-12.6	1.3125	0.000436388		-12.65	1.21401	0.000949519		-12.25	2.0241	1.80604e-08
-12.55	1.43529	8.4044e-05		-12.6	1.33594	0.000341567		-12.65	1.23735	0.000760204		-12.25	2.04819	1.24868e-08
-12.55	1.45882	6.32015e-05		-12.6	1.35938	0.000265576		-12.65	1.2607	0.00060316		-12.25	2.07229	8.60121e-09
-12.55	1.48235	4.72634e-05		-12.6	1.38281	0.000205186		-12.65	1.28405	0.000474423		-12.25	2.09639	5.90344e-09
-12.55	1.50588	3.51578e-05		-12.6	1.40625	0.000157572		-12.65	1.30739	0.000370076		-12.25	2.12048	4.03772e-09
-12.55	1.52941	2.60218e-05		-12.6	1.42969	0.000120311		-12.65	1.33074	0.000286399		-12.25	2.14458	2.75231e-09
-12.55	1.55294	1.91683e-05		-12.6	1.45313	9.13547e-05		-12.65	1.35409	0.000219977		-12.25	2.16868	1.86994e-09
-12.55	1.57647	1.40561e-05		-12.6	1.47656	6.90022e-05		-12.65	1.37743	0.000167758		-12.25	2.19277	1.26638e-09
-12.55	1.6	1.02631e-05		-12.6	1.5	5.18554e-05		-12.65	1.40078	0.000127076		-12.25	2.21687	8.54932e-10
-12.55	1.62353	7.46325e-06		-12.6	1.52344	3.87802e-05		-12.65	1.42413	9.56536e-05		-12.25	2.24096	5.75386e-10
-12.55	1.64706	5.40625e-06		-12.6	1.54688	2.88661e-05		-12.65	1.44747	7.15777e-05		-12.25	2.26506	3.86071e-10
-12.55	1.67059	3.90182e-06		-12.6	1.57031	2.13896e-05		-12.65	1.47082	5.32699e-05		-12.25	2.28916	2.5827e-10
-12.55	1.69412	2.80623e-06		-12.6	1.59375	1.57803e-05		-12.65	1.49416	3.94464e-05		-12.25	2.31325	1.72263e-10
-12.55	1.71765	2.01157e-06		-12.6	1.61719	1.15929e-05		-12.65	1.51751	2.90773e-05		-12.25	2.33735	1.1456e-10
-12.55	1.74118	1.43739e-06		-12.6	1.64063	8.4818e-06		-12.65	1.54086	2.13465e-05		-12.25	2.36145	7.5964e-11
-12.55	1.76471	1.024e-06		-12.6	1.66406	6.18101e-06		-12.65	1.5642	1.56147e-05		-12.25	2.38554	5.02254e-11
-12.55	1.78824	7.27395e-07		-12.6	1.6875	4.48702e-06		-12.65	1.58755	1.13865e-05		-12.25	2.40964	3.31121e-11
-12.55	1.81177	5.15274e-07		-12.6	1.71094	3.24515e-06		-12.65	1.6109	8.28144e-06		-12.25	2.43374	2.17673e-11
-12.55	1.83529	3.64038e-07		-12.6	1.73438	2.3385e-06		-12.65	1.63424	6.01026e-06		-12.25	2.45783	1.42687e-11
-12.55	1.85882	2.5653e-07		-12.6	1.75781	1.67924e-06		-12.65	1.65759	4.35462e-06		-12.25	2.48193	9.32673e-12
-12.55	1.88235	1.8032e-07		-12.6	1.78125	1.20172e-06		-12.65	1.68093	3.1511e-06		-12.25	2.50602	6.07928e-12
-12.55	1.90588	1.26442e-07		-12.6	1.80469	8.57133e-07		-12.65	1.70428	2.27817e-06		-12.25	2.53012	3.95147e-12
-12.55	1.92941	8.84505e-08		-12.6	1.82813	6.09378e-07		-12.65	1.72763	1.64608e-06		-12.25	2.55422	2.56129e-12
-12.55	1.95294	6.17293e-08		-12.6	1.85156	4.31869e-07		-12.65	1.75097	1.18889e-06		-12.25	2.57831	1.65564e-12
-12.55	1.97647	4.29807e-08		-12.6	1.875	3.05121e-07		-12.65	1.77432	8.58441e-07		-12.25	2.60241	1.0673e-12
-12.55	2	2.98576e-08		-12.6	1.89844	2.14918e-07		-12.65	1.79767	6.19657e-07		-12.25	2.62651	6.86183e-13
-12.55	2.02353	2.06936e-08		-12.6	1.92188	1.5093e-07		-12.65	1.82101	4.47119e-07		-12.25	2.6506	4.39982e-13
-12.55	2.04706	1.43093e-08		-12.6	1.94531	1.05679e-07		-12.65	1.84436	3.22433e-07		-12.25	2.6747	2.81375e-13
-12.55	2.07059	9.87188e-09		-12.6	1.96875	7.37783e-08		-12.65	1.8677	2.3232e-07		-12.25	2.6988	1.79476e-13
-12.55	2.09412	6.79472e-09		-12.6	1.99219	5.13568e-08		-12.65	1.89105	1.67194e-07		-12.25	2.72289	1.14185e-13
-12.55	2.11765	4.66582e-09		-12.6	2.01563	3.5645e-08		-12.65	1.9144	1.20139e-07		-12.25	2.74699	7.24616e-14
-12.55	2.14118	3.1964e-09		-12.6	2.03906	2.46676e-08		-12.65	1.93774	8.61625e-08		-12.25	2.77108	4.58681e-14
-12.55	2.16471	2.18454e-09		-12.6	2.0625	1.70207e-08		-12.65	1.96109	6.16534e-08		-12.25	2.79518	2.89619e-14
-12.55	2.18824	1.48942e-09		-12.6	2.08594	1.17096e-08		-12.65	1.98444	4.39993e-08		-12.25	2.81928	1.82417e-14
-12.55	2.21177	1.01303e-09		-12.6	2.10938	8.0317e-09		-12.65	2.00778	3.13069e-08		-12.25	2.84337	1.14612e-14
-12.55	2.23529	6.87332e-10		-12.6	2.13281	5.49243e-09		-12.65	2.03113	2.2203e-08		-12.25	2.86747	7.18321e-15
-12.55	2.25882	4.652e-10		-12.6	2.15625	3.74455e-09		-12.65	2.05448	1.56909e-08		-12.25	2.89157	4.49093e-15
-12.55	2.28235	3.14075e-10		-12.6	2.17969	2.54507e-09		-12.65	2.07782	1.10471e-08		-12.25	2.91566	2.80077e-15
-12.55	2.30588	2.11513e-10		-12.6	2.20313	1.72445e-09		-12.65	2.10117	7.74702e-09		-12.25	2.93976	1.74235e-15
-12.55	2.32941	1.42084e-10		-12.6	2.22656	1.16478e-09		-12.65	2.12451	5.41052e-09		-12.25	2.96386	1.08119e-15
-12.55	2.35294	9.52028e-11		-12.6	2.25	7.84269e-10		-12.65	2.14786	3.76278e-09		-12.25	2.98795	6.6922e-16
-12.55	2.37647	6.36267e-11		-12.6	2.27344	5.26388e-10		-12.65	2.17121	2.60558e-09		-12.25	3.01205	4.13162e-16
-12.55	2.4	4.24138e-11		-12.6	2.29688	3.52175e-10		-12.65	2.19455	1.79637e-09		-12.25	3.03615	2.54416e-16
-12.55	2.42353	2.81997e-11		-12.6	2.32031	2.34864e-10		-12.65	2.2179	1.233e-09		-12.25	3.06024	1.56251e-16
-12.55	2.44706	1.86999e-11		-12.6	2.34375	1.56125e-10		-12.65	2.24125	8.42549e-10		-12.25	3.08434	9.57063e-17
-12.55	2.47059	1.23676e-11		-12.6	2.36719	1.03449e-10		-12.65	2.26459	5.73175e-10		-12.25	3.10843	5.84628e-17
-12.55	2.49412	8.15775e-12		-12.6	2.39063	6.83241e-11		-12.65	2.28794	3.88186e-10		-12.25	3.13253	3.5614e-17
-12.55	2.51765	5.36639e-12		-12.6	2.41406	4.49797e-11		-12.65	2.31128	2.61734e-10		-12.25	3.15663	2.16346e-17
-12.55	2.54118	3.52054e-12		-12.6	2.4375	2.95158e-11		-12.65	2.33463	1.75694e-10		-12.25	3.18072	1.31051e-17
-12.55	2.56471	2.30324e-12		-12.6	2.46094	1.9306e-11		-12.65	2.35798	1.17421e-10		-12.25	3.20482	7.91563e-18
-12.55	2.58824	1.50265e-12		-12.6	2.48438	1.25872e-11		-12.65	2.38132	7.81346e-11		-12.25	3.22892	4.76718e-18
-12.55	2.61177	9.77585e-13		-12.6	2.50781	8.18044e-12		-12.65	2.40467	5.17688e-11		-12.25	3.25301	2.86256e-18
-12.55	2.63529	6.34179e-13		-12.6	2.53125	5.29951e-12		-12.65	2.42802	3.4154e-11		-12.25	3.27711	1.71376e-18
-12.55	2.65882	4.10221e-13		-12.6	2.55469	3.42227e-12		-12.65	2.45136	2.24383e-11		-12.25	3.30121	1.0229e-18
-12.55	2.68235	2.6458e-13		-12.6	2.57813	2.20303e-12		-12.65	2.47471	1.46803e-11		-12.25	3.3253	6.08677e-19
-12.55	2.70588	1.70143e-13		-12.6	2.60156	1.41371e-12		-12.65	2.49805	9.56545e-12		-12.25	3.3494	3.61081e-19
-12.55	2.72941	1.09088e-13		-12.6	2.625	9.04361e-13		-12.65	2.5214	6.20767e-12		-12.25	3.37349	2.13537e-19
-12.55	2.75294	6.97319e-14		-12.6	2.64844	5.76733e-13		-12.65	2.54475	4.01268e-12		-12.25	3.39759	1.25888e-19
-12.55	2.77647	4.44389e-14		-12.6	2.67188	3.66662e-13		-12.65	2.56809	2.58376e-12		-12.25	3.42169	7.39819e-20
-12.55	2.8	2.82332e-14		-12.6	2.69531	2.32393e-13		-12.65	2.59144	1.65736e-12		-12.25	3.44578	4.33403e-20
-12.55	2.82353	1.78817e-14		-12.6	2.71875	1.46844e-13		-12.65	2.61479	1.05914e-12		-12.25	3.46988	2.5309e-20
-12.55	2.84706	1.12901e-14		-12.6	2.74219	9.25058e-14		-12.65	2.63813	6.74377e-13		-12.25	3.49398	1.47322e-20
-12.55	2.87059	7.10582e-15		-12.6	2.76563	5.80993e-14		-12.65	2.66148	4.27853e-13		-12.25	3.51807	8.54804e-21
-12.55	2.89412	4.4581e-15		-12.6	2.78906	3.63804e-14		-12.65	2.68483	2.70498e-13		-12.25	3.54217	4.94385e-21
-12.55	2.91765	2.78801e-15		-12.6	2.8125	2.27125e-14		-12.65	2.70817	1.70429e-13		-12.25	3.56627	2.8501e-21
-12.55	2.94118	1.73795e-15		-12.6	2.83594	1.41373e-14		-12.65	2.73152	1.07021e-13		-12.25	3.59036	1.63775e-21
-12.55	2.96471	1.07987e-15		-12.6	2.85938	8.77364e-15		-12.65	2.75486	6.69851e-14		-12.25	3.61446	9.38044e-22
-12.55	2.98824	6.6879e-16		-12.6	2.88281	5.42881e-15		-12.65	2.77821	4.17926e-14		-12.25	3.63855	5.35533e-22
-12.55	3.01177	4.12842e-16		-12.6	2.90625	3.34923e-15		-12.65	2.80156	2.59937e-14		-12.25	3.66265	3.04742e-22
-12.55	3.03529	2.54009e-16		-12.6	2.92969	2.06017e-15		-12.65	2.8249	1.61182e-14		-12.25	3.68675	1.72847e-22
-12.55	3.05882	1.55768e-16		-12.6	2.95313	1.26351e-15		-12.65	2.84825	9.96492e-15		-12.25	3.71084	9.77169e-23
-12.55	3.08235	9.52061e-17		-12.6	2.97656	7.72638e-16		-12.65	2.8716	6.14283e-15		-12.25	3.73494	5.50626e-23
-12.55	3.10588	5.79973e-17		-12.6	3	4.71075e-16		-12.65	2.89494	3.77597e-15		-12.25	3.75904	3.09258e-23
-12.55	3.12941	3.52128e-17		-12.6	3.02344	2.86366e-16		-12.65	2.91829	2.3146e-15		-12.25	3.78313	1.73125e-23
-12.55	3.15294	2.13079e-17		-12.6	3.04688	1.73568e-16		-12.65	2.94163	1.41492e-15		-12.25	3.80723	9.6599e-24
-12.55	3.17647	1.28507e-17		-12.6	3.07031	1.04889e-16		-12.65	2.96498	8.62607e-16		-12.25	3.83133	5.37229e-24
-12.55	3.2	7.7242e-18		-12.6	3.09375	6.31978e-17		-12.65	2.98833	5.24489e-16		-12.25	3.85542	2.97795e-24
-12.55	3.22353	4.62722e-18		-12.6	3.11719	3.79647e-17		-12.65	3.01167	3.18062e-16		-12.25	3.87952	1.6453e-24
-12.55	3.24706	2.76264e-18		-12.6	3.14063	2.27386e-17		-12.65	3.03502	1.92375e-16		-12.25	3.90361	9.06034e-25
-12.55	3.27059	1.64386e-18		-12.6	3.16406	1.35783e-17		-12.65	3.05837	1.16051e-16		-12.25	3.92771	4.97292e-25
-12.55	3.29412	9.74853e-19		-12.6	3.1875	8.08392e-18		-12.65	3.08171	6.98252e-17		-12.25	3.95181	2.72048e-25
-12.55	3.31765	5.76167e-19		-12.6	3.21094	4.79832e-18		-12.65	3.10506	4.19025e-17		-12.25	3.9759	1.48336e-25
-12.55	3.34118	3.39384e-19		-12.6	3.23438	2.83951e-18		-12.65	3.12841	2.50799e-17		-12.25	4	8.06145e-26
-12.55	3.36471	1.99235e-19		-12.6	3.25781	1.67524e-18		-12.65	3.15175	1.49713e-17		-12.25	4.0241	4.3666e-26
-12.55	3.38824	1.16567e-19		-12.6	3.28125	9.85339e-19		-12.65	3.1751	8.9132e-18		-12.25	4.04819	2.35742e-26
-12.55	3.41177	6.79695e-20		-12.6	3.30469	5.77784e-19		-12.65	3.19844	5.29218e-18		-12.25	4.07229	1.2685e-26
-12.55	3.43529	3.9499e-20		-12.6	3.32813	3.37761e-19		-12.65	3.22179	3.13363e-18		-12.25	4.09639	6.8031e-27
-12.55	3.45882	2.28766e-20		-12.6	3.35156	1.9684e-19		-12.65	3.24514	1.85037e-18		-12.25	4.12048	3.63649e-27
-12.55	3.48235	1.32047e-20		-12.6	3.375	1.1436e-19		-12.65	3.26848	1.08956e-18		-12.25	4.14458	1.93738e-27
-12.55	3.50588	7.59621e-21		-12.6	3.39844	6.6234e-20		-12.65	3.29183	6.39745e-19		-12.25	4.16868	1.02874e-27
-12.55	3.52941	4.35512e-21		-12.6	3.42188	3.82414e-20		-12.65	3.31518	3.74549e-19		-12.25	4.19277	5.44442e-28
-12.55	3.55294	2.48849e-21		-12.6	3.44531	2.20102e-20		-12.65	3.33852	2.18645e-19		-12.25	4.21687	2.87179e-28
-12.55	3.57647	1.41712e-21		-12.6	3.46875	1.26285e-20		-12.65	3.36187	1.27257e-19		-12.25	4.24096	1.50975e-28
-12.55	3.6	8.04287e-22		-12.6	3.49219	7.22279e-21		-12.65	3.38521	7.38449e-20		-12.25	4.26506	7.91065e-29
-12.55	3.62353	4.54937e-22		-12.6	3.51563	4.11798e-21		-12.65	3.40856	4.27206e-20		-12.25	4.28916	4.13113e-29
-12.55	3.64706	2.56464e-22		-12.6	3.53906	2.34037e-21		-12.65	3.43191	2.46386e-20		-12.25	4.31325	2.15019e-29
-12.55	3.67059	1.44091e-22		-12.6	3.5625	1.32586e-21		-12.65	3.45525	1.41659e-20		-12.25	4.33735	1.1154e-29
-12.55	3.69412	8.06837e-23		-12.6	3.58594	7.48732e-22		-12.65	3.4786	8.11904e-21		-12.25	4.36145	5.7668e-30
-12.55	3.71765	4.50268e-23		-12.6	3.60938	4.21464e-22		-12.65	3.50195	4.6386e-21		-12.25	4.38554	2.97156e-30
-12.55	3.74118	2.50435e-23		-12.6	3.63281	2.36482e-22		-12.65	3.52529	2.64167e-21		-12.25	4.40964	1.52608e-30
-12.55	3.76471	1.38821e-23		-12.6	3.65625	1.32263e-22		-12.65	3.54864	1.49957e-21		-12.25	4.43374	7.81119e-31
-12.55	3.78824	7.66931e-24		-12.6	3.67969	7.37348e-23		-12.65	3.57198	8.48487e-22		-12.25	4.45783	3.98473e-31
-12.55	3.81177	4.22276e-24		-12.6	3.70313	4.09733e-23		-12.65	3.59533	4.78521e-22		-12.25	4.48193	2.02592e-31
-12.55	3.83529	2.31726e-24		-12.6	3.72656	2.26944e-23		-12.65	3.61868	2.68985e-22		-12.25	4.50602	1.02657e-31
-12.55	3.85882	1.26734e-24		-12.6	3.75	1.25293e-23		-12.65	3.64202	1.50701e-22		-12.25	4.53012	5.18433e-32
-12.55	3.88235	6.90804e-25		-12.6	3.77344	6.89473e-24		-12.65	3.66537	8.41518e-23		-12.25	4.55422	2.60938e-32
-12.55	3.90588	3.75281e-25		-12.6	3.79688	3.78173e-24		-12.65	3.68872	4.68339e-23		-12.25	4.57831	1.30894e-32
-12.55	3.92941	2.03188e-25		-12.6	3.82031	2.06749e-24		-12.65	3.71206	2.59778e-23		-12.25	4.60241	6.54393e-33
-12.55	3.95294	1.09643e-25		-12.6	3.84375	1.12661e-24		-12.65	3.73541	1.4361e-23		-12.25	4.62651	3.26058e-33
-12.55	3.97647	5.89669e-26		-12.6	3.86719	6.11901e-25		-12.65	3.75876	7.91235e-24		-12.25	4.6506	1.61915e-33
-12.55	4	3.16065e-26		-12.6	3.89063	3.31255e-25		-12.65	3.7821	4.3447e-24		-12.25	4.6747	8.01334e-34
-12.55	4.02353	1.68844e-26		-12.6	3.91406	1.78737e-25		-12.65	3.80545	2.37764e-24		-12.25	4.6988	3.95253e-34
-12.55	4.04706	8.98956e-27		-12.6	3.9375	9.61255e-26		-12.65	3.82879	1.29676e-24		-12.25	4.72289	1.94298e-34
-12.55	4.07059	4.77016e-27		-12.6	3.96094	5.15266e-26		-12.65	3.85214	7.04858e-25		-12.25	4.74699	9.51911e-35
-12.55	4.09412	2.52273e-27		-12.6	3.98438	2.75291e-26		-12.65	3.87549	3.81829e-25		-12.25	4.77108	4.64789e-35
-12.55	4.11765	1.32969e-27		-12.6	4.00781	1.46595e-26		-12.65	3.89883	2.06139e-25		-12.25	4.79518	2.26176e-35
-12.55	4.14118	6.98509e-28		-12.6	4.03125	7.78059e-27		-12.65	3.92218	1.10911e-25		-12.25	4.81928	1.0969e-35
-12.55	4.16471	3.6571e-28		-12.6	4.05469	4.11595e-27		-12.65	3.94553	5.9472e-26		-12.25	4.84337	5.30176e-36
-12.55	4.18824	1.90829e-28		-12.6	4.07813	2.17016e-27		-12.65	3.96887	3.17813e-26		-12.25	4.86747	2.55388e-36
-12.55	4.21177	9.92413e-29		-12.6	4.10156	1.14045e-27		-12.65	3.99222	1.6926e-26		-12.25	4.89157	1.22606e-36
-12.55	4.23529	5.14379e-29		-12.6	4.125	5.97343e-28		-12.65	4.01556	8.98378e-27		-12.25	4.91566	5.86612e-37
-12.55	4.25882	2.65715e-29		-12.6	4.14844	3.1184e-28		-12.65	4.03891	4.75211e-27		-12.25	4.93976	2.79717e-37
-12.55	4.28235	1.36801e-29		-12.6	4.17188	1.62256e-28		-12.65	4.06226	2.50516e-27		-12.25	4.96386	1.32927e-37
-12.55	4.30588	7.0195e-30		-12.6	4.19531	8.41456e-29		-12.65	4.0856	1.31616e-27		-12.25	4.98795	6.29558e-38
-12.55	4.32941	3.58974e-30		-12.6	4.21875	4.34931e-29		-12.65	4.10895	6.89135e-28		-12.25	5.01205	2.97156e-38
-12.55	4.35294	1.82962e-30		-12.6	4.24219	2.24063e-29		-12.65	4.1323	3.59604e-28		-12.25	5.03615	1.39785e-38
-12.55	4.37647	9.2939e-31		-12.6	4.26563	1.15048e-29		-12.65	4.15564	1.87012e-28		-12.25	5.06024	6.55331e-39
-12.55	4.4	4.70518e-31		-12.6	4.28906	5.88767e-30		-12.65	4.17899	9.69259e-29		-12.25	5.08434	3.06188e-39
-12.55	4.42353	2.37407e-31		-12.6	4.3125	3.00309e-30		-12.65	4.20234	5.00652e-29		-12.25	5.10843	1.42574e-39
-12.55	4.44706	1.19385e-31		-12.6	4.33594	1.52669e-30		-12.65	4.22568	2.57726e-29		-12.25	5.13253	6.61632e-40
-12.55	4.47059	5.98336e-32		-12.6	4.35938	7.7355e-31		-12.65	4.24903	1.32224e-29		-12.25	5.15663	3.05997e-40
-12.55	4.49412	2.98868e-32		-12.6	4.38281	3.90646e-31		-12.65	4.27237	6.76065e-30		-12.25	5.18072	1.4104e-40
-12.55	4.51765	1.48782e-32		-12.6	4.40625	1.96624e-31		-12.65	4.29572	3.44506e-30		-12.25	5.20482	6.47876e-41
-12.55	4.54118	7.38176e-33		-12.6	4.42969	9.86377e-32		-12.65	4.31907	1.74958e-30		-12.25	5.22892	2.96596e-41
-12.55	4.56471	3.65011e-33		-12.6	4.45313	4.93181e-32		-12.65	4.34241	8.8553e-31		-12.25	5.25301	1.3532e-41
-12.55	4.58824	1.79883e-33		-12.6	4.47656	2.45767e-32		-12.65	4.36576	4.46687e-31		-12.25	5.27711	6.1529e-42
-12.55	4.61177	8.83504e-34		-12.6	4.5	1.22066e-32		-12.65	4.38911	2.24562e-31		-12.25	5.30121	2.78818e-42
-12.55	4.63529	4.32477e-34		-12.6	4.52344	6.04257e-33		-12.65	4.41245	1.12512e-31		-12.25	5.3253	1.25917e-42
-12.55	4.65882	2.10985e-34		-12.6	4.54688	2.98127e-33		-12.65	4.4358	5.61823e-32		-12.25	5.3494	5.66724e-43
-12.55	4.68235	1.02583e-34		-12.6	4.57031	1.466e-33		-12.65	4.45914	2.79597e-32		-12.25	5.37349	2.54202e-43
-12.55	4.70588	4.9709e-35		-12.6	4.59375	7.18487e-34		-12.65	4.48249	1.38676e-32		-12.25	5.39759	1.13634e-43
-12.55	4.72941	2.40064e-35		-12.6	4.61719	3.50958e-34		-12.65	4.50584	6.85497e-33		-12.25	5.42169	5.06244e-44
-12.55	4.75294	1.15545e-35		-12.6	4.64063	1.70861e-34		-12.65	4.52918	3.37712e-33		-12.25	5.44578	2.24767e-44
-12.55	4.77647	5.54255e-36		-12.6	4.66406	8.29051e-35		-12.65	4.55253	1.65815e-33		-12.25	5.46988	9.94546e-45
-12.55	4.8	2.64971e-36		-12.6	4.6875	4.00931e-35		-12.65	4.57588	8.11408e-34		-12.25	5.49398	4.38569e-45
-12.55	4.82353	1.26247e-36		-12.6	4.71094	1.93244e-35		-12.65	4.59922	3.95724e-34		-12.25	5.51807	1.9274e-45
-12.55	4.84706	5.99477e-37		-12.6	4.73438	9.28311e-36		-12.65	4.62257	1.92347e-34		-12.25	5.54217	8.44164e-46
-12.55	4.87059	2.83698e-37		-12.6	4.75781	4.44455e-36		-12.65	4.64591	9.31786e-35		-12.25	5.56627	3.68469e-46
-12.55	4.89412	1.33804e-37		-12.6	4.78125	2.12085e-36		-12.65	4.66926	4.4987e-35		-12.25	5.59036	1.60286e-46
-12.55	4.91765	6.28943e-38		-12.6	4.80469	1.00864e-36		-12.65	4.69261	2.1647e-35		-12.25	5.61446	6.94879e-47
-12.55	4.94118	2.94634e-38		-12.6	4.82813	4.78092e-37		-12.65	4.71595	1.03813e-35		-12.25	5.63855	3.00222e-47
-12.55	4.96471	1.37557e-38		-12.6	4.85156	2.25855e-37		-12.65	4.7393	4.96183e-36		-12.25	5.66265	1.29269e-47
-12.55	4.98824	6.40047e-39		-12.6	4.875	1.06339e-37		-12.65	4.76265	2.36361e-36		-12.25	5.68675	5.54711e-48
-12.55	5.01177	2.96803e-39		-12.6	4.89844	4.99001e-38		-12.65	4.78599	1.12215e-36		-12.25	5.71084	2.37223e-48
-12.55	5.03529	1.37168e-39		-12.6	4.92188	2.33373e-38		-12.65	4.80934	5.30967e-37		-12.25	5.73494	1.01103e-48
-12.55	5.05882	6.31775e-40		-12.6	4.94531	1.08779e-38		-12.65	4.83269	2.50395e-37		-12.25	5.75904	4.29431e-49
-12.55	5.08235	2.90001e-40		-12.6	4.96875	5.05332e-39		-12.65	4.85603	1.17686e-37		-12.25	5.78313	1.81777e-49
-12.55	5.10588	1.32667e-40		-12.6	4.99219	2.33965e-39		-12.65	4.87938	5.51277e-38		-12.25	5.80723	7.66838e-50
-12.55	5.12941	6.04853e-41		-12.6	5.01563	1.07961e-39		-12.65	4.90272	2.57368e-38		-12.25	5.83133	3.22393e-50
-12.55	5.15294	2.74829e-41		-12.6	5.03906	4.96499e-40		-12.65	4.92607	1.19752e-38		-12.25	5.85542	1.35078e-50
-12.55	5.17647	1.24452e-41		-12.6	5.0625	2.27567e-40		-12.65	4.94942	5.55333e-39		-12.25	5.87952	5.6403e-51
-12.55	5.2	5.61647e-42		-12.6	5.08594	1.03953e-40		-12.65	4.97276	2.56665e-39		-12.25	5.90361	2.34713e-51
-12.55	5.22353	2.52609e-42		-12.6	5.10938	4.73265e-41		-12.65	4.99611	1.18229e-39		-12.25	5.92771	9.73394e-52
-12.55	5.24706	1.13229e-42		-12.6	5.13281	2.14737e-41		-12.65	5.01946	5.42777e-40		-12.25	5.95181	4.02307e-52
-12.55	5.27059	5.05815e-43		-12.6	5.15625	9.71055e-42		-12.65	5.0428	2.48349e-40		-12.25	5.9759	1.65708e-52
-12.55	5.29412	2.25189e-43		-12.6	5.17969	4.37638e-42		-12.65	5.06615	1.13252e-40		-12.25	6	6.80215e-53
-12.55	5.31765	9.99138e-44		-12.6	5.20313	1.96572e-42		-12.65	5.08949	5.14721e-41		-12.2	0	0.01355
-12.55	5.34118	4.41799e-44		-12.6	5.22656	8.79953e-43		-12.65	5.11284	2.33152e-41		-12.2	0.0241	0.02959
-12.55	5.36471	1.94691e-44		-12.6	5.25	3.92582e-43		-12.65	5.13619	1.05257e-41		-12.2	0.04819	0.04114
-12.55	5.38824	8.55047e-45		-12.6	5.27344	1.74556e-43		-12.65	5.15953	4.73589e-42		-12.2	0.07229	0.04891
-12.55	5.41177	3.74243e-45		-12.6	5.29688	7.73513e-44		-12.65	5.18288	2.12371e-42		-12.2	0.09639	0.05402
-12.55	5.43529	1.63244e-45		-12.6	5.32031	3.41611e-44		-12.65	5.20623	9.4914e-43		-12.2	0.12048	0.05685
-12.55	5.45882	7.09649e-46		-12.6	5.34375	1.50358e-44		-12.65	5.22957	4.22772e-43		-12.2	0.14458	0.05759
-12.55	5.48235	3.07446e-46		-12.6	5.36719	6.59552e-45		-12.65	5.25292	1.87682e-43		-12.2	0.16868	0.05651
-12.55	5.50588	1.32744e-46		-12.6	5.39063	2.88337e-45		-12.65	5.27627	8.30386e-44		-12.2	0.19277	0.05395
-12.55	5.52941	5.71187e-47		-12.6	5.41406	1.25626e-45		-12.65	5.29961	3.66165e-44		-12.2	0.21687	0.05033
-12.55	5.55294	2.44941e-47		-12.6	5.4375	5.4549e-46		-12.65	5.32296	1.60922e-44		-12.2	0.24096	0.04609
-12.55	5.57647	1.0468e-47		-12.6	5.46094	2.36059e-46		-12.65	5.3463	7.04841e-45		-12.2	0.26506	0.0416
-12.55	5.6	4.45846e-48		-12.6	5.48438	1.01808e-46		-12.65	5.36965	3.07685e-45		-12.2	0.28916	0.0371
-12.55	5.62353	1.89245e-48		-12.6	5.50781	4.37588e-47		-12.65	5.393	1.33863e-45		-12.2	0.31325	0.03271
-12.55	5.64706	8.00538e-49		-12.6	5.53125	1.87446e-47		-12.65	5.41634	5.80434e-46		-12.2	0.33735	0.02843
-12.55	5.67059	3.37487e-49		-12.6	5.55469	8.00221e-48		-12.65	5.43969	2.50832e-46		-12.2	0.36145	0.02425
-12.55	5.69412	1.41792e-49		-12.6	5.57813	3.40462e-48		-12.65	5.46304	1.08031e-46		-12.2	0.38554	0.02019
-12.55	5.71765	5.93692e-50		-12.6	5.60156	1.44361e-48		-12.65	5.48638	4.63718e-47		-12.2	0.40964	0.01638
-12.55	5.74118	2.47736e-50		-12.6	5.625	6.10037e-49		-12.65	5.50973	1.98378e-47		-12.2	0.43374	0.01304
-12.55	5.76471	1.03023e-50		-12.6	5.64844	2.56912e-49		-12.65	5.53307	8.45804e-48		-12.2	0.45783	0.01042
-12.55	5.78824	4.26967e-51		-12.6	5.67188	1.07829e-49		-12.65	5.55642	3.59403e-48		-12.2	0.48193	0.00873
-12.55	5.81177	1.76349e-51		-12.6	5.69531	4.5103e-50		-12.65	5.57977	1.52205e-48		-12.2	0.50602	0.00791
-12.55	5.83529	7.25881e-52		-12.6	5.71875	1.88018e-50		-12.65	5.60311	6.42404e-49		-12.2	0.53012	0.00763
-12.55	5.85882	2.97766e-52		-12.6	5.74219	7.81111e-51		-12.65	5.62646	2.70223e-49		-12.2	0.55422	0.00749
-12.55	5.88235	1.21731e-52		-12.6	5.76563	3.23405e-51		-12.65	5.64981	1.13284e-49		-12.2	0.57831	0.00726
-12.55	5.90588	4.95955e-53		-12.6	5.78906	1.33445e-51		-12.65	5.67315	4.73316e-50		-12.2	0.60241	0.0069
-12.55	5.92941	2.01372e-53		-12.6	5.8125	5.48752e-52		-12.65	5.6965	1.9709e-50		-12.2	0.62651	0.00646
-12.55	5.95294	8.14838e-54		-12.6	5.83594	2.2489e-52		-12.65	5.71984	8.17915e-51		-12.2	0.6506	0.00603
-12.55	5.97647	3.28593e-54		-12.6	5.85938	9.18509e-53		-12.65	5.74319	3.38286e-51		-12.2	0.6747	0.00567
-12.55	6	1.32057e-54		-12.6	5.88281	3.73865e-53		-12.65	5.76654	1.39441e-51		-12.2	0.6988	0.00541
-12.5	0	0.00544		-12.6	5.90625	1.51658e-53		-12.65	5.78988	5.72831e-52		-12.2	0.72289	0.00522
-12.5	0.02353	0.01168		-12.6	5.92969	6.13104e-54		-12.65	5.81323	2.34527e-52		-12.2	0.74699	0.00506
-12.5	0.04706	0.016		-12.6	5.95313	2.47013e-54		-12.65	5.83658	9.56946e-53		-12.2	0.77108	0.00487
-12.5	0.07059	0.01856		-12.6	5.97656	9.918e-55		-12.65	5.85992	3.89145e-53		-12.2	0.79518	0.00463
-12.5	0.09412	0.01983		-12.6	6	3.96867e-55		-12.65	5.88327	1.57711e-53		-12.2	0.81928	0.00434
-12.5	0.11765	0.02007		-12.55	0	0.0046		-12.65	5.90662	6.37004e-54		-12.2	0.84337	0.00401
-12.5	0.14118	0.01956		-12.55	0.02344	0.00988		-12.65	5.92996	2.56418e-54		-12.2	0.86747	0.00365
-12.5	0.16471	0.01867		-12.55	0.04688	0.01368		-12.65	5.95331	1.02868e-54		-12.2	0.89157	0.00327
-12.5	0.18824	0.01772		-12.55	0.07031	0.01629		-12.65	5.97665	4.11282e-55		-12.2	0.91566	0.0029
-12.5	0.21177	0.01692		-12.55	0.09375	0.0183		-12.65	6	1.63879e-55		-12.2	0.93976	0.00254
-12.5	0.23529	0.0162		-12.55	0.11719	0.01999		-12.6	0	0.00131		-12.2	0.96386	0.00221
-12.5	0.25882	0.01534		-12.55	0.14063	0.02144		-12.6	0.02335	0.0028		-12.2	0.98795	0.00191
-12.5	0.28235	0.01407		-12.55	0.16406	0.02254		-12.6	0.04669	0.00378		-12.2	1.01205	0.00163
-12.5	0.30588	0.01224		-12.55	0.1875	0.02303		-12.6	0.07004	0.00422		-12.2	1.03615	0.00139
-12.5	0.32941	0.0099		-12.55	0.21094	0.02269		-12.6	0.09339	0.00414		-12.2	1.06024	0.00117
-12.5	0.35294	0.00727		-12.55	0.23438	0.0214		-12.6	0.11673	0.00355		-12.2	1.08434	0.000981927
-12.5	0.37647	0.00477		-12.55	0.25781	0.01925		-12.6	0.14008	0.00255		-12.2	1.10843	0.000818349
-12.5	0.4	0.00314		-12.55	0.28125	0.0165		-12.6	0.16342	0.00156		-12.2	1.13253	0.000677687
-12.5	0.42353	0.00315		-12.55	0.30469	0.01365		-12.6	0.18677	0.00181		-12.2	1.15663	0.00055767
-12.5	0.44706	0.00395		-12.55	0.32813	0.01131		-12.6	0.21012	0.00301		-12.2	1.18072	0.000456054
-12.5	0.47059	0.00447		-12.55	0.35156	0.01003		-12.6	0.23346	0.0041		-12.2	1.20482	0.000370674
-12.5	0.49412	0.00447		-12.55	0.375	0.00978		-12.6	0.25681	0.00469		-12.2	1.22892	0.000299478
-12.5	0.51765	0.00398		-12.55	0.39844	0.00994		-12.6	0.28016	0.00463		-12.2	1.25301	0.000240552
-12.5	0.54118	0.00321		-12.55	0.42188	0.00985		-12.6	0.3035	0.00391		-12.2	1.27711	0.000192138
-12.5	0.56471	0.00251		-12.55	0.44531	0.00918		-12.6	0.32685	0.00265		-12.2	1.30121	0.000152645
-12.5	0.58824	0.00232		-12.55	0.46875	0.00788		-12.6	0.3502	0.00112		-12.2	1.3253	0.00012065
-12.5	0.61177	0.00275		-12.55	0.49219	0.00608		-12.6	0.37354	0.000914707		-12.2	1.3494	9.49023e-05
-12.5	0.63529	0.00344		-12.55	0.51563	0.004		-12.6	0.39689	0.00236		-12.2	1.37349	7.43099e-05
-12.5	0.65882	0.00414		-12.55	0.53906	0.00198		-12.6	0.42023	0.00354		-12.2	1.39759	5.79371e-05
-12.5	0.68235	0.00475		-12.55	0.5625	0.0012		-12.6	0.44358	0.00422		-12.2	1.42169	4.49892e-05
-12.5	0.70588	0.00525		-12.55	0.58594	0.00251		-12.6	0.46693	0.00437		-12.2	1.44578	3.48005e-05
-12.5	0.72941	0.00565		-12.55	0.60938	0.00388		-12.6	0.49027	0.00402		-12.2	1.46988	2.68191e-05
-12.5	0.75294	0.00598		-12.55	0.63281	0.00499		-12.6	0.51362	0.00333		-12.2	1.49398	2.05926e-05
-12.5	0.77647	0.00622		-12.55	0.65625	0.00585		-12.6	0.53697	0.00256		-12.2	1.51807	1.57537e-05
-12.5	0.8	0.00636		-12.55	0.67969	0.00652		-12.6	0.56031	0.00218		-12.2	1.54217	1.20068e-05
-12.5	0.82353	0.00641		-12.55	0.70313	0.00709		-12.6	0.58366	0.00253		-12.2	1.56627	9.11566e-06
-12.5	0.84706	0.00635		-12.55	0.72656	0.00759		-12.6	0.607	0.00333		-12.2	1.59036	6.89283e-06
-12.5	0.87059	0.00619		-12.55	0.75	0.00803		-12.6	0.63035	0.0042		-12.2	1.61446	5.19009e-06
-12.5	0.89412	0.00593		-12.55	0.77344	0.00837		-12.6	0.6537	0.00499		-12.2	1.63855	3.8908e-06
-12.5	0.91765	0.0056		-12.55	0.79688	0.00858		-12.6	0.67704	0.00566		-12.2	1.66265	2.90344e-06
-12.5	0.94118	0.0052		-12.55	0.82031	0.00866		-12.6	0.70039	0.00622		-12.2	1.68675	2.15641e-06
-12.5	0.96471	0.00477		-12.55	0.84375	0.00857		-12.6	0.72374	0.00669		-12.2	1.71084	1.59382e-06
-12.5	0.98824	0.00431		-12.55	0.86719	0.00834		-12.6	0.74708	0.00707		-12.2	1.73494	1.17219e-06
-12.5	1.01177	0.00385		-12.55	0.89063	0.00798		-12.6	0.77043	0.00735		-12.2	1.75904	8.578e-07
-12.5	1.03529	0.0034		-12.55	0.91406	0.00751		-12.6	0.79377	0.00752		-12.2	1.78313	6.24593e-07
-12.5	1.05882	0.00296		-12.55	0.9375	0.00696		-12.6	0.81712	0.00758		-12.2	1.80723	4.5252e-07
-12.5	1.08235	0.00255		-12.55	0.96094	0.00636		-12.6	0.84047	0.00751		-12.2	1.83133	3.26236e-07
-12.5	1.10588	0.00218		-12.55	0.98438	0.00574		-12.6	0.86381	0.00733		-12.2	1.85542	2.3405e-07
-12.5	1.12941	0.00184		-12.55	1.00781	0.00511		-12.6	0.88716	0.00703		-12.2	1.87952	1.67114e-07
-12.5	1.15294	0.00153		-12.55	1.03125	0.0045		-12.6	0.91051	0.00664		-12.2	1.90361	1.18767e-07
-12.5	1.17647	0.00127		-12.55	1.05469	0.00392		-12.6	0.93385	0.00617		-12.2	1.92771	8.40247e-08
-12.5	1.2	0.00104		-12.55	1.07813	0.00338		-12.6	0.9572	0.00566		-12.2	1.95181	5.91848e-08
-12.5	1.22353	0.000842334		-12.55	1.10156	0.00288		-12.6	0.98055	0.00512		-12.2	1.9759	4.15113e-08
-12.5	1.24706	0.000677157		-12.55	1.125	0.00243		-12.6	1.00389	0.00458		-12.2	2	2.89959e-08
-12.5	1.27059	0.000539691		-12.55	1.14844	0.00204		-12.6	1.02724	0.00404		-12.2	2.0241	2.01735e-08
-12.5	1.29412	0.000426587		-12.55	1.17188	0.00169		-12.6	1.05058	0.00352		-12.2	2.04819	1.39818e-08
-12.5	1.31765	0.00033453		-12.55	1.19531	0.00139		-12.6	1.07393	0.00303		-12.2	2.07229	9.65459e-09
-12.5	1.34118	0.000260366		-12.55	1.21875	0.00113		-12.6	1.09728	0.00258		-12.2	2.09639	6.6428e-09
-12.5	1.36471	0.000201191		-12.55	1.24219	0.000912001		-12.6	1.12062	0.00218		-12.2	2.12048	4.55472e-09
-12.5	1.38824	0.000154405		-12.55	1.26563	0.000730846		-12.6	1.14397	0.00182		-12.2	2.14458	3.11252e-09
-12.5	1.41177	0.00011773		-12.55	1.28906	0.000581231		-12.6	1.16732	0.0015		-12.2	2.16868	2.12003e-09
-12.5	1.43529	8.9214e-05		-12.55	1.3125	0.00045889		-12.6	1.19066	0.00123		-12.2	2.19277	1.43941e-09
-12.5	1.45882	6.72093e-05		-12.55	1.33594	0.000359789		-12.6	1.21401	0.000992159		-12.2	2.21687	9.7425e-10
-12.5	1.48235	5.03511e-05		-12.55	1.35938	0.000280224		-12.6	1.23735	0.00079565		-12.2	2.24096	6.57396e-10
-12.5	1.50588	3.75228e-05		-12.55	1.38281	0.000216879		-12.6	1.2607	0.000632332		-12.2	2.26506	4.42257e-10
-12.5	1.52941	2.78231e-05		-12.55	1.40625	0.000166843		-12.6	1.28405	0.000498201		-12.2	2.28916	2.96642e-10
-12.5	1.55294	2.0533e-05		-12.55	1.42969	0.000127614		-12.6	1.30739	0.000389278		-12.2	2.31325	1.98387e-10
-12.5	1.57647	1.50849e-05		-12.55	1.45313	9.7074e-05		-12.6	1.33074	0.000301769		-12.2	2.33735	1.3229e-10
-12.5	1.6	1.10351e-05		-12.55	1.47656	7.34548e-05		-12.6	1.35409	0.000232177		-12.2	2.36145	8.79605e-11
-12.5	1.62353	8.03985e-06		-12.55	1.5	5.53026e-05		-12.6	1.37743	0.000177364		-12.2	2.38554	5.83176e-11
-12.5	1.64706	5.83508e-06		-12.55	1.52344	4.14348e-05		-12.6	1.40078	0.000134583		-12.2	2.40964	3.85541e-11
-12.5	1.67059	4.21947e-06		-12.55	1.54688	3.08998e-05		-12.6	1.42413	0.000101478		-12.2	2.43374	2.5416e-11
-12.5	1.69412	3.0406e-06		-12.55	1.57031	2.29399e-05		-12.6	1.44747	7.60662e-05		-12.2	2.45783	1.67077e-11
-12.5	1.71765	2.18387e-06		-12.55	1.59375	1.69565e-05		-12.6	1.47082	5.67077e-05		-12.2	2.48193	1.09523e-11
-12.5	1.74118	1.56361e-06		-12.55	1.61719	1.24811e-05		-12.6	1.49416	4.20643e-05		-12.2	2.50602	7.15943e-12
-12.5	1.76471	1.11616e-06		-12.55	1.64063	9.14958e-06		-12.6	1.51751	3.10604e-05		-12.2	2.53012	4.6671e-12
-12.5	1.78824	7.94474e-07		-12.55	1.66406	6.68087e-06		-12.6	1.54086	2.28415e-05		-12.2	2.55422	3.03404e-12
-12.5	1.81177	5.63948e-07		-12.55	1.6875	4.85961e-06		-12.6	1.5642	1.67369e-05		-12.2	2.57831	1.96702e-12
-12.5	1.83529	3.99255e-07		-12.55	1.71094	3.52174e-06		-12.6	1.58755	1.22257e-05		-12.2	2.60241	1.27182e-12
-12.5	1.85882	2.81937e-07		-12.55	1.73438	2.54302e-06		-12.6	1.6109	8.90709e-06		-12.2	2.62651	8.20125e-13
-12.5	1.88235	1.98601e-07		-12.55	1.75781	1.82988e-06		-12.6	1.63424	6.47544e-06		-12.2	2.6506	5.27458e-13
-12.5	1.90588	1.3956e-07		-12.55	1.78125	1.31227e-06		-12.6	1.65759	4.69977e-06		-12.2	2.6747	3.38347e-13
-12.5	1.92941	9.78406e-08		-12.55	1.80469	9.37966e-07		-12.6	1.68093	3.40679e-06		-12.2	2.6988	2.16479e-13
-12.5	1.95294	6.84335e-08		-12.55	1.82813	6.68276e-07		-12.6	1.70428	2.46738e-06		-12.2	2.72289	1.38154e-13
-12.5	1.97647	4.77553e-08		-12.55	1.85156	4.74637e-07		-12.6	1.72763	1.78599e-06		-12.2	2.74699	8.79462e-14
-12.5	2	3.32496e-08		-12.55	1.875	3.36074e-07		-12.6	1.75097	1.29232e-06		-12.2	2.77108	5.58452e-14
-12.5	2.02353	2.30975e-08		-12.55	1.89844	2.37246e-07		-12.6	1.77432	9.34874e-07		-12.2	2.79518	3.53737e-14
-12.5	2.04706	1.60087e-08		-12.55	1.92188	1.66984e-07		-12.6	1.79767	6.76138e-07		-12.2	2.81928	2.23516e-14
-12.5	2.07059	1.10703e-08		-12.55	1.94531	1.17187e-07		-12.6	1.82101	4.88848e-07		-12.2	2.84337	1.40888e-14
-12.5	2.09412	7.63779e-09		-12.55	1.96875	8.2001e-08		-12.6	1.84436	3.53254e-07		-12.2	2.86747	8.85893e-15
-12.5	2.11765	5.25743e-09		-12.55	1.99219	5.72141e-08		-12.6	1.8677	2.5507e-07		-12.2	2.89157	5.55685e-15
-12.5	2.14118	3.61051e-09		-12.55	2.01563	3.98044e-08		-12.6	1.89105	1.83971e-07		-12.2	2.91566	3.47706e-15
-12.5	2.16471	2.47368e-09		-12.55	2.03906	2.76121e-08		-12.6	1.9144	1.32496e-07		-12.2	2.93976	2.17035e-15
-12.5	2.18824	1.69079e-09		-12.55	2.0625	1.90988e-08		-12.6	1.93774	9.52464e-08		-12.2	2.96386	1.35136e-15
-12.5	2.21177	1.15292e-09		-12.55	2.08594	1.31716e-08		-12.6	1.96109	6.83168e-08		-12.2	2.98795	8.39313e-16
-12.5	2.23529	7.84253e-10		-12.55	2.10938	9.05703e-09		-12.6	1.98444	4.88744e-08		-12.2	3.01205	5.19971e-16
-12.5	2.25882	5.32178e-10		-12.55	2.13281	6.20924e-09		-12.6	2.00778	3.4863e-08		-12.2	3.03615	3.21308e-16
-12.5	2.28235	3.60239e-10		-12.55	2.15625	4.24407e-09		-12.6	2.03113	2.47882e-08		-12.2	3.06024	1.98032e-16
-12.5	2.30588	2.43249e-10		-12.55	2.17969	2.89205e-09		-12.6	2.05448	1.75634e-08		-12.2	3.08434	1.21731e-16
-12.5	2.32941	1.63842e-10		-12.55	2.20313	1.96469e-09		-12.6	2.07782	1.23981e-08		-12.2	3.10843	7.46289e-17
-12.5	2.35294	1.1008e-10		-12.55	2.22656	1.33056e-09		-12.6	2.10117	8.71767e-09		-12.2	3.13253	4.56279e-17
-12.5	2.37647	7.37721e-11		-12.55	2.25	8.98292e-10		-12.6	2.12451	6.1049e-09		-12.2	3.15663	2.78198e-17
-12.5	2.4	4.93136e-11		-12.55	2.27344	6.04551e-10		-12.6	2.14786	4.25732e-09		-12.2	3.18072	1.69146e-17
-12.5	2.42353	3.28793e-11		-12.55	2.29688	4.05576e-10		-12.6	2.17121	2.95618e-09		-12.2	3.20482	1.02549e-17
-12.5	2.44706	2.18651e-11		-12.55	2.32031	2.71224e-10		-12.6	2.19455	2.04377e-09		-12.2	3.22892	6.19943e-18
-12.5	2.47059	1.45025e-11		-12.55	2.34375	1.80799e-10		-12.6	2.2179	1.40676e-09		-12.2	3.25301	3.73682e-18
-12.5	2.49412	9.59376e-12		-12.55	2.36719	1.20135e-10		-12.6	2.24125	9.64015e-10		-12.2	3.27711	2.24579e-18
-12.5	2.51765	6.32957e-12		-12.55	2.39063	7.95704e-11		-12.6	2.26459	6.57681e-10		-12.2	3.30121	1.34566e-18
-12.5	2.54118	4.16475e-12		-12.55	2.41406	5.25337e-11		-12.6	2.28794	4.46701e-10		-12.2	3.3253	8.03884e-19
-12.5	2.56471	2.73288e-12		-12.55	2.4375	3.45726e-11		-12.6	2.31128	3.02061e-10		-12.2	3.3494	4.78768e-19
-12.5	2.58824	1.78836e-12		-12.55	2.46094	2.26796e-11		-12.6	2.33463	2.03356e-10		-12.2	3.37349	2.84264e-19
-12.5	2.61177	1.16703e-12		-12.55	2.48438	1.48303e-11		-12.6	2.35798	1.36308e-10		-12.2	3.39759	1.68257e-19
-12.5	2.63529	7.59419e-13		-12.55	2.50781	9.66684e-12		-12.6	2.38132	9.09702e-11		-12.2	3.42169	9.92819e-20
-12.5	2.65882	4.9277e-13		-12.55	2.53125	6.28119e-12		-12.6	2.40467	6.04523e-11		-12.2	3.44578	5.83988e-20
-12.5	2.68235	3.18827e-13		-12.55	2.55469	4.06845e-12		-12.6	2.42802	4.00022e-11		-12.2	3.46988	3.42427e-20
-12.5	2.70588	2.05683e-13		-12.55	2.57813	2.62696e-12		-12.6	2.45136	2.63594e-11		-12.2	3.49398	2.0015e-20
-12.5	2.72941	1.323e-13		-12.55	2.60156	1.69092e-12		-12.6	2.47471	1.72979e-11		-12.2	3.51807	1.16616e-20
-12.5	2.75294	8.48453e-14		-12.55	2.625	1.08504e-12		-12.6	2.49805	1.13053e-11		-12.2	3.54217	6.77294e-21
-12.5	2.77647	5.42483e-14		-12.55	2.64844	6.94109e-13		-12.6	2.5214	7.35919e-12		-12.2	3.56627	3.92106e-21
-12.5	2.8	3.45798e-14		-12.55	2.67188	4.4267e-13		-12.6	2.54475	4.77164e-12		-12.2	3.59036	2.26274e-21
-12.5	2.82353	2.19748e-14		-12.55	2.69531	2.81455e-13		-12.6	2.56809	3.08194e-12		-12.2	3.61446	1.30157e-21
-12.5	2.84706	1.39213e-14		-12.55	2.71875	1.78412e-13		-12.6	2.59144	1.98305e-12		-12.2	3.63855	7.46273e-22
-12.5	2.87059	8.79183e-15		-12.55	2.74219	1.12753e-13		-12.6	2.61479	1.27123e-12		-12.2	3.66265	4.26506e-22
-12.5	2.89412	5.53488e-15		-12.55	2.76563	7.10454e-14		-12.6	2.63813	8.11951e-13		-12.2	3.68675	2.42967e-22
-12.5	2.91765	3.47344e-15		-12.55	2.78906	4.46321e-14		-12.6	2.66148	5.16756e-13		-12.2	3.71084	1.37962e-22
-12.5	2.94118	2.17282e-15		-12.55	2.8125	2.79557e-14		-12.6	2.68483	3.27737e-13		-12.2	3.73494	7.80844e-23
-12.5	2.96471	1.35485e-15		-12.55	2.83594	1.74586e-14		-12.6	2.70817	2.07149e-13		-12.2	3.75904	4.40512e-23
-12.5	2.98824	8.4208e-16		-12.55	2.85938	1.0871e-14		-12.6	2.73152	1.30495e-13		-12.2	3.78313	2.47707e-23
-12.5	3.01177	5.21681e-16		-12.55	2.88281	6.74927e-15		-12.6	2.75486	8.19392e-14		-12.2	3.80723	1.38837e-23
-12.5	3.03529	3.22137e-16		-12.55	2.90625	4.17801e-15		-12.6	2.77821	5.12874e-14		-12.2	3.83133	7.75638e-24
-12.5	3.05882	1.98267e-16		-12.55	2.92969	2.57877e-15		-12.6	2.80156	3.20025e-14		-12.2	3.85542	4.31912e-24
-12.5	3.08235	1.21628e-16		-12.55	2.95313	1.58703e-15		-12.6	2.8249	1.99088e-14		-12.2	3.87952	2.39726e-24
-12.5	3.10588	7.43677e-17		-12.55	2.97656	9.73842e-16		-12.6	2.84825	1.23487e-14		-12.2	3.90361	1.32622e-24
-12.5	3.12941	4.53208e-17		-12.55	3	5.95831e-16		-12.6	2.8716	7.63738e-15		-12.2	3.92771	7.31307e-25
-12.5	3.15294	2.75277e-17		-12.55	3.02344	3.63486e-16		-12.6	2.89494	4.71022e-15		-12.2	3.95181	4.01941e-25
-12.5	3.17647	1.66647e-17		-12.55	3.04688	2.21096e-16		-12.6	2.91829	2.89691e-15		-12.2	3.9759	2.20193e-25
-12.5	3.2	1.0055e-17		-12.55	3.07031	1.34091e-16		-12.6	2.94163	1.77683e-15		-12.2	4	1.20232e-25
-12.5	3.22353	6.04666e-18		-12.55	3.09375	8.10849e-17		-12.6	2.96498	1.08692e-15		-12.2	4.0241	6.5436e-26
-12.5	3.24706	3.62409e-18		-12.55	3.11719	4.8888e-17		-12.6	2.98833	6.63128e-16		-12.2	4.04819	3.54966e-26
-12.5	3.27059	2.16486e-18		-12.55	3.14063	2.93887e-17		-12.6	3.01167	4.03518e-16		-12.2	4.07229	1.91925e-26
-12.5	3.29412	1.28887e-18		-12.55	3.16406	1.76145e-17		-12.6	3.03502	2.44907e-16		-12.2	4.09639	1.03431e-26
-12.5	3.31765	7.64775e-19		-12.55	3.1875	1.05261e-17		-12.6	3.05837	1.48258e-16		-12.2	4.12048	5.55569e-27
-12.5	3.34118	4.52275e-19		-12.55	3.21094	6.27149e-18		-12.6	3.08171	8.95183e-17		-12.2	4.14458	2.97439e-27
-12.5	3.36471	2.66573e-19		-12.55	3.23438	3.72538e-18		-12.6	3.10506	5.39117e-17		-12.2	4.16868	1.58719e-27
-12.5	3.38824	1.56594e-19		-12.55	3.25781	2.2063e-18		-12.6	3.12841	3.23837e-17		-12.2	4.19277	8.44162e-28
-12.5	3.41177	9.16804e-20		-12.55	3.28125	1.30271e-18		-12.6	3.15175	1.94015e-17		-12.2	4.21687	4.47497e-28
-12.5	3.43529	5.34961e-20		-12.55	3.30469	7.66852e-19		-12.6	3.1751	1.1593e-17		-12.2	4.24096	2.3644e-28
-12.5	3.45882	3.11109e-20		-12.55	3.32813	4.50044e-19		-12.6	3.19844	6.9088e-18		-12.2	4.26506	1.24513e-28
-12.5	3.48235	1.80321e-20		-12.55	3.35156	2.63312e-19		-12.6	3.22179	4.10616e-18		-12.2	4.28916	6.53544e-29
-12.5	3.50588	1.04166e-20		-12.55	3.375	1.53587e-19		-12.6	3.24514	2.43379e-18		-12.2	4.31325	3.41897e-29
-12.5	3.52941	5.99719e-21		-12.55	3.39844	8.93097e-20		-12.6	3.26848	1.43855e-18		-12.2	4.33735	1.7827e-29
-12.5	3.55294	3.44125e-21		-12.55	3.42188	5.17727e-20		-12.6	3.29183	8.47909e-19		-12.2	4.36145	9.26444e-30
-12.5	3.57647	1.96802e-21		-12.55	3.44531	2.99195e-20		-12.6	3.31518	4.9835e-19		-12.2	4.38554	4.79866e-30
-12.5	3.6	1.12174e-21		-12.55	3.46875	1.72367e-20		-12.6	3.33852	2.92055e-19		-12.2	4.40964	2.4773e-30
-12.5	3.62353	6.37231e-22		-12.55	3.49219	9.89915e-21		-12.6	3.36187	1.70656e-19		-12.2	4.43374	1.27466e-30
-12.5	3.64706	3.60787e-22		-12.55	3.51563	5.66732e-21		-12.6	3.38521	9.94233e-20		-12.2	4.45783	6.53677e-31
-12.5	3.67059	2.03589e-22		-12.55	3.53906	3.23438e-21		-12.6	3.40856	5.77496e-20		-12.2	4.48193	3.34109e-31
-12.5	3.69412	1.14499e-22		-12.55	3.5625	1.84006e-21		-12.6	3.43191	3.34416e-20		-12.2	4.50602	1.70203e-31
-12.5	3.71765	6.41805e-23		-12.55	3.58594	1.04351e-21		-12.6	3.45525	1.93058e-20		-12.2	4.53012	8.64165e-32
-12.5	3.74118	3.58551e-23		-12.55	3.60938	5.89906e-22		-12.6	3.4786	1.11106e-20		-12.2	4.55422	4.37299e-32
-12.5	3.76471	1.99641e-23		-12.55	3.63281	3.32418e-22		-12.6	3.50195	6.37414e-21		-12.2	4.57831	2.20552e-32
-12.5	3.78824	1.1079e-23		-12.55	3.65625	1.86723e-22		-12.6	3.52529	3.64527e-21		-12.2	4.60241	1.10865e-32
-12.5	3.81177	6.12774e-24		-12.55	3.67969	1.0455e-22		-12.6	3.54864	2.07801e-21		-12.2	4.62651	5.55425e-33
-12.5	3.83529	3.37794e-24		-12.55	3.70313	5.83514e-23		-12.6	3.57198	1.18078e-21		-12.2	4.6506	2.77335e-33
-12.5	3.85882	1.85591e-24		-12.55	3.72656	3.24626e-23		-12.6	3.59533	6.68776e-22		-12.2	4.6747	1.38017e-33
-12.5	3.88235	1.01628e-24		-12.55	3.75	1.80017e-23		-12.6	3.61868	3.77552e-22		-12.2	4.6988	6.84551e-34
-12.5	3.90588	5.54652e-25		-12.55	3.77344	9.95046e-24		-12.6	3.64202	2.12446e-22		-12.2	4.72289	3.38396e-34
-12.5	3.92941	3.01705e-25		-12.55	3.79688	5.48234e-24		-12.6	3.66537	1.19148e-22		-12.2	4.74699	1.6672e-34
-12.5	3.95294	1.63568e-25		-12.55	3.82031	3.01079e-24		-12.6	3.68872	6.66028e-23		-12.2	4.77108	8.18649e-35
-12.5	3.97647	8.83828e-26		-12.55	3.84375	1.64811e-24		-12.6	3.71206	3.71068e-23		-12.2	4.79518	4.00636e-35
-12.5	4	4.75982e-26		-12.55	3.86719	8.99246e-25		-12.6	3.73541	2.06048e-23		-12.2	4.81928	1.95409e-35
-12.5	4.02353	2.55486e-26		-12.55	3.89063	4.89055e-25		-12.6	3.75876	1.14034e-23		-12.2	4.84337	9.49912e-36
-12.5	4.04706	1.36678e-26		-12.55	3.91406	2.65106e-25		-12.6	3.7821	6.2899e-24		-12.2	4.86747	4.60218e-36
-12.5	4.07059	7.2876e-27		-12.55	3.9375	1.43241e-25		-12.6	3.80545	3.45778e-24		-12.2	4.89157	2.22221e-36
-12.5	4.09412	3.87279e-27		-12.55	3.96094	7.71423e-26		-12.6	3.82879	1.89449e-24		-12.2	4.91566	1.06942e-36
-12.5	4.11765	2.05125e-27		-12.55	3.98438	4.14094e-26		-12.6	3.85214	1.03449e-24		-12.2	4.93976	5.12921e-37
-12.5	4.14118	1.08285e-27		-12.55	4.00781	2.21557e-26		-12.6	3.87549	5.62982e-25		-12.2	4.96386	2.45185e-37
-12.5	4.16471	5.69732e-28		-12.55	4.03125	1.18154e-26		-12.6	3.89883	3.05352e-25		-12.2	4.98795	1.16809e-37
-12.5	4.18824	2.98763e-28		-12.55	4.05469	6.2804e-27		-12.6	3.92218	1.6506e-25		-12.2	5.01205	5.54622e-38
-12.5	4.21177	1.56149e-28		-12.55	4.07813	3.32738e-27		-12.6	3.94553	8.89238e-26		-12.2	5.03615	2.62456e-38
-12.5	4.23529	8.134e-29		-12.55	4.10156	1.75709e-27		-12.6	3.96887	4.7745e-26		-12.2	5.06024	1.23781e-38
-12.5	4.25882	4.22302e-29		-12.55	4.125	9.2482e-28		-12.6	3.99222	2.55489e-26		-12.2	5.08434	5.81824e-39
-12.5	4.28235	2.18522e-29		-12.55	4.14844	4.85171e-28		-12.6	4.01556	1.36254e-26		-12.2	5.10843	2.72562e-39
-12.5	4.30588	1.12699e-29		-12.55	4.17188	2.53691e-28		-12.6	4.03891	7.24203e-27		-12.2	5.13253	1.27255e-39
-12.5	4.32941	5.79296e-30		-12.55	4.19531	1.32217e-28		-12.6	4.06226	3.83624e-27		-12.2	5.15663	5.92138e-40
-12.5	4.35294	2.96778e-30		-12.55	4.21875	6.8682e-29		-12.6	4.0856	2.02528e-27		-12.2	5.18072	2.74604e-40
-12.5	4.37647	1.51536e-30		-12.55	4.24219	3.55605e-29		-12.6	4.10895	1.06561e-27		-12.2	5.20482	1.26919e-40
-12.5	4.4	7.71172e-31		-12.55	4.26563	1.83512e-29		-12.6	4.1323	5.58793e-28		-12.2	5.22892	5.84632e-41
-12.5	4.42353	3.91146e-31		-12.55	4.28906	9.43911e-30		-12.6	4.15564	2.92036e-28		-12.2	5.25301	2.68394e-41
-12.5	4.44706	1.97732e-31		-12.55	4.3125	4.83913e-30		-12.6	4.17899	1.52111e-28		-12.2	5.27711	1.228e-41
-12.5	4.47059	9.96248e-32		-12.55	4.33594	2.47271e-30		-12.6	4.20234	7.89625e-29		-12.2	5.30121	5.59965e-42
-12.5	4.49412	5.00274e-32		-12.55	4.35938	1.25936e-30		-12.6	4.22568	4.08526e-29		-12.2	5.3253	2.54482e-42
-12.5	4.51765	2.50379e-32		-12.55	4.38281	6.39281e-31		-12.6	4.24903	2.10648e-29		-12.2	5.3494	1.15262e-42
-12.5	4.54118	1.24893e-32		-12.55	4.40625	3.23447e-31		-12.6	4.27237	1.08252e-29		-12.2	5.37349	5.20297e-43
-12.5	4.56471	6.20906e-33		-12.55	4.42969	1.63111e-31		-12.6	4.29572	5.5444e-30		-12.2	5.39759	2.34072e-43
-12.5	4.58824	3.07655e-33		-12.55	4.45313	8.19839e-32		-12.6	4.31907	2.83018e-30		-12.2	5.42169	1.0495e-43
-12.5	4.61177	1.51932e-33		-12.55	4.47656	4.10716e-32		-12.6	4.34241	1.43985e-30		-12.2	5.44578	4.68973e-44
-12.5	4.63529	7.47794e-34		-12.55	4.5	2.05079e-32		-12.6	4.36576	7.30064e-31		-12.2	5.46988	2.08855e-44
-12.5	4.65882	3.66828e-34		-12.55	4.52344	1.02063e-32		-12.6	4.38911	3.68935e-31		-12.2	5.49398	9.26995e-45
-12.5	4.68235	1.79345e-34		-12.55	4.54688	5.06265e-33		-12.6	4.41245	1.85816e-31		-12.2	5.51807	4.10054e-45
-12.5	4.70588	8.73901e-35		-12.55	4.57031	2.50296e-33		-12.6	4.4358	9.3274e-32		-12.2	5.54217	1.80775e-45
-12.5	4.72941	4.24405e-35		-12.55	4.59375	1.23337e-33		-12.6	4.45914	4.66643e-32		-12.2	5.56627	7.94268e-46
-12.5	4.75294	2.05421e-35		-12.55	4.61719	6.05755e-34		-12.6	4.48249	2.32678e-32		-12.2	5.59036	3.47799e-46
-12.5	4.77647	9.90953e-36		-12.55	4.64063	2.96527e-34		-12.6	4.50584	1.15631e-32		-12.2	5.61446	1.51782e-46
-12.5	4.8	4.76437e-36		-12.55	4.66406	1.44675e-34		-12.6	4.52918	5.72717e-33		-12.2	5.63855	6.60155e-47
-12.5	4.82353	2.28298e-36		-12.55	4.6875	7.03534e-35		-12.6	4.55253	2.82719e-33		-12.2	5.66265	2.86155e-47
-12.5	4.84706	1.09029e-36		-12.55	4.71094	3.40987e-35		-12.6	4.57588	1.39097e-33		-12.2	5.68675	1.2362e-47
-12.5	4.87059	5.18947e-37		-12.55	4.73438	1.64722e-35		-12.6	4.59922	6.82076e-34		-12.2	5.71084	5.32241e-48
-12.5	4.89412	2.46177e-37		-12.55	4.75781	7.93094e-36		-12.6	4.62257	3.33347e-34		-12.2	5.73494	2.2838e-48
-12.5	4.91765	1.16389e-37		-12.55	4.78125	3.8059e-36		-12.6	4.64591	1.62372e-34		-12.2	5.75904	9.76647e-49
-12.5	4.94118	5.48429e-38		-12.55	4.80469	1.82032e-36		-12.6	4.66926	7.88274e-35		-12.2	5.78313	4.16244e-49
-12.5	4.96471	2.57554e-38		-12.55	4.82813	8.67757e-37		-12.6	4.69261	3.81413e-35		-12.2	5.80723	1.76803e-49
-12.5	4.98824	1.20547e-38		-12.55	4.85156	4.12292e-37		-12.6	4.71595	1.83935e-35		-12.2	5.83133	7.48447e-50
-12.5	5.01177	5.6232e-39		-12.55	4.875	1.95239e-37		-12.6	4.7393	8.84072e-36		-12.2	5.85542	3.15764e-50
-12.5	5.03529	2.61427e-39		-12.55	4.89844	9.21481e-38		-12.6	4.76265	4.23509e-36		-12.2	5.87952	1.32768e-50
-12.5	5.05882	1.21131e-39		-12.55	4.92188	4.33471e-38		-12.6	4.78599	2.02205e-36		-12.2	5.90361	5.56358e-51
-12.5	5.08235	5.59372e-40		-12.55	4.94531	2.0323e-38		-12.6	4.80934	9.62217e-37		-12.2	5.92771	2.32351e-51
-12.5	5.10588	2.57444e-40		-12.55	4.96875	9.49662e-39		-12.6	4.83269	4.56361e-37		-12.2	5.95181	9.67084e-52
-12.5	5.12941	1.18087e-40		-12.55	4.99219	4.42286e-39		-12.6	4.85603	2.15724e-37		-12.2	5.9759	4.01156e-52
-12.5	5.15294	5.39834e-41		-12.55	5.01563	2.053e-39		-12.6	4.87938	1.01635e-37		-12.2	6	1.65841e-52
-12.5	5.17647	2.45954e-41		-12.55	5.03906	9.49787e-40		-12.6	4.90272	4.77242e-38		-12.15	0	0.01355
-12.5	5.2	1.11682e-41		-12.55	5.0625	4.37939e-40		-12.6	4.92607	2.23353e-38		-12.15	0.0241	0.02959
-12.5	5.22353	5.05417e-42		-12.55	5.08594	2.01257e-40		-12.6	4.94942	1.04183e-38		-12.15	0.04819	0.04115
-12.5	5.24706	2.27956e-42		-12.55	5.10938	9.218e-41		-12.6	4.97276	4.84349e-39		-12.15	0.07229	0.04892
-12.5	5.27059	1.02468e-42		-12.55	5.13281	4.20795e-41		-12.6	4.99611	2.24426e-39		-12.15	0.09639	0.05405
-12.5	5.29412	4.59049e-43		-12.55	5.15625	1.91449e-41		-12.6	5.01946	1.03644e-39		-12.15	0.12048	0.05689
-12.5	5.31765	2.04958e-43		-12.55	5.17969	8.68121e-42		-12.6	5.0428	4.77053e-40		-12.15	0.14458	0.05765
-12.5	5.34118	9.12021e-44		-12.55	5.20313	3.92333e-42		-12.6	5.06615	2.18849e-40		-12.15	0.16868	0.05658
-12.5	5.36471	4.04463e-44		-12.55	5.22656	1.76715e-42		-12.6	5.08949	1.00064e-40		-12.15	0.19277	0.05404
-12.5	5.38824	1.78766e-44		-12.55	5.25	7.933e-43		-12.6	5.11284	4.55999e-41		-12.15	0.21687	0.05045
-12.5	5.41177	7.87455e-45		-12.55	5.27344	3.54932e-43		-12.6	5.13619	2.07112e-41		-12.15	0.24096	0.04622
-12.5	5.43529	3.45699e-45		-12.55	5.29688	1.58269e-43		-12.6	5.15953	9.37559e-42		-12.15	0.26506	0.04174
-12.5	5.45882	1.51253e-45		-12.55	5.32031	7.03378e-44		-12.6	5.18288	4.23006e-42		-12.15	0.28916	0.03726
-12.5	5.48235	6.59539e-46		-12.55	5.34375	3.11547e-44		-12.6	5.20623	1.90216e-42		-12.15	0.31325	0.03287
-12.5	5.50588	2.86622e-46		-12.55	5.36719	1.37531e-44		-12.6	5.22957	8.52512e-43		-12.15	0.33735	0.02859
-12.5	5.52941	1.2414e-46		-12.55	5.39063	6.05084e-45		-12.6	5.25292	3.80809e-43		-12.15	0.36145	0.0244
-12.5	5.55294	5.35848e-47		-12.55	5.41406	2.65321e-45		-12.6	5.27627	1.69538e-43		-12.15	0.38554	0.02034
-12.5	5.57647	2.30518e-47		-12.55	5.4375	1.15949e-45		-12.6	5.29961	7.52276e-44		-12.15	0.40964	0.01652
-12.5	5.6	9.8832e-48		-12.55	5.46094	5.05013e-46		-12.6	5.32296	3.3269e-44		-12.15	0.43374	0.01317
-12.5	5.62353	4.223e-48		-12.55	5.48438	2.19217e-46		-12.6	5.3463	1.4664e-44		-12.15	0.45783	0.01054
-12.5	5.64706	1.79835e-48		-12.55	5.50781	9.48387e-47		-12.6	5.36965	6.44197e-45		-12.15	0.48193	0.00883
-12.5	5.67059	7.63235e-49		-12.55	5.53125	4.08915e-47		-12.6	5.393	2.82055e-45		-12.15	0.50602	0.00801
-12.5	5.69412	3.22828e-49		-12.55	5.55469	1.75718e-47		-12.6	5.41634	1.23084e-45		-12.15	0.53012	0.00772
-12.5	5.71765	1.36086e-49		-12.55	5.57813	7.52551e-48		-12.6	5.43969	5.35322e-46		-12.15	0.55422	0.00758
-12.5	5.74118	5.71723e-50		-12.55	5.60156	3.21212e-48		-12.6	5.46304	2.32049e-46		-12.15	0.57831	0.00736
-12.5	5.76471	2.39379e-50		-12.55	5.625	1.36641e-48		-12.6	5.48638	1.00252e-46		-12.15	0.60241	0.00699
-12.5	5.78824	9.98886e-51		-12.55	5.64844	5.79305e-49		-12.6	5.50973	4.31673e-47		-12.15	0.62651	0.00655
-12.5	5.81177	4.15407e-51		-12.55	5.67188	2.44774e-49		-12.6	5.53307	1.85253e-47		-12.15	0.6506	0.00611
-12.5	5.83529	1.72171e-51		-12.55	5.69531	1.03076e-49		-12.6	5.55642	7.92357e-48		-12.15	0.6747	0.00575
-12.5	5.85882	7.1117e-52		-12.55	5.71875	4.32599e-50		-12.6	5.57977	3.37773e-48		-12.15	0.6988	0.00549
-12.5	5.88235	2.92762e-52		-12.55	5.74219	1.80944e-50		-12.6	5.60311	1.43508e-48		-12.15	0.72289	0.0053
-12.5	5.90588	1.20112e-52		-12.55	5.76563	7.54286e-51		-12.6	5.62646	6.07674e-49		-12.15	0.74699	0.00514
-12.5	5.92941	4.91113e-53		-12.55	5.78906	3.13372e-51		-12.6	5.64981	2.56455e-49		-12.15	0.77108	0.00495
-12.5	5.95294	2.00127e-53		-12.55	5.8125	1.29752e-51		-12.6	5.67315	1.07869e-49		-12.15	0.79518	0.00472
-12.5	5.97647	8.12749e-54		-12.55	5.83594	5.35429e-52		-12.6	5.6965	4.52197e-50		-12.15	0.81928	0.00443
-12.5	6	3.28954e-54		-12.55	5.85938	2.20201e-52		-12.6	5.71984	1.8893e-50		-12.15	0.84337	0.0041
-12.45	0	0.00544		-12.55	5.88281	9.02545e-53		-12.6	5.74319	7.86717e-51		-12.15	0.86747	0.00373
-12.45	0.02353	0.01168		-12.55	5.90625	3.68679e-53		-12.6	5.76654	3.26496e-51		-12.15	0.89157	0.00335
-12.45	0.04706	0.016		-12.55	5.92969	1.50092e-53		-12.6	5.78988	1.35045e-51		-12.15	0.91566	0.00297
-12.45	0.07059	0.01856		-12.55	5.95313	6.08971e-54		-12.6	5.81323	5.56703e-52		-12.15	0.93976	0.00261
-12.45	0.09412	0.01983		-12.55	5.97656	2.46244e-54		-12.6	5.83658	2.28722e-52		-12.15	0.96386	0.00227
-12.45	0.11765	0.02008		-12.55	6	9.92346e-55		-12.6	5.85992	9.36555e-53		-12.15	0.98795	0.00196
-12.45	0.14118	0.01958		-12.5	0	0.0046		-12.6	5.88327	3.82207e-53		-12.15	1.01205	0.00168
-12.45	0.16471	0.0187		-12.5	0.02344	0.00988		-12.6	5.90662	1.55455e-53		-12.15	1.03615	0.00143
-12.45	0.18824	0.01776		-12.5	0.04688	0.01368		-12.6	5.92996	6.30155e-54		-12.15	1.06024	0.00121
-12.45	0.21177	0.01696		-12.5	0.07031	0.0163		-12.6	5.95331	2.54583e-54		-12.15	1.08434	0.00102
-12.45	0.23529	0.01625		-12.5	0.09375	0.0183		-12.6	5.97665	1.02506e-54		-12.15	1.10843	0.000848036
-12.45	0.25882	0.01539		-12.5	0.11719	0.02		-12.6	6	4.11346e-55		-12.15	1.13253	0.0007033
-12.45	0.28235	0.01412		-12.5	0.14063	0.02146		-12.55	0	0.00131		-12.15	1.15663	0.000579611
-12.45	0.30588	0.0123		-12.5	0.16406	0.02257		-12.55	0.02335	0.0028		-12.15	1.18072	0.000474717
-12.45	0.32941	0.00995		-12.5	0.1875	0.02307		-12.55	0.04669	0.00378		-12.15	1.20482	0.000386438
-12.45	0.35294	0.00732		-12.5	0.21094	0.02273		-12.55	0.07004	0.00422		-12.15	1.22892	0.000312702
-12.45	0.37647	0.00481		-12.5	0.23438	0.02146		-12.55	0.09339	0.00415		-12.15	1.25301	0.000251572
-12.45	0.4	0.00317		-12.5	0.25781	0.01931		-12.55	0.11673	0.00356		-12.15	1.27711	0.000201263
-12.45	0.42353	0.00319		-12.5	0.28125	0.01657		-12.55	0.14008	0.00256		-12.15	1.30121	0.000160154
-12.45	0.44706	0.00398		-12.5	0.30469	0.01371		-12.55	0.16342	0.00157		-12.15	1.3253	0.000126793
-12.45	0.47059	0.00451		-12.5	0.32813	0.01138		-12.55	0.18677	0.00181		-12.15	1.3494	9.98997e-05
-12.45	0.49412	0.00451		-12.5	0.35156	0.0101		-12.55	0.21012	0.00302		-12.15	1.37349	7.83545e-05
-12.45	0.51765	0.00401		-12.5	0.375	0.00985		-12.55	0.23346	0.00411		-12.15	1.39759	6.11946e-05
-12.45	0.54118	0.00324		-12.5	0.39844	0.01001		-12.55	0.25681	0.0047		-12.15	1.42169	4.7601e-05
-12.45	0.56471	0.00253		-12.5	0.42188	0.00992		-12.55	0.28016	0.00464		-12.15	1.44578	3.68857e-05
-12.45	0.58824	0.00233		-12.5	0.44531	0.00925		-12.55	0.3035	0.00392		-12.15	1.46988	2.84772e-05
-12.45	0.61177	0.00276		-12.5	0.46875	0.00795		-12.55	0.32685	0.00267		-12.15	1.49398	2.19058e-05
-12.45	0.63529	0.00347		-12.5	0.49219	0.00614		-12.55	0.3502	0.00113		-12.15	1.51807	1.67897e-05
-12.45	0.65882	0.00419		-12.5	0.51563	0.00404		-12.55	0.37354	0.000922998		-12.15	1.54217	1.28209e-05
-12.45	0.68235	0.0048		-12.5	0.53906	0.002		-12.55	0.39689	0.00238		-12.15	1.56627	9.75288e-06
-12.45	0.70588	0.00532		-12.5	0.5625	0.00119		-12.55	0.42023	0.00356		-12.15	1.59036	7.38945e-06
-12.45	0.72941	0.00573		-12.5	0.58594	0.00252		-12.55	0.44358	0.00425		-12.15	1.61446	5.57541e-06
-12.45	0.75294	0.00607		-12.5	0.60938	0.00392		-12.55	0.46693	0.0044		-12.15	1.63855	4.18838e-06
-12.45	0.77647	0.00632		-12.5	0.63281	0.00504		-12.55	0.49027	0.00405		-12.15	1.66265	3.13214e-06
-12.45	0.8	0.00648		-12.5	0.65625	0.00591		-12.55	0.51362	0.00336		-12.15	1.68675	2.33128e-06
-12.45	0.82353	0.00654		-12.5	0.67969	0.0066		-12.55	0.53697	0.00258		-12.15	1.71084	1.72683e-06
-12.45	0.84706	0.00648		-12.5	0.70313	0.00719		-12.55	0.56031	0.00218		-12.15	1.73494	1.27282e-06
-12.45	0.87059	0.00633		-12.5	0.72656	0.0077		-12.55	0.58366	0.00254		-12.15	1.75904	9.33527e-07
-12.45	0.89412	0.00607		-12.5	0.75	0.00815		-12.55	0.607	0.00335		-12.15	1.78313	6.81266e-07
-12.45	0.91765	0.00574		-12.5	0.77344	0.0085		-12.55	0.63035	0.00424		-12.15	1.80723	4.94704e-07
-12.45	0.94118	0.00534		-12.5	0.79688	0.00874		-12.55	0.6537	0.00504		-12.15	1.83133	3.57465e-07
-12.45	0.96471	0.0049		-12.5	0.82031	0.00882		-12.55	0.67704	0.00573		-12.15	1.85542	2.57048e-07
-12.45	0.98824	0.00444		-12.5	0.84375	0.00875		-12.55	0.70039	0.00631		-12.15	1.87952	1.83961e-07
-12.45	1.01177	0.00397		-12.5	0.86719	0.00853		-12.55	0.72374	0.00679		-12.15	1.90361	1.31045e-07
-12.45	1.03529	0.00351		-12.5	0.89063	0.00817		-12.55	0.74708	0.00717		-12.15	1.92771	9.29297e-08
-12.45	1.05882	0.00306		-12.5	0.91406	0.0077		-12.55	0.77043	0.00747		-12.15	1.95181	6.56122e-08
-12.45	1.08235	0.00264		-12.5	0.9375	0.00714		-12.55	0.79377	0.00766		-12.15	1.9759	4.61288e-08
-12.45	1.10588	0.00226		-12.5	0.96094	0.00654		-12.55	0.81712	0.00773		-12.15	2	3.22984e-08
-12.45	1.12941	0.00191		-12.5	0.98438	0.0059		-12.55	0.84047	0.00767		-12.15	2.0241	2.25253e-08
-12.45	1.15294	0.0016		-12.5	1.00781	0.00527		-12.55	0.86381	0.00749		-12.15	2.04819	1.56496e-08
-12.45	1.17647	0.00132		-12.5	1.03125	0.00465		-12.55	0.88716	0.00719		-12.15	2.07229	1.08327e-08
-12.45	1.2	0.00108		-12.5	1.05469	0.00405		-12.55	0.91051	0.0068		-12.15	2.09639	7.47171e-09
-12.45	1.22353	0.000880343		-12.5	1.07813	0.0035		-12.55	0.93385	0.00633		-12.15	2.12048	5.13579e-09
-12.45	1.24706	0.000708881		-12.5	1.10156	0.00299		-12.55	0.9572	0.00582		-12.15	2.14458	3.51837e-09
-12.45	1.27059	0.000565916		-12.5	1.125	0.00253		-12.55	0.98055	0.00527		-12.15	2.16868	2.4025e-09
-12.45	1.29412	0.000448069		-12.5	1.14844	0.00212		-12.55	1.00389	0.00471		-12.15	2.19277	1.63535e-09
-12.45	1.31765	0.000351972		-12.5	1.17188	0.00176		-12.55	1.02724	0.00416		-12.15	2.21687	1.10971e-09
-12.45	1.34118	0.00027441		-12.5	1.19531	0.00145		-12.55	1.05058	0.00364		-12.15	2.24096	7.50744e-10
-12.45	1.36471	0.000212409		-12.5	1.21875	0.00118		-12.55	1.07393	0.00314		-12.15	2.26506	5.06378e-10
-12.45	1.38824	0.000163298		-12.5	1.24219	0.000954124		-12.55	1.09728	0.00268		-12.15	2.28916	3.40548e-10
-12.45	1.41177	0.000124729		-12.5	1.26563	0.000765856		-12.55	1.12062	0.00226		-12.15	2.31325	2.28358e-10
-12.45	1.43529	9.46844e-05		-12.5	1.28906	0.000610084		-12.55	1.14397	0.00189		-12.15	2.33735	1.52686e-10
-12.45	1.45882	7.14575e-05		-12.5	1.3125	0.000482476		-12.55	1.16732	0.00156		-12.15	2.36145	1.01798e-10
-12.45	1.48235	5.36299e-05		-12.5	1.33594	0.000378921		-12.55	1.19066	0.00128		-12.15	2.38554	6.76774e-11
-12.45	1.50588	4.00386e-05		-12.5	1.35938	0.00029563		-12.55	1.21401	0.00104		-12.15	2.40964	4.48661e-11
-12.45	1.52941	2.97428e-05		-12.5	1.38281	0.000229197		-12.55	1.23735	0.000832634		-12.15	2.43374	2.96599e-11
-12.45	1.55294	2.19902e-05		-12.5	1.40625	0.000176627		-12.55	1.2607	0.000662821		-12.15	2.45783	1.95525e-11
-12.45	1.57647	1.61855e-05		-12.5	1.42969	0.000135336		-12.55	1.28405	0.000523093		-12.15	2.48193	1.28537e-11
-12.45	1.6	1.18624e-05		-12.5	1.45313	0.000103131		-12.55	1.30739	0.000409413		-12.15	2.50602	8.4265e-12
-12.45	1.62353	8.65892e-06		-12.5	1.47656	7.81791e-05		-12.55	1.33074	0.000317914		-12.15	2.53012	5.50901e-12
-12.45	1.64706	6.29637e-06		-12.5	1.5	5.89668e-05		-12.55	1.35409	0.000245013		-12.15	2.55422	3.59182e-12
-12.45	1.67059	4.56181e-06		-12.5	1.52344	4.42616e-05		-12.55	1.37743	0.000187488		-12.15	2.57831	2.3355e-12
-12.45	1.69412	3.29369e-06		-12.5	1.54688	3.30695e-05		-12.55	1.40078	0.000142507		-12.15	2.60241	1.51455e-12
-12.45	1.71765	2.37029e-06		-12.5	1.57031	2.4597e-05		-12.55	1.42413	0.000107637		-12.15	2.62651	9.79571e-13
-12.45	1.74118	1.70045e-06		-12.5	1.59375	1.82161e-05		-12.55	1.44747	8.08212e-05		-12.15	2.6506	6.31904e-13
-12.45	1.76471	1.21627e-06		-12.5	1.61719	1.34342e-05		-12.55	1.47082	6.03558e-05		-12.15	2.6747	4.06577e-13
-12.45	1.78824	8.67484e-07		-12.5	1.64063	9.86747e-06		-12.55	1.49416	4.48472e-05		-12.15	2.6988	2.60931e-13
-12.45	1.81177	6.17033e-07		-12.5	1.66406	7.21929e-06		-12.55	1.51751	3.31719e-05		-12.15	2.72289	1.67037e-13
-12.45	1.83529	4.37741e-07		-12.5	1.6875	5.26174e-06		-12.55	1.54086	2.4436e-05		-12.15	2.74699	1.06663e-13
-12.45	1.85882	3.09762e-07		-12.5	1.71094	3.82087e-06		-12.55	1.5642	1.79359e-05		-12.15	2.77108	6.79427e-14
-12.45	1.88235	2.18663e-07		-12.5	1.73438	2.76465e-06		-12.55	1.58755	1.31239e-05		-12.15	2.79518	4.31728e-14
-12.45	1.90588	1.53988e-07		-12.5	1.75781	1.99346e-06		-12.55	1.6109	9.5778e-06		-12.15	2.81928	2.73667e-14
-12.45	1.92941	1.0819e-07		-12.5	1.78125	1.43256e-06		-12.55	1.63424	6.97497e-06		-12.15	2.84337	1.73055e-14
-12.45	1.95294	7.58385e-08		-12.5	1.80469	1.02611e-06		-12.55	1.65759	5.07103e-06		-12.15	2.86747	1.09169e-14
-12.45	1.97647	5.30407e-08		-12.5	1.82813	7.32636e-07		-12.55	1.68093	3.68228e-06		-12.15	2.89157	6.87021e-15
-12.45	2	3.70129e-08		-12.5	1.85156	5.21472e-07		-12.55	1.70428	2.67158e-06		-12.15	2.91566	4.31312e-15
-12.45	2.02353	2.57705e-08		-12.5	1.875	3.70043e-07		-12.55	1.72763	1.93726e-06		-12.15	2.93976	2.70121e-15
-12.45	2.04706	1.79028e-08		-12.5	1.89844	2.61804e-07		-12.55	1.75097	1.40433e-06		-12.15	2.96386	1.68758e-15
-12.45	2.07059	1.24091e-08		-12.5	1.92188	1.84682e-07		-12.55	1.77432	1.0178e-06		-12.15	2.98795	1.05172e-15
-12.45	2.09412	8.58186e-09		-12.5	1.94531	1.29901e-07		-12.55	1.79767	7.37533e-07		-12.15	3.01205	6.53811e-16
-12.45	2.11765	5.9215e-09		-12.5	1.96875	9.11064e-08		-12.55	1.82101	5.34297e-07		-12.15	3.03615	4.05421e-16
-12.45	2.14118	4.07648e-09		-12.5	1.99219	6.37151e-08		-12.55	1.84436	3.8689e-07		-12.15	3.06024	2.50754e-16
-12.45	2.16471	2.79983e-09		-12.5	2.01563	4.44317e-08		-12.55	1.8677	2.7995e-07		-12.15	3.08434	1.54689e-16
-12.45	2.18824	1.9185e-09		-12.5	2.03906	3.08958e-08		-12.55	1.89105	2.02359e-07		-12.15	3.10843	9.51747e-17
-12.45	2.21177	1.31149e-09		-12.5	2.0625	2.14217e-08		-12.55	1.9144	1.46068e-07		-12.15	3.13253	5.84009e-17
-12.45	2.23529	8.94406e-10		-12.5	2.08594	1.48099e-08		-12.55	1.93774	1.05247e-07		-12.15	3.15663	3.57383e-17
-12.45	2.25882	6.08498e-10		-12.5	2.10938	1.02089e-08		-12.55	1.96109	7.56704e-08		-12.15	3.18072	2.18095e-17
-12.45	2.28235	4.1298e-10		-12.5	2.13281	7.01651e-09		-12.55	1.98444	5.42677e-08		-12.15	3.20482	1.3272e-17
-12.45	2.30588	2.796e-10		-12.5	2.15625	4.80807e-09		-12.55	2.00778	3.88068e-08		-12.15	3.22892	8.05364e-18
-12.45	2.32941	1.88832e-10		-12.5	2.17969	3.28482e-09		-12.55	2.03113	2.76626e-08		-12.15	3.25301	4.87296e-18
-12.45	2.35294	1.27214e-10		-12.5	2.20313	2.23733e-09		-12.55	2.05448	1.96508e-08		-12.15	3.27711	2.93985e-18
-12.45	2.37647	8.5488e-11		-12.5	2.22656	1.5192e-09		-12.55	2.07782	1.39081e-08		-12.15	3.30121	1.76836e-18
-12.45	2.4	5.73034e-11		-12.5	2.25	1.02839e-09		-12.55	2.10117	9.8055e-09		-12.15	3.3253	1.06053e-18
-12.45	2.42353	3.83134e-11		-12.5	2.27344	6.93972e-10		-12.55	2.12451	6.88524e-09		-12.15	3.3494	6.34105e-19
-12.45	2.44706	2.5551e-11		-12.5	2.29688	4.66834e-10		-12.55	2.14786	4.8146e-09		-12.15	3.37349	3.77989e-19
-12.45	2.47059	1.69958e-11		-12.5	2.32031	3.13049e-10		-12.55	2.17121	3.35236e-09		-12.15	3.39759	2.24628e-19
-12.45	2.49412	1.12756e-11		-12.5	2.34375	2.0926e-10		-12.55	2.19455	2.32412e-09		-12.15	3.42169	1.33079e-19
-12.45	2.51765	7.46095e-12		-12.5	2.36719	1.39437e-10		-12.55	2.2179	1.60422e-09		-12.15	3.44578	7.85965e-20
-12.45	2.54118	4.9237e-12		-12.5	2.39063	9.26164e-11		-12.55	2.24125	1.10244e-09		-12.15	3.46988	4.62743e-20
-12.45	2.56471	3.24055e-12		-12.5	2.41406	6.13217e-11		-12.55	2.26459	7.54262e-10		-12.15	3.49398	2.7159e-20
-12.45	2.58824	2.12698e-12		-12.5	2.4375	4.04724e-11		-12.55	2.28794	5.1377e-10		-12.15	3.51807	1.58898e-20
-12.45	2.61177	1.39223e-12		-12.5	2.46094	2.6627e-11		-12.55	2.31128	3.48418e-10		-12.15	3.54217	9.26716e-21
-12.45	2.63529	9.08764e-13		-12.5	2.48438	1.74627e-11		-12.55	2.33463	2.35248e-10		-12.15	3.56627	5.38762e-21
-12.45	2.65882	5.91515e-13		-12.5	2.50781	1.14164e-11		-12.55	2.35798	1.58146e-10		-12.15	3.59036	3.12222e-21
-12.45	2.68235	3.83921e-13		-12.5	2.53125	7.44008e-12		-12.55	2.38132	1.05856e-10		-12.15	3.61446	1.80362e-21
-12.45	2.70588	2.48465e-13		-12.5	2.55469	4.83358e-12		-12.55	2.40467	7.05527e-11		-12.15	3.63855	1.03857e-21
-12.45	2.72941	1.60332e-13		-12.5	2.57813	3.13045e-12		-12.55	2.42802	4.68249e-11		-12.15	3.66265	5.96126e-22
-12.45	2.75294	1.03156e-13		-12.5	2.60156	2.02116e-12		-12.55	2.45136	3.09477e-11		-12.15	3.68675	3.41071e-22
-12.45	2.77647	6.61721e-14		-12.5	2.625	1.30094e-12		-12.55	2.47471	2.03701e-11		-12.15	3.71084	1.94516e-22
-12.45	2.8	4.232e-14		-12.5	2.64844	8.34806e-13		-12.55	2.49805	1.33535e-11		-12.15	3.73494	1.10578e-22
-12.45	2.82353	2.69834e-14		-12.5	2.67188	5.34064e-13		-12.55	2.5214	8.71897e-12		-12.15	3.75904	6.26593e-23
-12.45	2.84706	1.7152e-14		-12.5	2.69531	3.40634e-13		-12.55	2.54475	5.67062e-12		-12.15	3.78313	3.53916e-23
-12.45	2.87059	1.08689e-14		-12.5	2.71875	2.1661e-13		-12.55	2.56809	3.67386e-12		-12.15	3.80723	1.99257e-23
-12.45	2.89412	6.866e-15		-12.5	2.74219	1.37333e-13		-12.55	2.59144	2.37121e-12		-12.15	3.83133	1.11821e-23
-12.45	2.91765	4.3237e-15		-12.5	2.76563	8.68116e-14		-12.55	2.61479	1.52478e-12		-12.15	3.85542	6.25508e-24
-12.45	2.94118	2.71414e-15		-12.5	2.78906	5.4714e-14		-12.55	2.63813	9.76942e-13		-12.15	3.87952	3.48767e-24
-12.45	2.96471	1.69835e-15		-12.5	2.8125	3.43829e-14		-12.55	2.66148	6.23713e-13		-12.15	3.90361	1.93835e-24
-12.45	2.98824	1.05932e-15		-12.5	2.83594	2.15434e-14		-12.55	2.68483	3.96817e-13		-12.15	3.92771	1.0738e-24
-12.45	3.01177	6.58617e-16		-12.5	2.85938	1.34591e-14		-12.55	2.70817	2.51606e-13		-12.15	3.95181	5.9293e-25
-12.45	3.03529	4.08161e-16		-12.5	2.88281	8.38412e-15		-12.55	2.73152	1.59005e-13		-12.15	3.9759	3.26345e-25
-12.45	3.05882	2.52127e-16		-12.5	2.90625	5.20758e-15		-12.55	2.75486	1.0016e-13		-12.15	4	1.79036e-25
-12.45	3.08235	1.55236e-16		-12.5	2.92969	3.2252e-15		-12.55	2.77821	6.28933e-14		-12.15	4.0241	9.79018e-26
-12.45	3.10588	9.52672e-17		-12.5	2.95313	1.99168e-15		-12.55	2.80156	3.9371e-14		-12.15	4.04819	5.33617e-26
-12.45	3.12941	5.82733e-17		-12.5	2.97656	1.22638e-15		-12.55	2.8249	2.45722e-14		-12.15	4.07229	2.89905e-26
-12.45	3.15294	3.55277e-17		-12.5	3	7.52963e-16		-12.55	2.84825	1.5291e-14		-12.15	4.09639	1.56988e-26
-12.45	3.17647	2.15891e-17		-12.5	3.02344	4.60961e-16		-12.55	2.8716	9.48813e-15		-12.15	4.12048	8.47348e-27
-12.45	3.2	1.30757e-17		-12.5	3.04688	2.81382e-16		-12.55	2.89494	5.87094e-15		-12.15	4.14458	4.55869e-27
-12.45	3.22353	7.89334e-18		-12.5	3.07031	1.71264e-16		-12.55	2.91829	3.62278e-15		-12.15	4.16868	2.44456e-27
-12.45	3.24706	4.74917e-18		-12.5	3.09375	1.03937e-16		-12.55	2.94163	2.22948e-15		-12.15	4.19277	1.3066e-27
-12.45	3.27059	2.84796e-18		-12.5	3.11719	6.2894e-17		-12.55	2.96498	1.3684e-15		-12.15	4.21687	6.96083e-28
-12.45	3.29412	1.7022e-18		-12.5	3.14063	3.79469e-17		-12.55	2.98833	8.37698e-16		-12.15	4.24096	3.69623e-28
-12.45	3.31765	1.01401e-18		-12.5	3.16406	2.2828e-17		-12.55	3.01167	5.1149e-16		-12.15	4.26506	1.9563e-28
-12.45	3.34118	6.02049e-19		-12.5	3.1875	1.36925e-17		-12.55	3.03502	3.11509e-16		-12.15	4.28916	1.03201e-28
-12.45	3.36471	3.56268e-19		-12.5	3.21094	8.18861e-18		-12.55	3.05837	1.89232e-16		-12.15	4.31325	5.4264e-29
-12.45	3.38824	2.10126e-19		-12.5	3.23438	4.8826e-18		-12.55	3.08171	1.1466e-16		-12.15	4.33735	2.84388e-29
-12.45	3.41177	1.2352e-19		-12.5	3.25781	2.90267e-18		-12.55	3.10506	6.92979e-17		-12.15	4.36145	1.48553e-29
-12.45	3.43529	7.23683e-20		-12.5	3.28125	1.72046e-18		-12.55	3.12841	4.17748e-17		-12.15	4.38554	7.73437e-30
-12.45	3.45882	4.22588e-20		-12.5	3.30469	1.01669e-18		-12.55	3.15175	2.51182e-17		-12.15	4.40964	4.01363e-30
-12.45	3.48235	2.45947e-20		-12.5	3.32813	5.98996e-19		-12.55	3.1751	1.50637e-17		-12.15	4.43374	2.07596e-30
-12.45	3.50588	1.42666e-20		-12.5	3.35156	3.51839e-19		-12.55	3.19844	9.01021e-18		-12.15	4.45783	1.07021e-30
-12.45	3.52941	8.24817e-21		-12.5	3.375	2.06036e-19		-12.55	3.22179	5.37503e-18		-12.15	4.48193	5.49902e-31
-12.45	3.55294	4.75282e-21		-12.5	3.39844	1.20287e-19		-12.55	3.24514	3.19783e-18		-12.15	4.50602	2.81622e-31
-12.45	3.57647	2.72962e-21		-12.5	3.42188	7.00106e-20		-12.55	3.26848	1.89733e-18		-12.15	4.53012	1.43752e-31
-12.45	3.6	1.56246e-21		-12.5	3.44531	4.06231e-20		-12.55	3.29183	1.1226e-18		-12.15	4.55422	7.31349e-32
-12.45	3.62353	8.91408e-22		-12.5	3.46875	2.34986e-20		-12.55	3.31518	6.62349e-19		-12.15	4.57831	3.7085e-32
-12.45	3.64706	5.06877e-22		-12.5	3.49219	1.35508e-20		-12.55	3.33852	3.8968e-19		-12.15	4.60241	1.87428e-32
-12.45	3.67059	2.87268e-22		-12.5	3.51563	7.79003e-21		-12.55	3.36187	2.28598e-19		-12.15	4.62651	9.4413e-33
-12.45	3.69412	1.62268e-22		-12.5	3.53906	4.46435e-21		-12.55	3.38521	1.33709e-19		-12.15	4.6506	4.74012e-33
-12.45	3.71765	9.13562e-23		-12.5	3.5625	2.55046e-21		-12.55	3.40856	7.79755e-20		-12.15	4.6747	2.37195e-33
-12.45	3.74118	5.12631e-23		-12.5	3.58594	1.45249e-21		-12.55	3.43191	4.53365e-20		-12.15	4.6988	1.18299e-33
-12.45	3.76471	2.86704e-23		-12.5	3.60938	8.246e-22		-12.55	3.45525	2.62794e-20		-12.15	4.72289	5.88053e-34
-12.45	3.78824	1.59817e-23		-12.5	3.63281	4.66661e-22		-12.55	3.4786	1.51861e-20		-12.15	4.74699	2.91345e-34
-12.45	3.81177	8.87928e-24		-12.5	3.65625	2.63259e-22		-12.55	3.50195	8.74832e-21		-12.15	4.77108	1.43865e-34
-12.45	3.83529	4.91693e-24		-12.5	3.67969	1.48043e-22		-12.55	3.52529	5.02389e-21		-12.15	4.79518	7.08043e-35
-12.45	3.85882	2.71378e-24		-12.5	3.70313	8.2987e-23		-12.55	3.54864	2.87595e-21		-12.15	4.81928	3.47312e-35
-12.45	3.88235	1.49286e-24		-12.5	3.72656	4.63711e-23		-12.55	3.57198	1.64111e-21		-12.15	4.84337	1.69798e-35
-12.45	3.90588	8.18518e-25		-12.5	3.75	2.58283e-23		-12.55	3.59533	9.33467e-22		-12.15	4.86747	8.27375e-36
-12.45	3.92941	4.47303e-25		-12.5	3.77344	1.43402e-23		-12.55	3.61868	5.29244e-22		-12.15	4.89157	4.01814e-36
-12.45	3.95294	2.43636e-25		-12.5	3.79688	7.93632e-24		-12.55	3.64202	2.9909e-22		-12.15	4.91566	1.94491e-36
-12.45	3.97647	1.32265e-25		-12.5	3.82031	4.37813e-24		-12.55	3.66537	1.68473e-22		-12.15	4.93976	9.38272e-37
-12.45	4	7.15674e-26		-12.5	3.84375	2.40746e-24		-12.55	3.68872	9.45875e-23		-12.15	4.96386	4.51138e-37
-12.45	4.02353	3.85968e-26		-12.5	3.86719	1.31956e-24		-12.55	3.71206	5.29307e-23		-12.15	4.98795	2.16193e-37
-12.45	4.04706	2.07469e-26		-12.5	3.89063	7.2094e-25		-12.55	3.73541	2.95221e-23		-12.15	5.01205	1.03258e-37
-12.45	4.07059	1.11153e-26		-12.5	3.91406	3.92613e-25		-12.55	3.75876	1.64115e-23		-12.15	5.03615	4.9154e-38
-12.45	4.09412	5.93548e-27		-12.5	3.9375	2.1312e-25		-12.55	3.7821	9.09299e-24		-12.15	5.06024	2.33208e-38
-12.45	4.11765	3.15905e-27		-12.5	3.96094	1.15313e-25		-12.55	3.80545	5.02135e-24		-12.15	5.08434	1.10275e-38
-12.45	4.14118	1.6758e-27		-12.5	3.98438	6.21902e-26		-12.55	3.82879	2.76368e-24		-12.15	5.10843	5.19712e-39
-12.45	4.16471	8.86045e-28		-12.5	4.00781	3.34316e-26		-12.55	3.85214	1.51602e-24		-12.15	5.13253	2.44116e-39
-12.45	4.18824	4.66933e-28		-12.5	4.03125	1.79136e-26		-12.55	3.87549	8.28839e-25		-12.15	5.15663	1.14282e-39
-12.45	4.21177	2.45256e-28		-12.5	4.05469	9.56743e-27		-12.55	3.89883	4.51631e-25		-12.15	5.18072	5.33226e-40
-12.45	4.23529	1.28396e-28		-12.5	4.07813	5.09326e-27		-12.55	3.92218	2.4527e-25		-12.15	5.20482	2.47965e-40
-12.45	4.25882	6.69958e-29		-12.5	4.10156	2.70261e-27		-12.55	3.94553	1.32755e-25		-12.15	5.22892	1.14926e-40
-12.45	4.28235	3.48425e-29		-12.5	4.125	1.42941e-27		-12.55	3.96887	7.16147e-26		-12.15	5.25301	5.30877e-41
-12.45	4.30588	1.80608e-29		-12.5	4.14844	7.53556e-28		-12.55	3.99222	3.85034e-26		-12.15	5.27711	2.44409e-41
-12.45	4.32941	9.33102e-30		-12.5	4.17188	3.95967e-28		-12.55	4.01556	2.0632e-26		-12.15	5.30121	1.12147e-41
-12.45	4.35294	4.80492e-30		-12.5	4.19531	2.07389e-28		-12.55	4.03891	1.10187e-26		-12.15	5.3253	5.12866e-42
-12.45	4.37647	2.46608e-30		-12.5	4.21875	1.08267e-28		-12.55	4.06226	5.86492e-27		-12.15	5.3494	2.33758e-42
-12.45	4.4	1.26151e-30		-12.5	4.24219	5.63366e-29		-12.55	4.0856	3.1113e-27		-12.15	5.37349	1.06188e-42
-12.45	4.42353	6.43192e-31		-12.5	4.26563	2.92191e-29		-12.55	4.10895	1.645e-27		-12.15	5.39759	4.80765e-43
-12.45	4.44706	3.26853e-31		-12.5	4.28906	1.51052e-29		-12.55	4.1323	8.66841e-28		-12.15	5.42169	2.16938e-43
-12.45	4.47059	1.65549e-31		-12.5	4.3125	7.78333e-30		-12.55	4.15564	4.5526e-28		-12.15	5.44578	9.75623e-44
-12.45	4.49412	8.35728e-32		-12.5	4.33594	3.99748e-30		-12.55	4.17899	2.38302e-28		-12.15	5.46988	4.37295e-44
-12.45	4.51765	4.20498e-32		-12.5	4.35938	2.04639e-30		-12.55	4.20234	1.24321e-28		-12.15	5.49398	1.9535e-44
-12.45	4.54118	2.10875e-32		-12.5	4.38281	1.04417e-30		-12.55	4.22568	6.46414e-29		-12.15	5.51807	8.69752e-45
-12.45	4.56471	1.05402e-32		-12.5	4.40625	5.31047e-31		-12.55	4.24903	3.34987e-29		-12.15	5.54217	3.85943e-45
-12.45	4.58824	5.25085e-33		-12.5	4.42969	2.692e-31		-12.55	4.27237	1.7302e-29		-12.15	5.56627	1.70685e-45
-12.45	4.61177	2.60719e-33		-12.5	4.45313	1.36018e-31		-12.55	4.29572	8.90669e-30		-12.15	5.59036	7.52335e-46
-12.45	4.63529	1.29025e-33		-12.5	4.47656	6.85008e-32		-12.55	4.31907	4.56972e-30		-12.15	5.61446	3.305e-46
-12.45	4.65882	6.36408e-34		-12.5	4.5	3.43854e-32		-12.55	4.34241	2.33677e-30		-12.15	5.63855	1.44702e-46
-12.45	4.68235	3.12864e-34		-12.5	4.52344	1.7204e-32		-12.55	4.36576	1.19096e-30		-12.15	5.66265	6.31428e-47
-12.45	4.70588	1.53297e-34		-12.5	4.54688	8.5795e-33		-12.55	4.38911	6.04969e-31		-12.15	5.68675	2.74609e-47
-12.45	4.72941	7.48634e-35		-12.5	4.57031	4.26454e-33		-12.55	4.41245	3.06285e-31		-12.15	5.71084	1.19028e-47
-12.45	4.75294	3.64387e-35		-12.5	4.59375	2.1128e-33		-12.55	4.4358	1.54552e-31		-12.15	5.73494	5.14196e-48
-12.45	4.77647	1.76771e-35		-12.5	4.61719	1.04332e-33		-12.55	4.45914	7.77285e-32		-12.15	5.75904	2.21386e-48
-12.45	4.8	8.54708e-36		-12.5	4.64063	5.13518e-34		-12.55	4.48249	3.89623e-32		-12.15	5.78313	9.49976e-49
-12.45	4.82353	4.11888e-36		-12.5	4.66406	2.51923e-34		-12.55	4.50584	1.94656e-32		-12.15	5.80723	4.06274e-49
-12.45	4.84706	1.97832e-36		-12.5	4.6875	1.23183e-34		-12.55	4.52918	9.69282e-33		-12.15	5.83133	1.73168e-49
-12.45	4.87059	9.47037e-37		-12.5	4.71094	6.00358e-35		-12.55	4.55253	4.81053e-33		-12.15	5.85542	7.35629e-50
-12.45	4.89412	4.51848e-37		-12.5	4.73438	2.91636e-35		-12.55	4.57588	2.37956e-33		-12.15	5.87952	3.11452e-50
-12.45	4.91765	2.14868e-37		-12.5	4.75781	1.41203e-35		-12.55	4.59922	1.17317e-33		-12.15	5.90361	1.31421e-50
-12.45	4.94118	1.01837e-37		-12.5	4.78125	6.81426e-36		-12.55	4.62257	5.76485e-34		-12.15	5.92771	5.52692e-51
-12.45	4.96471	4.81048e-38		-12.5	4.80469	3.27766e-36		-12.55	4.64591	2.82343e-34		-12.15	5.95181	2.31655e-51
-12.45	4.98824	2.26478e-38		-12.5	4.82813	1.57137e-36		-12.55	4.66926	1.37825e-34		-12.15	5.9759	9.677e-52
-12.45	5.01177	1.06271e-38		-12.5	4.85156	7.50867e-37		-12.55	4.69261	6.7057e-35		-12.15	6	4.02885e-52
-12.45	5.03529	4.96998e-39		-12.5	4.875	3.57615e-37		-12.55	4.71595	3.25179e-35		-12.1	0	0.01355
-12.45	5.05882	2.31657e-39		-12.5	4.89844	1.6976e-37		-12.55	4.7393	1.57169e-35		-12.1	0.0241	0.02959
-12.45	5.08235	1.07619e-39		-12.5	4.92188	8.03198e-38		-12.55	4.76265	7.57135e-36		-12.1	0.04819	0.04115
-12.45	5.10588	4.98287e-40		-12.5	4.94531	3.78771e-38		-12.55	4.78599	3.63535e-36		-12.1	0.07229	0.04894
-12.45	5.12941	2.29943e-40		-12.5	4.96875	1.78031e-38		-12.55	4.80934	1.73974e-36		-12.1	0.09639	0.05407
-12.45	5.15294	1.05757e-40		-12.5	4.99219	8.34025e-39		-12.55	4.83269	8.29824e-37		-12.1	0.12048	0.05693
-12.45	5.17647	4.84785e-41		-12.5	5.01563	3.89427e-39		-12.55	4.85603	3.94506e-37		-12.1	0.14458	0.05771
-12.45	5.2	2.21481e-41		-12.5	5.03906	1.81233e-39		-12.55	4.87938	1.86934e-37		-12.1	0.16868	0.05666
-12.45	5.22353	1.00849e-41		-12.5	5.0625	8.40641e-40		-12.55	4.90272	8.82852e-38		-12.1	0.19277	0.05414
-12.45	5.24706	4.57672e-42		-12.5	5.08594	3.88638e-40		-12.55	4.92607	4.15579e-38		-12.1	0.21687	0.05056
-12.45	5.27059	2.07007e-42		-12.5	5.10938	1.79078e-40		-12.55	4.94942	1.94978e-38		-12.1	0.24096	0.04635
-12.45	5.29412	9.3317e-43		-12.5	5.13281	8.22426e-41		-12.55	4.97276	9.11768e-39		-12.1	0.26506	0.04189
-12.45	5.31765	4.1926e-43		-12.5	5.15625	3.76454e-41		-12.55	4.99611	4.2496e-39		-12.1	0.28916	0.03741
-12.45	5.34118	1.87738e-43		-12.5	5.17969	1.71746e-41		-12.55	5.01946	1.97415e-39		-12.1	0.31325	0.03303
-12.45	5.36471	8.37852e-44		-12.5	5.20313	7.80941e-42		-12.55	5.0428	9.14062e-40		-12.1	0.33735	0.02875
-12.45	5.38824	3.72673e-44		-12.5	5.22656	3.53922e-42		-12.55	5.06615	4.21831e-40		-12.1	0.36145	0.02456
-12.45	5.41177	1.65209e-44		-12.5	5.25	1.59865e-42		-12.55	5.08949	1.94029e-40		-12.1	0.38554	0.02049
-12.45	5.43529	7.29932e-45		-12.5	5.27344	7.19705e-43		-12.55	5.11284	8.89533e-41		-12.1	0.40964	0.01666
-12.45	5.45882	3.21422e-45		-12.5	5.29688	3.22932e-43		-12.55	5.13619	4.06464e-41		-12.1	0.43374	0.01329
-12.45	5.48235	1.41063e-45		-12.5	5.32031	1.44418e-43		-12.55	5.15953	1.85118e-41		-12.1	0.45783	0.01065
-12.45	5.50588	6.17016e-46		-12.5	5.34375	6.43705e-44		-12.55	5.18288	8.4031e-42		-12.1	0.48193	0.00894
-12.45	5.52941	2.68981e-46		-12.5	5.36719	2.8596e-44		-12.55	5.20623	3.80186e-42		-12.1	0.50602	0.00811
-12.45	5.55294	1.16867e-46		-12.5	5.39063	1.26612e-44		-12.55	5.22957	1.71442e-42		-12.1	0.53012	0.00782
-12.45	5.57647	5.06059e-47		-12.5	5.41406	5.58725e-45		-12.55	5.25292	7.70553e-43		-12.1	0.55422	0.00768
-12.45	5.6	2.18401e-47		-12.5	5.4375	2.45738e-45		-12.55	5.27627	3.45186e-43		-12.1	0.57831	0.00745
-12.45	5.62353	9.39403e-48		-12.5	5.46094	1.0772e-45		-12.55	5.29961	1.54123e-43		-12.1	0.60241	0.00709
-12.45	5.64706	4.02708e-48		-12.5	5.48438	4.7062e-46		-12.55	5.32296	6.85874e-44		-12.1	0.62651	0.00663
-12.45	5.67059	1.72056e-48		-12.5	5.50781	2.04925e-46		-12.55	5.3463	3.04218e-44		-12.1	0.6506	0.00619
-12.45	5.69412	7.32643e-49		-12.5	5.53125	8.89341e-47		-12.55	5.36965	1.3449e-44		-12.1	0.6747	0.00583
-12.45	5.71765	3.10925e-49		-12.5	5.55469	3.84671e-47		-12.55	5.393	5.9259e-45		-12.1	0.6988	0.00557
-12.45	5.74118	1.3151e-49		-12.5	5.57813	1.65829e-47		-12.55	5.41634	2.60245e-45		-12.1	0.72289	0.00538
-12.45	5.76471	5.54376e-50		-12.5	5.60156	7.12486e-48		-12.55	5.43969	1.13913e-45		-12.1	0.74699	0.00522
-12.45	5.78824	2.32911e-50		-12.5	5.625	3.05099e-48		-12.55	5.46304	4.96962e-46		-12.1	0.77108	0.00504
-12.45	5.81177	9.75251e-51		-12.5	5.64844	1.30212e-48		-12.55	5.48638	2.1609e-46		-12.1	0.79518	0.00481
-12.45	5.83529	4.06989e-51		-12.5	5.67188	5.53871e-49		-12.55	5.50973	9.36498e-47		-12.1	0.81928	0.00452
-12.45	5.85882	1.69273e-51		-12.5	5.69531	2.34807e-49		-12.55	5.53307	4.04519e-47		-12.1	0.84337	0.00418
-12.45	5.88235	7.01673e-52		-12.5	5.71875	9.92107e-50		-12.55	5.55642	1.74152e-47		-12.1	0.86747	0.00381
-12.45	5.90588	2.89881e-52		-12.5	5.74219	4.17783e-50		-12.55	5.57977	7.47273e-48		-12.1	0.89157	0.00343
-12.45	5.92941	1.19356e-52		-12.5	5.76563	1.75343e-50		-12.55	5.60311	3.19585e-48		-12.1	0.91566	0.00305
-12.45	5.95294	4.89789e-53		-12.5	5.78906	7.33448e-51		-12.55	5.62646	1.36224e-48		-12.1	0.93976	0.00268
-12.45	5.97647	2.00314e-53		-12.5	5.8125	3.05769e-51		-12.55	5.64981	5.7873e-49		-12.1	0.96386	0.00234
-12.45	6	8.16496e-54		-12.5	5.83594	1.27046e-51		-12.55	5.67315	2.45051e-49		-12.1	0.98795	0.00202
-12.4	0	0.00544		-12.5	5.85938	5.26106e-52		-12.55	5.6965	1.03417e-49		-12.1	1.01205	0.00173
-12.4	0.02353	0.01169		-12.5	5.88281	2.17134e-52		-12.55	5.71984	4.34994e-50		-12.1	1.03615	0.00148
-12.4	0.04706	0.01601		-12.5	5.90625	8.93148e-53		-12.55	5.74319	1.8236e-50		-12.1	1.06024	0.00125
-12.4	0.07059	0.01857		-12.5	5.92969	3.66152e-53		-12.55	5.76654	7.61959e-51		-12.1	1.08434	0.00105
-12.4	0.09412	0.01984		-12.5	5.95313	1.49603e-53		-12.55	5.78988	3.17313e-51		-12.1	1.10843	0.000878699
-12.4	0.11765	0.02009		-12.5	5.97656	6.09204e-54		-12.55	5.81323	1.31703e-51		-12.1	1.13253	0.000729793
-12.4	0.14118	0.01961		-12.5	6	2.47244e-54		-12.55	5.83658	5.44827e-52		-12.1	1.15663	0.000602338
-12.4	0.16471	0.01872		-12.45	0	0.0046		-12.55	5.85992	2.24633e-52		-12.1	1.18072	0.000494078
-12.4	0.18824	0.01779		-12.45	0.02344	0.00988		-12.55	5.88327	9.23082e-53		-12.1	1.20482	0.000402817
-12.4	0.21177	0.017		-12.45	0.04688	0.01369		-12.55	5.90662	3.78058e-53		-12.1	1.22892	0.000326465
-12.4	0.23529	0.0163		-12.45	0.07031	0.0163		-12.55	5.92996	1.54322e-53		-12.1	1.25301	0.000263059
-12.4	0.25882	0.01545		-12.45	0.09375	0.01831		-12.55	5.95331	6.27839e-54		-12.1	1.27711	0.000210789
-12.4	0.28235	0.01418		-12.45	0.11719	0.02002		-12.55	5.97665	2.54576e-54		-12.1	1.30121	0.000168005
-12.4	0.30588	0.01235		-12.45	0.14063	0.02148		-12.55	6	1.02881e-54		-12.1	1.3253	0.000133227
-12.4	0.32941	0.01001		-12.45	0.16406	0.02259		-12.5	0	0.00131		-12.1	1.3494	0.000105142
-12.4	0.35294	0.00737		-12.45	0.1875	0.0231		-12.5	0.02335	0.0028		-12.1	1.37349	8.26045e-05
-12.4	0.37647	0.00485		-12.45	0.21094	0.02278		-12.5	0.04669	0.00378		-12.1	1.39759	6.46234e-05
-12.4	0.4	0.00321		-12.45	0.23438	0.02151		-12.5	0.07004	0.00422		-12.1	1.42169	5.03548e-05
-12.4	0.42353	0.00322		-12.45	0.25781	0.01937		-12.5	0.09339	0.00415		-12.1	1.44578	3.90881e-05
-12.4	0.44706	0.00402		-12.45	0.28125	0.01663		-12.5	0.11673	0.00356		-12.1	1.46988	3.02314e-05
-12.4	0.47059	0.00455		-12.45	0.30469	0.01378		-12.5	0.14008	0.00256		-12.1	1.49398	2.32977e-05
-12.4	0.49412	0.00455		-12.45	0.32813	0.01145		-12.5	0.16342	0.00157		-12.1	1.51807	1.78899e-05
-12.4	0.51765	0.00405		-12.45	0.35156	0.01017		-12.5	0.18677	0.00182		-12.1	1.54217	1.36872e-05
-12.4	0.54118	0.00327		-12.45	0.375	0.00992		-12.5	0.21012	0.00303		-12.1	1.56627	1.04322e-05
-12.4	0.56471	0.00255		-12.45	0.39844	0.01008		-12.5	0.23346	0.00412		-12.1	1.59036	7.9199e-06
-12.4	0.58824	0.00234		-12.45	0.42188	0.01		-12.5	0.25681	0.00472		-12.1	1.61446	5.98783e-06
-12.4	0.61177	0.00278		-12.45	0.44531	0.00933		-12.5	0.28016	0.00466		-12.1	1.63855	4.50754e-06
-12.4	0.63529	0.00351		-12.45	0.46875	0.00802		-12.5	0.3035	0.00394		-12.1	1.66265	3.37794e-06
-12.4	0.65882	0.00423		-12.45	0.49219	0.00619		-12.5	0.32685	0.00268		-12.1	1.68675	2.51963e-06
-12.4	0.68235	0.00486		-12.45	0.51563	0.00408		-12.5	0.3502	0.00114		-12.1	1.71084	1.87042e-06
-12.4	0.70588	0.00539		-12.45	0.53906	0.00201		-12.5	0.37354	0.000931428		-12.1	1.73494	1.3817e-06
-12.4	0.72941	0.00582		-12.45	0.5625	0.00118		-12.5	0.39689	0.00239		-12.1	1.75904	1.01564e-06
-12.4	0.75294	0.00616		-12.45	0.58594	0.00253		-12.5	0.42023	0.00358		-12.1	1.78313	7.42858e-07
-12.4	0.77647	0.00643		-12.45	0.60938	0.00395		-12.5	0.44358	0.00428		-12.1	1.80723	5.40653e-07
-12.4	0.8	0.0066		-12.45	0.63281	0.00509		-12.5	0.46693	0.00443		-12.1	1.83133	3.91561e-07
-12.4	0.82353	0.00666		-12.45	0.65625	0.00598		-12.5	0.49027	0.00408		-12.1	1.85542	2.82213e-07
-12.4	0.84706	0.00662		-12.45	0.67969	0.00669		-12.5	0.51362	0.00338		-12.1	1.87952	2.02439e-07
-12.4	0.87059	0.00647		-12.45	0.70313	0.00728		-12.5	0.53697	0.00259		-12.1	1.90361	1.44544e-07
-12.4	0.89412	0.00621		-12.45	0.72656	0.00781		-12.5	0.56031	0.00219		-12.1	1.92771	1.02743e-07
-12.4	0.91765	0.00588		-12.45	0.75	0.00827		-12.5	0.58366	0.00255		-12.1	1.95181	7.27117e-08
-12.4	0.94118	0.00548		-12.45	0.77344	0.00865		-12.5	0.607	0.00338		-12.1	1.9759	5.12414e-08
-12.4	0.96471	0.00504		-12.45	0.79688	0.00889		-12.5	0.63035	0.00428		-12.1	2	3.59637e-08
-12.4	0.98824	0.00457		-12.45	0.82031	0.00899		-12.5	0.6537	0.0051		-12.1	2.0241	2.51418e-08
-12.4	1.01177	0.00409		-12.45	0.84375	0.00893		-12.5	0.67704	0.0058		-12.1	2.04819	1.75096e-08
-12.4	1.03529	0.00362		-12.45	0.86719	0.00871		-12.5	0.70039	0.00639		-12.1	2.07229	1.21497e-08
-12.4	1.05882	0.00316		-12.45	0.89063	0.00836		-12.5	0.72374	0.00688		-12.1	2.09639	8.40064e-09
-12.4	1.08235	0.00274		-12.45	0.91406	0.00788		-12.5	0.74708	0.00729		-12.1	2.12048	5.78856e-09
-12.4	1.10588	0.00234		-12.45	0.9375	0.00733		-12.5	0.77043	0.00759		-12.1	2.14458	3.97544e-09
-12.4	1.12941	0.00198		-12.45	0.96094	0.00672		-12.5	0.79377	0.00779		-12.1	2.16868	2.72143e-09
-12.4	1.15294	0.00166		-12.45	0.98438	0.00608		-12.5	0.81712	0.00787		-12.1	2.19277	1.85713e-09
-12.4	1.17647	0.00138		-12.45	1.00781	0.00543		-12.5	0.84047	0.00782		-12.1	2.21687	1.26343e-09
-12.4	1.2	0.00113		-12.45	1.03125	0.00479		-12.5	0.86381	0.00765		-12.1	2.24096	8.56944e-10
-12.4	1.22353	0.000919941		-12.45	1.05469	0.00419		-12.5	0.88716	0.00736		-12.1	2.26506	5.79517e-10
-12.4	1.24706	0.000741986		-12.45	1.07813	0.00362		-12.5	0.91051	0.00697		-12.1	2.28916	3.9076e-10
-12.4	1.27059	0.000593329		-12.45	1.10156	0.00309		-12.5	0.93385	0.0065		-12.1	2.31325	2.62725e-10
-12.4	1.29412	0.000470561		-12.45	1.125	0.00262		-12.5	0.9572	0.00598		-12.1	2.33735	1.76136e-10
-12.4	1.31765	0.000370265		-12.45	1.14844	0.0022		-12.5	0.98055	0.00542		-12.1	2.36145	1.17751e-10
-12.4	1.34118	0.000289164		-12.45	1.17188	0.00183		-12.5	1.00389	0.00486		-12.1	2.38554	7.84974e-11
-12.4	1.36471	0.000224214		-12.45	1.19531	0.00151		-12.5	1.02724	0.0043		-12.1	2.40964	5.21828e-11
-12.4	1.38824	0.000172672		-12.45	1.21875	0.00123		-12.5	1.05058	0.00376		-12.1	2.43374	3.45929e-11
-12.4	1.41177	0.00013212		-12.45	1.24219	0.000998051		-12.5	1.07393	0.00325		-12.1	2.45783	2.28687e-11
-12.4	1.43529	0.000100472		-12.45	1.26563	0.000802426		-12.5	1.09728	0.00278		-12.1	2.48193	1.50764e-11
-12.4	1.45882	7.59597e-05		-12.45	1.28906	0.000640272		-12.5	1.12062	0.00235		-12.1	2.50602	9.91194e-12
-12.4	1.48235	5.71109e-05		-12.45	1.3125	0.000507195		-12.5	1.14397	0.00196		-12.1	2.53012	6.49885e-12
-12.4	1.50588	4.27144e-05		-12.45	1.33594	0.000399006		-12.5	1.16732	0.00163		-12.1	2.55422	4.24952e-12
-12.4	1.52941	3.17883e-05		-12.45	1.35938	0.00031183		-12.5	1.19066	0.00133		-12.1	2.57831	2.77126e-12
-12.4	1.55294	2.35456e-05		-12.45	1.38281	0.000242173		-12.5	1.21401	0.00108		-12.1	2.60241	1.80245e-12
-12.4	1.57647	1.73624e-05		-12.45	1.40625	0.000186951		-12.5	1.23735	0.000871217		-12.1	2.62651	1.16925e-12
-12.4	1.6	1.27487e-05		-12.45	1.42969	0.000143498		-12.5	1.2607	0.000694679		-12.1	2.6506	7.56529e-13
-12.4	1.62353	9.32343e-06		-12.45	1.45313	0.000109546		-12.5	1.28405	0.000549147		-12.1	2.6747	4.88236e-13
-12.4	1.64706	6.79246e-06		-12.45	1.47656	8.31906e-05		-12.5	1.30739	0.000430525		-12.1	2.6988	3.14292e-13
-12.4	1.67059	4.93067e-06		-12.45	1.5	6.28607e-05		-12.5	1.33074	0.000334869		-12.1	2.72289	2.01815e-13
-12.4	1.69412	3.56691e-06		-12.45	1.52344	4.72711e-05		-12.5	1.35409	0.000258516		-12.1	2.74699	1.2927e-13
-12.4	1.71765	2.57193e-06		-12.45	1.54688	3.53837e-05		-12.5	1.37743	0.000198157		-12.1	2.77108	8.26003e-14
-12.4	1.74118	1.84874e-06		-12.45	1.57031	2.63678e-05		-12.5	1.40078	0.000150873		-12.1	2.79518	5.2652e-14
-12.4	1.76471	1.32498e-06		-12.45	1.59375	1.95647e-05		-12.5	1.42413	0.000114149		-12.1	2.81928	3.34814e-14
-12.4	1.78824	9.46924e-07		-12.45	1.61719	1.44565e-05		-12.5	1.44747	8.58577e-05		-12.1	2.84337	2.12401e-14
-12.4	1.81177	6.7491e-07		-12.45	1.64063	1.0639e-05		-12.5	1.47082	6.42265e-05		-12.1	2.86747	1.34424e-14
-12.4	1.83529	4.79787e-07		-12.45	1.66406	7.79909e-06		-12.5	1.49416	4.78047e-05		-12.1	2.89157	8.48714e-15
-12.4	1.85882	3.40223e-07		-12.45	1.6875	5.69564e-06		-12.5	1.51751	3.54199e-05		-12.1	2.91566	5.3458e-15
-12.4	1.88235	2.40672e-07		-12.45	1.71094	4.14427e-06		-12.5	1.54086	2.61364e-05		-12.1	2.93976	3.35912e-15
-12.4	1.90588	1.69849e-07		-12.45	1.73438	3.00474e-06		-12.5	1.5642	1.92167e-05		-12.1	2.96386	2.10567e-15
-12.4	1.92941	1.19592e-07		-12.45	1.75781	2.17104e-06		-12.5	1.58755	1.4085e-05		-12.1	2.98795	1.31674e-15
-12.4	1.95294	8.40145e-08		-12.45	1.78125	1.56342e-06		-12.5	1.6109	1.02967e-05		-12.1	3.01205	8.21373e-16
-12.4	1.97647	5.88893e-08		-12.45	1.80469	1.12219e-06		-12.5	1.63424	7.51124e-06		-12.1	3.03615	5.11092e-16
-12.4	2	4.11865e-08		-12.45	1.82813	8.02941e-07		-12.5	1.65759	5.47026e-06		-12.1	3.06024	3.1722e-16
-12.4	2.02353	2.87417e-08		-12.45	1.85156	5.72743e-07		-12.5	1.68093	3.97903e-06		-12.1	3.08434	1.96385e-16
-12.4	2.04706	2.00129e-08		-12.45	1.875	4.0731e-07		-12.5	1.70428	2.89192e-06		-12.1	3.10843	1.21261e-16
-12.4	2.07059	1.39042e-08		-12.45	1.89844	2.88805e-07		-12.5	1.72763	2.10075e-06		-12.1	3.13253	7.46771e-17
-12.4	2.09412	9.63856e-09		-12.45	1.92188	2.04183e-07		-12.5	1.75097	1.5256e-06		-12.1	3.15663	4.58653e-17
-12.4	2.11765	6.66657e-09		-12.45	1.94531	1.43942e-07		-12.5	1.77432	1.10775e-06		-12.1	3.18072	2.80928e-17
-12.4	2.14118	4.60054e-09		-12.45	1.96875	1.01185e-07		-12.5	1.79767	8.0425e-07		-12.1	3.20482	1.71593e-17
-12.4	2.16471	3.16754e-09		-12.45	1.99219	7.09279e-08		-12.5	1.82101	5.8378e-07		-12.1	3.22892	1.04516e-17
-12.4	2.18824	2.17586e-09		-12.45	2.01563	4.95778e-08		-12.5	1.84436	4.23584e-07		-12.1	3.25301	6.34786e-18
-12.4	2.21177	1.49117e-09		-12.45	2.03906	3.45561e-08		-12.5	1.8677	3.07149e-07		-12.1	3.27711	3.8443e-18
-12.4	2.23529	1.01954e-09		-12.45	2.0625	2.40174e-08		-12.5	1.89105	2.22503e-07		-12.1	3.30121	2.32133e-18
-12.4	2.25882	6.95417e-10		-12.45	2.08594	1.66449e-08		-12.5	1.9144	1.60969e-07		-12.1	3.3253	1.39757e-18
-12.4	2.28235	4.73203e-10		-12.45	2.10938	1.15022e-08		-12.5	1.93774	1.16253e-07		-12.1	3.3494	8.38903e-19
-12.4	2.30588	3.21218e-10		-12.45	2.13281	7.92525e-09		-12.5	1.96109	8.37821e-08		-12.1	3.37349	5.02046e-19
-12.4	2.32941	2.17518e-10		-12.45	2.15625	5.44456e-09		-12.5	1.98444	6.02315e-08		-12.1	3.39759	2.99541e-19
-12.4	2.35294	1.46934e-10		-12.45	2.17969	3.72921e-09		-12.5	2.00778	4.31788e-08		-12.1	3.42169	1.78173e-19
-12.4	2.37647	9.90096e-11		-12.45	2.20313	2.54662e-09		-12.5	2.03113	3.08572e-08		-12.1	3.44578	1.05655e-19
-12.4	2.4	6.65501e-11		-12.45	2.22656	1.73376e-09		-12.5	2.05448	2.19767e-08		-12.1	3.46988	6.24586e-20
-12.4	2.42353	4.46199e-11		-12.45	2.25	1.17674e-09		-12.5	2.07782	1.55951e-08		-12.1	3.49398	3.68082e-20
-12.4	2.44706	2.98406e-11		-12.45	2.27344	7.96219e-10		-12.5	2.10117	1.10241e-08		-12.1	3.51807	2.16242e-20
-12.4	2.47059	1.99057e-11		-12.45	2.29688	5.3707e-10		-12.5	2.12451	7.76174e-09		-12.1	3.54217	1.26641e-20
-12.4	2.49412	1.32442e-11		-12.45	2.32031	3.61135e-10		-12.5	2.14786	5.44227e-09		-12.1	3.56627	7.39334e-21
-12.4	2.51765	8.78906e-12		-12.45	2.34375	2.42072e-10		-12.5	2.17121	3.79982e-09		-12.1	3.59036	4.30266e-21
-12.4	2.54118	5.81723e-12		-12.45	2.36719	1.61752e-10		-12.5	2.19455	2.64165e-09		-12.1	3.61446	2.49609e-21
-12.4	2.56471	3.84002e-12		-12.45	2.39063	1.07741e-10		-12.5	2.2179	1.82849e-09		-12.1	3.63855	1.44346e-21
-12.4	2.58824	2.52803e-12		-12.45	2.41406	7.15393e-11		-12.5	2.24125	1.2601e-09		-12.1	3.66265	8.32092e-22
-12.4	2.61177	1.65978e-12		-12.45	2.4375	4.73516e-11		-12.5	2.26459	8.64584e-10		-12.1	3.68675	4.78141e-22
-12.4	2.63529	1.08673e-12		-12.45	2.46094	3.12432e-11		-12.5	2.28794	5.90603e-10		-12.1	3.71084	2.73878e-22
-12.4	2.65882	7.09548e-13		-12.45	2.48438	2.055e-11		-12.5	2.31128	4.01676e-10		-12.1	3.73494	1.56377e-22
-12.4	2.68235	4.61974e-13		-12.45	2.50781	1.34743e-11		-12.5	2.33463	2.71994e-10		-12.1	3.75904	8.90026e-23
-12.4	2.70588	2.99926e-13		-12.45	2.53125	8.80732e-12		-12.5	2.35798	1.83382e-10		-12.1	3.78313	5.04945e-23
-12.4	2.72941	1.94159e-13		-12.45	2.55469	5.73896e-12		-12.5	2.38132	1.23108e-10		-12.1	3.80723	2.85559e-23
-12.4	2.75294	1.25324e-13		-12.45	2.57813	3.72804e-12		-12.5	2.40467	8.22941e-11		-12.1	3.83133	1.60975e-23
-12.4	2.77647	8.06545e-14		-12.45	2.60156	2.41431e-12		-12.5	2.42802	5.47799e-11		-12.1	3.85542	9.04541e-24
-12.4	2.8	5.17522e-14		-12.45	2.625	1.55876e-12		-12.5	2.45136	3.63135e-11		-12.1	3.87952	5.06647e-24
-12.4	2.82353	3.31071e-14		-12.45	2.64844	1.00334e-12		-12.5	2.47471	2.39737e-11		-12.1	3.90361	2.82872e-24
-12.4	2.84706	2.11152e-14		-12.45	2.67188	6.43882e-13		-12.5	2.49805	1.57633e-11		-12.1	3.92771	1.57427e-24
-12.4	2.87059	1.34257e-14		-12.45	2.69531	4.11967e-13		-12.5	2.5214	1.03237e-11		-12.1	3.95181	8.73316e-25
-12.4	2.89412	8.51011e-15		-12.45	2.71875	2.62799e-13		-12.5	2.54475	6.73478e-12		-12.1	3.9759	4.82912e-25
-12.4	2.91765	5.37752e-15		-12.45	2.74219	1.67148e-13		-12.5	2.56809	4.37668e-12		-12.1	4	2.66175e-25
-12.4	2.94118	3.3874e-15		-12.45	2.76563	1.05998e-13		-12.5	2.59144	2.83354e-12		-12.1	4.0241	1.4624e-25
-12.4	2.96471	2.12707e-15		-12.45	2.78906	6.70227e-14		-12.5	2.61479	1.82772e-12		-12.1	4.04819	8.00877e-26
-12.4	2.98824	1.33143e-15		-12.45	2.8125	4.22552e-14		-12.5	2.63813	1.17468e-12		-12.1	4.07229	4.37184e-26
-12.4	3.01177	8.30743e-16		-12.45	2.83594	2.6563e-14		-12.5	2.66148	7.52299e-13		-12.1	4.09639	2.37881e-26
-12.4	3.03529	5.16683e-16		-12.45	2.85938	1.66501e-14		-12.5	2.68483	4.80129e-13		-12.1	4.12048	1.29019e-26
-12.4	3.05882	3.20319e-16		-12.45	2.88281	1.04065e-14		-12.5	2.70817	3.0539e-13		-12.1	4.14458	6.97494e-27
-12.4	3.08235	1.97942e-16		-12.45	2.90625	6.48553e-15		-12.5	2.73152	1.93606e-13		-12.1	4.16868	3.75857e-27
-12.4	3.10588	1.21922e-16		-12.45	2.92969	4.0303e-15		-12.5	2.75486	1.22344e-13		-12.1	4.19277	2.01882e-27
-12.4	3.12941	7.48544e-17		-12.45	2.95313	2.49738e-15		-12.5	2.77821	7.70691e-14		-12.1	4.21687	1.08085e-27
-12.4	3.15294	4.58072e-17		-12.45	2.97656	1.54307e-15		-12.5	2.80156	4.84002e-14		-12.1	4.24096	5.76795e-28
-12.4	3.17647	2.79403e-17		-12.45	3	9.50696e-16		-12.5	2.8249	3.0305e-14		-12.1	4.26506	3.06809e-28
-12.4	3.2	1.69866e-17		-12.45	3.02344	5.84053e-16		-12.5	2.84825	1.89197e-14		-12.1	4.28916	1.62668e-28
-12.4	3.22353	1.02933e-17		-12.45	3.04688	3.5778e-16		-12.5	2.8716	1.17781e-14		-12.1	4.31325	8.59655e-29
-12.4	3.24706	6.21698e-18		-12.45	3.07031	2.1854e-16		-12.5	2.89494	7.31188e-15		-12.1	4.33735	4.52826e-29
-12.4	3.27059	3.74261e-18		-12.45	3.09375	1.33105e-16		-12.5	2.91829	4.52686e-15		-12.1	4.36145	2.37752e-29
-12.4	3.29412	2.24564e-18		-12.45	3.11719	8.08354e-17		-12.5	2.94163	2.79514e-15		-12.1	4.38554	1.24423e-29
-12.4	3.31765	1.343e-18		-12.45	3.14063	4.89498e-17		-12.5	2.96498	1.72134e-15		-12.1	4.40964	6.49019e-30
-12.4	3.34118	8.0053e-19		-12.45	3.16406	2.95555e-17		-12.5	2.98833	1.05732e-15		-12.1	4.43374	3.3744e-30
-12.4	3.36471	4.75607e-19		-12.45	3.1875	1.77934e-17		-12.5	3.01167	6.47787e-16		-12.1	4.45783	1.7487e-30
-12.4	3.38824	2.81635e-19		-12.45	3.21094	1.06809e-17		-12.5	3.03502	3.95873e-16		-12.1	4.48193	9.03263e-31
-12.4	3.41177	1.66223e-19		-12.45	3.23438	6.39268e-18		-12.5	3.05837	2.41314e-16		-12.1	4.50602	4.65041e-31
-12.4	3.43529	9.77833e-20		-12.45	3.25781	3.81483e-18		-12.5	3.08171	1.46728e-16		-12.1	4.53012	2.38641e-31
-12.4	3.45882	5.7333e-20		-12.45	3.28125	2.26977e-18		-12.5	3.10506	8.89921e-17		-12.1	4.55422	1.2206e-31
-12.4	3.48235	3.35052e-20		-12.45	3.30469	1.34647e-18		-12.5	3.12841	5.38381e-17		-12.1	4.57831	6.22272e-32
-12.4	3.50588	1.95158e-20		-12.45	3.32813	7.96375e-19		-12.5	3.15175	3.2488e-17		-12.1	4.60241	3.16198e-32
-12.4	3.52941	1.133e-20		-12.45	3.35156	4.69607e-19		-12.5	3.1751	1.95542e-17		-12.1	4.62651	1.60145e-32
-12.4	3.55294	6.55603e-21		-12.45	3.375	2.76086e-19		-12.5	3.19844	1.1739e-17		-12.1	4.6506	8.08423e-33
-12.4	3.57647	3.78112e-21		-12.45	3.39844	1.61824e-19		-12.5	3.22179	7.02882e-18		-12.1	4.6747	4.06758e-33
-12.4	3.6	2.17355e-21		-12.45	3.42188	9.45635e-20		-12.5	3.24514	4.19738e-18		-12.1	4.6988	2.03988e-33
-12.4	3.62353	1.24534e-21		-12.45	3.44531	5.5091e-20		-12.5	3.26848	2.49978e-18		-12.1	4.72289	1.01963e-33
-12.4	3.64706	7.1118e-22		-12.45	3.46875	3.19971e-20		-12.5	3.29183	1.4847e-18		-12.1	4.74699	5.07987e-34
-12.4	3.67059	4.048e-22		-12.45	3.49219	1.85271e-20		-12.5	3.31518	8.79359e-19		-12.1	4.77108	2.5225e-34
-12.4	3.69412	2.29653e-22		-12.45	3.51563	1.06947e-20		-12.5	3.33852	5.19363e-19		-12.1	4.79518	1.24846e-34
-12.4	3.71765	1.2986e-22		-12.45	3.53906	6.1544e-21		-12.5	3.36187	3.05868e-19		-12.1	4.81928	6.15871e-35
-12.4	3.74118	7.31904e-23		-12.45	3.5625	3.53067e-21		-12.5	3.38521	1.79613e-19		-12.1	4.84337	3.0281e-35
-12.4	3.76471	4.11154e-23		-12.45	3.58594	2.01919e-21		-12.5	3.40856	1.05163e-19		-12.1	4.86747	1.48394e-35
-12.4	3.78824	2.30213e-23		-12.45	3.60938	1.15118e-21		-12.5	3.43191	6.13902e-20		-12.1	4.89157	7.24821e-36
-12.4	3.81177	1.28478e-23		-12.45	3.63281	6.54257e-22		-12.5	3.45525	3.57293e-20		-12.1	4.91566	3.52865e-36
-12.4	3.83529	7.14665e-24		-12.45	3.65625	3.70674e-22		-12.5	3.4786	2.07314e-20		-12.1	4.93976	1.71219e-36
-12.4	3.85882	3.96234e-24		-12.45	3.67969	2.09348e-22		-12.5	3.50195	1.19921e-20		-12.1	4.96386	8.28057e-37
-12.4	3.88235	2.18966e-24		-12.45	3.70313	1.17863e-22		-12.5	3.52529	6.91532e-21		-12.1	4.98795	3.99146e-37
-12.4	3.90588	1.20608e-24		-12.45	3.72656	6.61473e-23		-12.5	3.54864	3.97529e-21		-12.1	5.01205	1.91764e-37
-12.4	3.92941	6.62148e-25		-12.45	3.75	3.70059e-23		-12.5	3.57198	2.27799e-21		-12.1	5.03615	9.18258e-38
-12.4	3.95294	3.62334e-25		-12.45	3.77344	2.06372e-23		-12.5	3.59533	1.30123e-21		-12.1	5.06024	4.38254e-38
-12.4	3.97647	1.97625e-25		-12.45	3.79688	1.14723e-23		-12.5	3.61868	7.40913e-22		-12.1	5.08434	2.08472e-38
-12.4	4	1.07436e-25		-12.45	3.82031	6.3572e-24		-12.5	3.64202	4.20514e-22		-12.1	5.10843	9.88402e-39
-12.4	4.02353	5.82153e-26		-12.45	3.84375	3.51152e-24		-12.5	3.66537	2.37897e-22		-12.1	5.13253	4.67068e-39
-12.4	4.04706	3.14414e-26		-12.45	3.86719	1.93347e-24		-12.5	3.68872	1.34148e-22		-12.1	5.15663	2.19982e-39
-12.4	4.07059	1.69256e-26		-12.45	3.89063	1.06118e-24		-12.5	3.71206	7.53986e-23		-12.1	5.18072	1.03266e-39
-12.4	4.09412	9.08164e-27		-12.45	3.91406	5.8056e-25		-12.5	3.73541	4.22396e-23		-12.1	5.20482	4.83153e-40
-12.4	4.11765	4.85694e-27		-12.45	3.9375	3.16602e-25		-12.5	3.75876	2.35857e-23		-12.1	5.22892	2.25306e-40
-12.4	4.14118	2.58904e-27		-12.45	3.96094	1.72101e-25		-12.5	3.7821	1.31265e-23		-12.1	5.25301	1.04718e-40
-12.4	4.16471	1.3756e-27		-12.45	3.98438	9.32522e-26		-12.5	3.80545	7.28142e-24		-12.1	5.27711	4.851e-41
-12.4	4.18824	7.28494e-28		-12.45	4.00781	5.03659e-26		-12.5	3.82879	4.02576e-24		-12.1	5.30121	2.23975e-41
-12.4	4.21177	3.84535e-28		-12.45	4.03125	2.71153e-26		-12.5	3.85214	2.21841e-24		-12.1	5.3253	1.03068e-41
-12.4	4.23529	2.02313e-28		-12.45	4.05469	1.4551e-26		-12.5	3.87549	1.21841e-24		-12.1	5.3494	4.72728e-42
-12.4	4.25882	1.06094e-28		-12.45	4.07813	7.78343e-27		-12.5	3.89883	6.66973e-25		-12.1	5.37349	2.161e-42
-12.4	4.28235	5.5454e-29		-12.45	4.10156	4.15e-27		-12.5	3.92218	3.63898e-25		-12.1	5.39759	9.84594e-43
-12.4	4.30588	2.88903e-29		-12.45	4.125	2.20558e-27		-12.5	3.94553	1.97883e-25		-12.1	5.42169	4.47113e-43
-12.4	4.32941	1.5002e-29		-12.45	4.14844	1.1684e-27		-12.5	3.96887	1.07249e-25		-12.1	5.44578	2.02365e-43
-12.4	4.35294	7.76466e-30		-12.45	4.17188	6.16965e-28		-12.5	3.99222	5.79346e-26		-12.1	5.46988	9.12875e-44
-12.4	4.37647	4.00564e-30		-12.45	4.19531	3.24731e-28		-12.5	4.01556	3.11916e-26		-12.1	5.49398	4.10435e-44
-12.4	4.4	2.05967e-30		-12.45	4.21875	1.70366e-28		-12.5	4.03891	1.67376e-26		-12.1	5.51807	1.83922e-44
-12.4	4.42353	1.0556e-30		-12.45	4.24219	8.90915e-29		-12.5	4.06226	8.95171e-27		-12.1	5.54217	8.21449e-45
-12.4	4.44706	5.39231e-31		-12.45	4.26563	4.64391e-29		-12.5	4.0856	4.77174e-27		-12.1	5.56627	3.65666e-45
-12.4	4.47059	2.74553e-31		-12.45	4.28906	2.41282e-29		-12.5	4.10895	2.53515e-27		-12.1	5.59036	1.62235e-45
-12.4	4.49412	1.39332e-31		-12.45	4.3125	1.24957e-29		-12.5	4.1323	1.34243e-27		-12.1	5.61446	7.17399e-46
-12.4	4.51765	7.04775e-32		-12.45	4.33594	6.45042e-30		-12.5	4.15564	7.08493e-28		-12.1	5.63855	3.16179e-46
-12.4	4.54118	3.55323e-32		-12.45	4.35938	3.31901e-30		-12.5	4.17899	3.72684e-28		-12.1	5.66265	1.38887e-46
-12.4	4.56471	1.78554e-32		-12.45	4.38281	1.70224e-30		-12.5	4.20234	1.95391e-28		-12.1	5.68675	6.08058e-47
-12.4	4.58824	8.94307e-33		-12.45	4.40625	8.70213e-31		-12.5	4.22568	1.02101e-28		-12.1	5.71084	2.65329e-47
-12.4	4.61177	4.46454e-33		-12.45	4.42969	4.43426e-31		-12.5	4.24903	5.31764e-29		-12.1	5.73494	1.15393e-47
-12.4	4.63529	2.22146e-33		-12.45	4.45313	2.25221e-31		-12.5	4.27237	2.76038e-29		-12.1	5.75904	5.00182e-48
-12.4	4.65882	1.10172e-33		-12.45	4.47656	1.14021e-31		-12.5	4.29572	1.42818e-29		-12.1	5.78313	2.16089e-48
-12.4	4.68235	5.44597e-34		-12.45	4.5	5.75377e-32		-12.5	4.31907	7.36479e-30		-12.1	5.80723	9.30448e-49
-12.4	4.70588	2.68318e-34		-12.45	4.52344	2.89407e-32		-12.5	4.34241	3.78532e-30		-12.1	5.83133	3.99306e-49
-12.4	4.72941	1.31763e-34		-12.45	4.54688	1.45096e-32		-12.5	4.36576	1.93915e-30		-12.1	5.85542	1.70795e-49
-12.4	4.75294	6.44919e-35		-12.45	4.57031	7.25085e-33		-12.5	4.38911	9.90117e-31		-12.1	5.87952	7.28109e-50
-12.4	4.77647	3.1462e-35		-12.45	4.59375	3.6117e-33		-12.5	4.41245	5.03882e-31		-12.1	5.90361	3.09366e-50
-12.4	4.8	1.5298e-35		-12.45	4.61719	1.79317e-33		-12.5	4.4358	2.55587e-31		-12.1	5.92771	1.3101e-50
-12.4	4.82353	7.41399e-36		-12.45	4.64063	8.87398e-34		-12.5	4.45914	1.29217e-31		-12.1	5.95181	5.52952e-51
[truncated: 197,178 more rows]

## Sheet: Figure 3a
Zn/C			Zn(NO3)2·6H2O			Nano-Zn			ZnCl2			Chitosan			Zn/CS
Time (h)	Yield (%)		Time (h)	Yield (%)		Time (h)	Yield (%)		Time (h)	Yield (%)		Time (h)	Yield (%)		Time (h)	Yield (%)
3	0		3	0		3	5.76		3	0.2		3	0		3	2.85
9	11.63		9	9.86		9	6.1		9	3.3		9	0		9	54.01
12	9.84		12	12.9		12	6.4		12	5.6		12	0		12	71.03
21	7.56		21	17.04		21	7.8		21	7		21	0		21	98.37
24	7.32		24	11.52		24	8.29		24	6.7		24	0		24	95.57

## Sheet: Figure 3b
	Temperature (℃)	Number of substrates	TOF (h-1)
Fe3O4@N-C/Pd5%	160	10	2.44
Pd/HT	130	6	0.15
CoOx@NC-800	120	9	0.56
Au/TiO2-VS	120	24	14.14
Co-N-C/CNT@AC	160	6	0.12
Ag-MCP-1	150	7	2.3
Ag/Al2O3	140	16	2.34
Au/Fe2O3	160	15	11.77
Cu/ Al2O3-DH (MeOH)	190	7	1.43
Pt/C (MeOH)	140	10	6.13
Pt/C (MeOH)	130	31	0.98
Ir@YSMCNs (MeOH)	170	8	6.21
Co@MgF2-f-h	110	23	1.74
Ru-Pd/TiO2	160	0	12.1
Pd2/TiO2	25	13	3.18
Pd/Ti-NS (λ≤700 nm)	25	7	33.2
Pd/NiTI-LDH (hv)	20	7	1.08
Pd@NH2-UiO-66(Zr) (hv)	-	10	1.82
3%Pt/D-TiO2/Ti3C ((λ=400 nm)	-	--	2.05
Pd0.8/TiO2 (λ=400 nm)	-	5	4.75
This Work	120	56	51.85

[truncated: 40 more sheets: Figure 4a, Figure 4b, Figure 5a-5c, Figure 5d, Figure 5e, Figure 5f, Figure 5g, Figure S1, Figure S2, Figure S3, Figure S4, Figure S5, Figure S6, Figure S7, Figure S8, Figure S9, Figure S10, Figure S11, Figure S12, Figure S13 …]
